# Supplementary material for: A pesticide and iPSC dopaminergic neuron screen identifies and classifies Parkinson-relevant pesticides
Source: Nat Commun. 2023 May 16;14:2803. doi: 10.1038/s41467-023-38215-z (PMC10188516; doi:10.1038/s41467-023-38215-z)
Supplement: Supplementary file 4 — Supplementary Data 1-15 [file 41467_2023_38215_MOESM4_ESM.xlsx]

## Sheet: Supplementary Data 1
	Supplementary Data 1a. Exposure window and pesticide active ingredient application information in PEG study
	Variable: Mean (SD) or n (%)	ALL PEG		PEG1 Study Wave		PEG2 Study Wave
		PD patients (n=829)	Controls (n=824)	PD patients (n=357)	Controls (n=400)	PD patients (n=472)	Controls (n=424)
	Exposure Window Information:
	Exposure Index Year Mean (SD)	2006 (4.7)	2006 (3.6)	2001.8 (2.5)	2002.4 (1.6)	2009.2 (3.3)	2009.2 (0.5)
	Exposure Index Year Median (IQR)	2007 (2002-2010)	2005 (2002-2009)	2002 (2000-2004)	2002 (2001-2004)	2009 (2008-2011)	2009 (2009-2009)
	Index Year with 10-year lag Mean (SD)	1996 (4.7)	1996 (3.6)	1991.8 (2.5)	1992.4 (1.6)	1999.2 (3.3)	1999.2 (0.5)
	Average Years of Exposure History
	Residence	22.7 (5.0)	22.7 (3.9)	18.6 (2.9)	19.2 (1.9)	25.9 (3.9)	25.9 (1.9)
	Workplace	19.9 (7.6)	17.5 (7.8)	14.3 (6.4)	14.6 (6.2)	24.2 (5.3)	20.2 (8.1)
	All 722 pesticide AIs:
	Mean (SD) number of pesticides with any application during the study window within 500m of:
	Residence	50.2 (44.4)	44.9 (40.9)	41.5 (36.6)	38.0 (34.9)	56.8 (48.5)	51.4 (45.0)
	Workplace	49.9 (45.4)	38.4 (39.2)	41.9 (39.7)	32.0 (33.8)	55.6 (48.3)	44.5 (42.7)
	Median (IQR) number of pesticides with any application during the study window within 500m of:
	Residence	39 (12-82)	33 (10-71)	32 (10-68)	27.5 (9-61)	45 (13.8-94.5)	42 (10-78)
	Workplace	38 (11-79)	27.5 (5-60)	31 (9-65)	21 (4-49)	46 (14-90)	33 (6.5-72)
	288 pesticide AIs used in PWAS (exposure n>25):
	Mean (SD) number of pesticides with any application during the study window within 500m of:
	Residence	47.7 (41.1)	42.8 (38.0)	40.0 (34.6)	36.8 (33.0)	53.6 (44.5)	48.6 (41.4)
	Workplace	47.3 (41.8)	36.7 (36.5)	40.0 (36.8)	30.7 (31.7)	52.4 (44.2)	42.3 (39.7)
	Median (IQR) number of pesticides with any application during the study window within 500m of:
	Residence	38 (11-79)	33 (9-69)	31 (10-66)	27 (9-60)	43 (13-92)	42 (10-74)
	Workplace	37 (11-76)	27 (5-58)	31 (9-61)	21 (4-48)	45 (13-84)	33 (6-68)
	Supplementary Data 1b. Exposure window and total application information in PEG study, by sex and study wave
	Variable: Mean (SD) or n (%)	ALL PEG				PEG1 Study Wave				PEG2 Study Wave
		PD patients (n=522)	Controls (n=381)	PD patients (n=303)	Controls (n=438)	PD patients (n=205)	Controls (n=200)	PD patients (n=152)	Controls (n=198)	PD patients (n=317)	Controls (n=181)	PD patients (n=151)	Controls (n=240)
		Men		Women		Men		Women		Men		Women
	Exposure Window Information:
	Exposure Index Year Mean (SD)	2006.3 (4.6)	2005.6 (3.8)	2006.2 (4.9)	2005.4 (3.5)	2002.1 (2.6)	2002.2 (1.7)	2001.4 (2.4)	2002.5 (1.5)	2009.0 (3.5)	2009.3 (0.5)	2009.5 (3.0)	2009.2 (0.5)
	Exposure Index Year Median (IQR)	2007 (2002-2010)	2005 (2002-2009)	2005 (2001-2010)	2009 (2003-2009)	2002 (2000-2004)	2002 (2001-2004)	2001 (2000-2003)	2003 (2002-2004)	2009 (2008-2011)	2009 (2009-2009)	2010 (2008-2011)	2009 (2009-2009)
	Average Years of Exposure History (w/ 10-year lag)
	Mean (SD):
	Residence	23.0 (5.1)	22.4 (3.8)	22.3 (4.9)	22.9 (3.9)	18.8 (3.3)	19.2 (1.7)	18.4 (2.4)	19.3 (2.1)	25.7 (4.1)	26.0 (1.6)	26.3 (3.3)	25.9 (2.2)
	Workplace	21.7 (6.1)	19.4 (6.1)	18.8 (7.3)	17.5 (7.2)	16.7 (4.6)	16.9 (4.2)	13.5 (5.3)	13.9 (5.7)	24.8 (4.7)	22.2 (6.7)	23.3 (5.6)	20.4 (7.0)
	Median (IQR):
	Residence	24 (19-27)	21 (19-26)	22 (18-27)	26 (20-26)	19 (17-21)	19 (18-21)	18 (16-20)	19 (18-21)	26 (25-28)	26 (26-26)	27 (25-28)	26 (26-26)
	Workplace	23 (18-26)	20 (17-26)	19.5 (13-25)	18 (12-24)	17 (15-20)	18 (16-20)	14 (10-18)	15 (9-19)	26 (24-28)	26 (20-26)	25 (21-27)	23 (16-26)
	All 722 pesticide AIs:
	Mean (SD) number of pesticides with any application during the study window within 500m of:
	Residence	52.0 (45.6)	45.8 (41.2)	47.2 (42.1)	44.1 (40.8)	43.8 (38.0)	38.2 (35.8)	38.4 (34.4)	34.0 (37.9)	57.2 (49.3)	54.2 (45.0)	56.0 (47.1)	49.3 (45.0)
	Workplace	54.6 (46.9)	40.7 (40.5)	41.3 (41.3)	36.4 (27.9)	46.5 (41.7)	35.4 (36.0)	34.5 (35.1)	28.4 (31.1)	59.6 (49.3)	46.6 (44.2)	47.0 (45.3)	42.8 (41.5)
	Median (IQR) number of pesticides with any application during the study window within 500m of:
	Residence	40 (12-85.8)	34 (10-70)	36 (11-76)	32.5 (9-71)	34 (10-75)	27.5 (8-61)	30.5 (9-61.2)	27.5 (10.2-59)	46 (13-96)	46 (17-78)	41 (14.5-90)	40 (8-78.2)
	Workplace	45 (14-85)	30 (5-65)	27 (8-68.2)	25 (5.75-54)	36 (11-71)	25 (4-59)	22 (5-53.2)	17 (5-41.5)	52 (16-95.5)	39.5 (6-72.8)	30 (11-75)	32 (7-69)
	288 pesticide AIs used in PWAS (exposure n>25):
	Mean (SD) number of pesticides with any application during the study window within 500m of:
	Residence	49.4 (42.3)	43.8 (38.4)	44.8 (38.7)	42.0 (37.7)	42.1 (35.8)	36.9 (34.0)	37.1 (32.8)	36.6 (32.1)	54.1 (45.5)	51.3 (41.5)	52.5 (42.5)	46.5 (41.3)
	Workplace	51.5 (43.0)	38.8 (37.3)	39.4 (38.2)	34.8 (35.6)	44.3 (38.6)	33.8 (33.6)	33.2 (32.8)	27.5 (29.3)	56.1 (45.0)	44.2 (40.5)	44.6 (41.5)	40.8 (39.1)
	Median (IQR) number of pesticides with any application during the study window within 500m of:
	Residence	39 (12-81.8)	34 (10-68)	36 (11-73)	32 (9-70)	33 (10-70)	27 (8-60)	29.5 (9-60)	27 (10-56.8)	43 (13-92)	45 (15-74)	40 (14-85.5)	40 (8-74.2)
	Workplace	44 (14-81)	29 (4.75-63.2)	26 (7-64.5)	25 (5-53)	36 (11-70.5)	24.5 (4-55.8)	21 (5-53)	17 (5-41.5)	50 (15.5-87.5)	39 (6-70)	32 (6-66)	28.5 (11-73.2)

## Sheet: Supplementary Data 2
CA DPR Code	Common Name	Use Type (PAN)	Chemical Class (PAN)		Residential Exposure Descriptives	N with any exposure to chemical at residence	%	Median lbs/acres applied (average per year across study period)	Mean lbs/acre	IQR lbs/acre	Range lbs/acre		Workplace Exposure Descriptives	N with any exposure to chemical at workplace	%	Median lbs/acres applied (average per year across study period)	Mean lbs/acre	IQR lbs/acre	Range lbs/acre
20	Amitrole	Herbicide	Unclassified			119	5.98291	0.0104	0.0988	0.04588	2.19038			109	5.87284	0.02	0.1175	0.08353	3.15608
32	Cacodylic Acid	Herbicide, Defoliant	Organoarsenic, Heavy metal			536	26.9482	0.0794	0.2308	0.24545	5.85874			443	23.8685	0.1167	0.3474	0.36698	6.00375
34	Msma	Herbicide, Defoliant	Organoarsenic, Heavy metal			319	16.0382	0.1933	0.7014	0.645	10.9933			277	14.9246	0.2527	1.2141	0.82621	29.3947
50	4-Aminopyridine	Avicide	Unclassified			76	3.82102	7.211e-06	6.7e-05	3.94e-05	0.0006277			119	6.41164	5.062e-06	0.000255	2.79e-05	0.00421
52	Monocrotophos	Insecticide	Organophosphorus			469	23.5797	0.3503	1.3052	1.08223	104.631			478	25.7543	0.1933	1.1404	0.8807	22.8864
53	Benefin	Herbicide	2,6-Dinitroaniline			133	6.68678	0.1	0.7095	0.58482	10.818			111	5.9806	0.254	1.007	0.6542	13.5989
60	Copper Carbonate, Basic	Fungicide, Algaecide, Insecticide	Inorganic-Copper			61	3.06687	1.363	2.6324	4.16109	11.9299			52	2.80172	0.6495	4.9799	2.99014	135.208
70	Bensulide	Herbicide	Organophosphorus			69	3.46908	0.12	1.3887	0.66208	30.9555			56	3.01724	0.3784	1.9287	1.63574	24.036
72	Dicrotophos	Insecticide	Organophosphorus			36	1.80995	0.3472	0.6768	0.63579	3.9558			38	2.04741	0.1695	0.9799	0.97367	11.5197
81	Dicloran	Fungicide	Substituted Benzene			323	16.2393	0.3608	2.3141	1.15943	114.189			393	21.1746	0.4837	2.3206	1.15828	71.2498
83	Bromacil	Herbicide	Uracil			319	16.0382	0.3407	2.0243	1.47768	88.8254			250	13.4698	0.5794	2.4481	2.38801	47.82
86	Bacillus Thuringiensis (Berliner)	Insecticide	Microbial			679	34.1378	0.0147	0.1101	0.05018	11.8583			629	33.8901	0.0127	0.0994	0.04884	3.94187
88	Trichlorfon	Insecticide	Organophosphorus			281	14.1277	0.2719	0.7988	0.79784	14.2669			225	12.1228	0.4204	0.9883	1.09248	11.0722
99	Calcium Hydroxide	pH Adjustment, Fungicide, Microbiocide, Herbicide	Inorganic			151	7.59175	13.8358	31.3008	29.0981	423.514			114	6.14224	11.8589	36.9368	30.8412	1005
104	Captan	Fungicide	Thiophthalimide			774	38.914	1.0739	3.8736	3.49955	121.368			768	41.3793	1.6493	5.4358	4.00924	292.707
105	Carbaryl	Insecticide, Plant Growth Regulator, Nematicide	N-Methyl Carbamate			1044	52.4887	1.378	8.493	5.36005	323.255			869	46.8211	1.7269	12.7847	8.00236	900.392
106	Carbofuran	Insecticide, Nematicide	N-Methyl Carbamate			503	25.2891	0.1976	0.7422	0.62656	51.8575			444	23.9224	0.267	1.0067	0.77554	44.2454
110	Carbophenothion	Insecticide	Organophosphorus			154	7.74258	0.232	0.5751	0.44182	7.6965			128	6.89655	0.1366	0.4158	0.47312	3.734
111	Formetanate Hydrochloride	Insecticide	N-Methyl Carbamate			551	27.7024	0.8617	4.9944	3.60532	222.602			482	25.9698	0.7794	5.4363	4.47824	172.27
130	Chlordane	Insecticide	Organochlorine			275	13.826	0.615	1.7236	2.14346	12.7123			209	11.2608	0.6423	2.9275	2.54043	40.44
132	Chlorobenzilate	Insecticide	Unclassified			104	5.22876	0.4845	1.4111	1.1428	26.2041			84	4.52586	0.4385	1.5445	1.16536	15.1588
136	Chloropicrin	Fumigant, Nematicide	Inorganic			1118	56.2092	0.08	13.0537	3.20919	2776			954	51.4009	0.0796	13.1859	4.70376	1369
151	Copper Hydroxide	Fungicide, Microbiocide, Nematicide	Inorganic-Copper			964	48.4666	3.6263	191.5	15.7053	55296			775	41.7565	2.7248	180.3	15.9012	59127
155	Copper Salts Of Fatty And Rosin Acids	Fungicide	Inorganic-Copper			40	2.01106	0.3224	0.9948	1.29241	12.4809			44	2.37069	0.4753	0.7683	0.64761	7.05481
156	Copper Oxychloride	Fungicide	Inorganic-Copper			56	2.81549	0.064	2.3391	0.15852	63.4445			43	2.31681	0.0635	0.866	0.08149	30.3197
158	Copper Oxychloride Sulfate	Fungicide	Inorganic-Copper			410	20.6134	1.2412	4.4429	4.99691	46.8165			314	16.9181	1.2812	5.4478	5.44827	166.538
161	Copper Sulfate (Pentahydrate)	Algaecide, Fungicide, Insecticide, Water Treatment, Molluscicide	Inorganic-Copper			226	11.3625	1.5683	6.6334	6.14885	135.644			179	9.6444	2.9548	16.6021	11.1602	448.88
162	Copper Sulfate (Basic)	Fungicide, Algaecide, Molluscicide	Inorganic-Copper			566	28.4565	2.8045	13.8174	12.4739	772.888			532	28.6638	1.6164	12.2783	9.63461	738.801
164	Copper-Zinc Sulfate Complex	Fungicide	Inorganic-Zinc, Inorganic-Copper			170	8.54701	1.7468	5.0451	5.22365	109.267			128	6.89655	2.1418	4.812	4.22568	100.241
173	Cryolite	Insecticide	Inorganic			717	36.0483	6.8841	35.6758	23.6398	943.361			698	37.6078	7.3687	33.1942	22.5227	832.311
175	Copper Oxide (Ous)	Fungicide, Insecticide	Inorganic-Copper			295	14.8316	0.8417	3.3763	3.48556	73.088			210	11.3147	1.0875	5.3475	3.02509	293.97
179	Chlorthal-Dimethyl	Herbicide	Alkyl Phthalate			198	9.95475	1.6129	6.6986	4.86019	97.7042			190	10.2371	1.8867	6.6675	5.31078	125.596
183	Dbcp	Fumigant, Nematicide	Halogenated organic			186	9.35143	1.9657	16.9453	6.6225	694.501			130	7.00431	3.3015	46.7312	9.0325	1984
185	1,2-Dichloropropane, 1,3-Dichloropropene And Related C3 Compounds	Fumigant, Nematicide	Halogenated organic			399	20.0603	33.5187	85.2612	93.2741	1219			323	17.403	38.407	89.7614	113.909	1506
190	S,S,S-Tributyl Phosphorotrithioate	Defoliant, Plant Growth Regulator	Organophosphorus			558	28.0543	0.975	3.8432	2.78467	120.953			493	26.5625	1.2048	6.0264	5.47144	177.21
192	Dioxathion	Insecticide	Organophosphorus			135	6.78733	0.1648	0.3402	0.41615	3.28308			91	4.90302	0.1739	0.3951	0.39378	2.65
198	Diazinon	Insecticide	Organophosphorus			1168	58.723	1.0189	81.1785	3.26093	28673			1007	54.2565	0.9712	67.5374	3.03183	28672
200	Dicamba	Herbicide	Benzoic acid			59	2.96631	0.000556	0.0034	0.00278	0.02631			63	3.3944	0.000258	0.00215	0.00146	0.01542
210	Dieldrin	Insecticide, Breakdown product	Organochlorine			133	6.68678	0.1109	0.5968	0.21841	50.9682			98	5.28017	0.0988	0.4017	0.28278	14.3851
211	Mancozeb	Fungicide	Dithiocarbamate, Inorganic-Zinc			476	23.9316	0.5029	4.3088	2.14901	107.211			417	22.4677	0.8289	5.2533	2.43282	122.356
216	Dimethoate	Insecticide	Organophosphorus			1176	59.1252	1.4134	7.7703	5.29668	1305			1007	54.2565	1.5303	6.7381	6.04048	320.249
225	Diphacinone	Rodenticide	1,3-Indandione			200	10.0553	1.6e-05	9.7e-05	7.62e-05	0.00154			152	8.18966	1.2e-05	9.2e-05	9.08e-05	0.0017
229	Diquat Dibromide	Herbicide, Dessicant	Bipyridylium			146	7.34037	0.1573	0.4674	0.65697	5.72825			159	8.56681	0.3295	0.8183	1.53095	8.53416
230	Disulfoton	Insecticide, Nematicide	Organophosphorus			452	22.725	0.4481	1.6534	1.4003	45.3435			355	19.1272	0.6858	1.9841	1.93276	48.3855
231	Diuron	Herbicide	Urea			893	44.8969	0.6938	4.5519	2.50535	866.705			722	38.9009	0.7147	4.3203	2.63472	163.573
238	Dinoseb	Herbicide, Defoliant	Dinitrophenol derivative			654	32.8808	0.3715	1.5235	1.38379	63.3246			517	27.8556	0.552	2.6091	2.20233	107.941
239	Dinoseb, Amine Salt	Herbicide, Defoliant	Dinitrophenol derivative			201	10.1056	0.4639	2.4253	1.63905	76.6749			191	10.2909	0.4167	3.9827	2.01116	156.835
240	Dinoseb, Ammonium Salt	Herbicide, Defoliant	Dinitrophenol derivative			49	2.46355	0.0741	0.4022	0.27398	6.37576			56	3.01724	0.0839	0.2685	0.32133	2.18326
251	Dsma	Herbicide, Defoliant	Organoarsenic, Heavy metal			105	5.27903	0.2369	0.8952	0.60241	33.0984			90	4.84914	0.3048	1.2649	0.75536	33.0984
253	Chlorpyrifos	Insecticide, Nematicide	Organophosphorus			1033	51.9356	1.5835	10.4879	6.16724	3096			807	43.4806	1.6161	9.209	6.76556	212.54
254	Fonofos	Insecticide	Organophosphorus			39	1.96078	0.8137	1.6935	2.02333	27.4373			34	1.8319	0.4562	2.0813	2.31678	26.241
256	Anilazine	Fungicide	Triazine			62	3.11714	0.9926	3.8503	3.25085	42.1705			61	3.28664	0.802	2.8674	3.05174	22.392
259	Endosulfan	Insecticide	Organochlorine			855	42.9864	0.4711	2.96	1.49383	352.086			752	40.5172	0.5364	2.3232	2.06572	77.9527
264	Eptc	Herbicide	Thiocarbamate			276	13.8763	0.8934	3.649	2.78999	79.1692			227	12.2306	1.4641	4.059	4.10381	90.4021
268	Ethion	Insecticide	Organophosphorus			288	14.4796	0.3892	1.1195	0.96444	19.9171			258	13.9009	0.3675	1.571	1.14824	40.365
271	Ethylene Dibromide	Fumigant, Nematicide	Halogenated organic			97	4.87682	6.6648	17.5668	18.6814	163.202			55	2.96336	9.3107	21.8051	19.4653	222.156
283	Sodium Arsenate	Herbicide, Insecticide, Rodenticide	Inorganic-arsenic, Heavy metal			114	5.73152	0.8904	2.1543	1.67768	21.6569			101	5.44181	0.9504	3.7774	3.20273	78.5256
289	Ferrous Sulfate	Herbicide, Molluscicide	Inorganic			79	3.97185	0.00476	0.0218	0.01354	0.23792			63	3.3944	0.00471	0.0235	0.01898	0.2857
292	Captafol	Fungicide	Thiophthalimide			103	5.17848	0.8773	1.7601	2.38337	14.1294			100	5.38793	0.9953	3.1377	2.93345	58.9945
293	Merphos	Defoliant, Plant Growth Regulator	Organophosphorus			246	12.368	0.644	2.1191	2.2128	59.6175			293	15.7866	0.5224	2.2023	2.02053	35.304
294	Folpet	Fungicide	Thiophthalimide			45	2.26244	0.5273	2.2494	2.28231	24.0782			40	2.15517	0.4969	2.5137	1.61832	25.8662
300	Chlordimeform	Insecticide	Formamidine			159	7.99397	0.2631	0.7301	0.58797	11.4975			137	7.38147	0.2596	0.9147	0.80002	12.3453
301	Chlordimeform Hydrochloride	Insecticide	Formamidine			58	2.91604	0.1212	0.739	0.41731	28.6814			48	2.58621	0.1308	0.2868	0.26936	2.08214
310	Gibberellins	Plant Growth Regulator	Botanical			618	31.0709	0.033	0.434	0.22532	20.2614			527	28.3944	0.0581	0.762	0.26138	161.205
314	Azinphos-Methyl	Insecticide	Organophosphorus			797	40.0704	0.9941	3.5256	2.9483	124.993			663	35.722	0.9533	4.6736	3.23893	189.028
335	Phosmet	Insecticide	Organophosphorus			821	41.277	0.9098	59.1879	2.61442	15389			643	34.6444	0.8126	56.4323	2.78685	16454
342	Isopropyl Alcohol	Microbiocide, Solvent	Alcohol/Ether			215	10.8095	0.00731	0.0572	0.04563	1.12888			185	9.96767	0.0112	0.0605	0.03572	1.24111
346	Dicofol	Insecticide	Organochlorine			917	46.1036	1.1193	3.9254	4.00095	67.1328			766	41.2716	1.3428	4.9567	5.70534	78.4167
353	Lead Arsenate (Standard)	Herbicide, Insecticide, Rodenticide	Inorganic-arsenic, Inorganic-lead, Heavy metal			69	3.46908	0.8955	1.7209	1.37381	10.546			56	3.01724	0.912	2.0243	1.26599	18.3154
354	Lead Arsenate, Basic	Herbicide, Insecticide, Rodenticide	Inorganic-arsenic, Inorganic-lead, Heavy metal			129	6.48567	1.5935	3.4577	3.1319	46.9706			74	3.98707	1.7852	2.7601	3.19891	23.9027
358	Lime-Sulfur	Insecticide, Fungicide	Inorganic			66	3.31825	0.7985	5.6221	2.02407	145.922			74	3.98707	1.7388	17.5896	6.74591	356.005
359	Lindane	Insecticide, Rodenticide	Organochlorine			65	3.26797	0.00885	0.0734	0.04145	1.1157			67	3.60991	0.0159	0.0769	0.04161	1.08139
361	Linuron	Herbicide	Urea			201	10.1056	0.4573	2.2902	1.37214	123.438			182	9.80603	0.249	5.2518	1.20827	148.126
367	Malathion	Insecticide	Organophosphorus			767	38.5621	0.5069	2.14	1.62143	146.368			705	37.9849	0.4436	2.6501	1.85011	263.609
369	Maneb	Fungicide	Dithiocarbamate			484	24.3338	0.5182	188.7	2.59187	29391			495	26.6703	0.4438	132.6	2.38574	29391
375	Methiocarb	Insecticide, Molluscicide	N-Methyl Carbamate			66	3.31825	0.0169	0.217	0.15431	5.81963			49	2.64009	0.0429	0.1651	0.20778	1.21874
379	Metaldehyde	Molluscicide	Aldehyde			144	7.23982	0.0701	0.7813	0.61112	27.8			123	6.62716	0.0857	0.7008	0.78667	10.4019
382	Oxydemeton-Methyl	Insecticide	Organophosphorus			587	29.5123	0.1711	1.3702	0.45211	259.073			530	28.556	0.165	1.0143	0.5492	68.1986
383	Methomyl	Insecticide	N-Methyl Carbamate			1281	64.4042	0.8538	4.1673	3.0591	482.013			1149	61.9073	0.8253	4.2812	3.33656	499.136
384	Methoxychlor	Insecticide	Organochlorine			285	14.3288	0.2748	0.642	0.54085	14.97			219	11.7996	0.2395	0.638	0.58004	7.07382
385	Methyl Bromide	Fumigant, Insecticide, Herbicide, Nematicide	Halogenated organic			1260	63.3484	4.3003	86.151	47.4808	3967			1091	58.7823	8.3632	85.6264	71.5477	3253
394	Methyl Parathion	Insecticide, Nematicide	Organophosphorus			425	21.3675	0.2938	2.5361	0.97233	395.676			327	17.6185	0.323	2.6897	1.34416	116.95
401	Mineral Oil	Insecticide, Adjuvant	Petroleum derivative			427	21.4681	11.96	43.7296	43.735	980.878			303	16.3254	9.753	53.4426	38.6251	1271
410	Oxythioquinox	Insecticide, Fungicide, Fumigant	Unclassified			298	14.9824	0.1315	0.8684	0.59276	18.3813			231	12.4461	0.1729	1.0953	0.77119	25.9913
418	Naled	Insecticide	Organophosphorus			817	41.0759	0.6688	2.294	2.21188	136.956			697	37.5539	0.8488	2.4804	2.62898	45.8685
445	Propargite	Insecticide	Unclassified			1143	57.4661	2.9229	42.0925	11.032	11556			1020	54.9569	2.6423	38.2695	11.6856	9965
458	Paraquat Bis(Methylsulfate)	Herbicide	Bipyridylium			192	9.65309	0.0356	0.079	0.05725	1.55			135	7.27371	0.0372	0.0935	0.08596	0.77
459	Parathion	Insecticide	Organophosphorus			937	47.1091	1.8044	6.7832	7.01188	136.857			852	45.9052	1.6473	6.8754	6.22329	110.78
464	Pcnb	Fungicide, Nematicide, Algaecide	Substituted Benzene			185	9.30116	0.2331	0.6219	0.65644	17.08			169	9.1056	0.2908	0.7329	0.65015	15.5235
468	Dienochlor	Insecticide	Organochlorine			55	2.76521	0.00847	0.1214	0.04227	2.66107			54	2.90948	0.0117	0.1588	0.1361	1.88061
473	Petroleum Hydrocarbons	Insecticide, Adjuvant	Petroleum derivative			636	31.9759	0.2544	15.1726	1.24161	4327			544	29.3103	0.2051	15.9848	1.28677	1946
478	Phorate	Insecticide, Nematicide	Organophosphorus			529	26.5963	0.8596	2.0733	1.9936	43.8806			456	24.569	0.8715	2.6252	2.89134	40.7259
479	Phosalone	Insecticide	Organophosphorus			290	14.5802	0.2542	0.8276	0.62935	15.1233			204	10.9914	0.2736	0.8215	0.67584	14.6064
480	Mevinphos	Insecticide	Organophosphorus			504	25.3394	0.1097	1.3417	0.4789	153.592			445	23.9763	0.1475	1.1316	0.57157	54.4477
482	Phosphamidon	Insecticide	Organophosphorus			142	7.13927	0.1278	0.9233	0.42399	39.7373			108	5.81897	0.1621	0.3442	0.32002	3.73038
484	Aluminum Phosphide	Fumigant, Fungicide	Inorganic			415	20.8648	0.00692	0.2384	0.02942	21.468			341	18.3728	0.00588	0.2463	0.02764	13.6005
486	Piperonyl Butoxide	Synergist	Unclassified			208	10.4575	0.0194	0.0876	0.05909	1.70731			190	10.2371	0.0223	0.2577	0.0982	11.259
502	Prometryn	Herbicide	Triazine			408	20.5128	0.9436	2.507	2.54575	97.7674			334	17.9957	1.073	3.2161	3.57552	49.6663
507	Propylene Glycol	Fungicide, Adjuvant, Microbiocide	Glycol			57	2.86576	0.0221	0.0665	0.06077	0.80815			38	2.04741	0.0173	0.1517	0.07466	3.04943
510	Pyrethrins	Insecticide	Botanical			234	11.7647	0.00178	0.0108	0.0061	0.27368			217	11.6918	0.00192	0.0184	0.01018	0.2885
518	Rotenone	Insecticide	Botanical			79	3.97185	0.000723	0.0193	0.00462	0.71538			86	4.63362	0.000939	0.0107	0.00411	0.12
520	Ryanodine Alkaloid	Insecticide	Botanical			61	3.06687	0.00143	0.00254	0.00275	0.02047			49	2.64009	0.00154	0.00242	0.00251	0.0125
521	Sabadilla Alkaloids	Insecticide	Botanical			151	7.59175	0.00476	0.0516	0.02585	4.62966			155	8.35129	0.00719	0.0248	0.03532	0.24384
531	Simazine	Herbicide	Triazine			926	46.5561	0.9039	23.2414	3.7749	5948			758	40.8405	0.9692	29.2333	4.79667	5948
534	Sodium Arsenite	Herbicide, Insecticide, Rodenticide, Fungicide	Inorganic-arsenic, Heavy metal			285	14.3288	1.0027	4.161	2.81872	170.01			219	11.7996	1.4026	4.0648	3.79754	49.5868
536	Sodium Chlorate	Defoliant, Herbicide, Microbiocide	Inorganic			917	46.1036	7.1179	25.7134	25.848	328.245			860	46.3362	7.487	32.3302	24.6348	796.073
554	Strychnine	Rodenticide, Avicide	Botanical			652	32.7803	0.00037	0.00414	0.00173	0.19741			448	24.1379	0.000411	0.00605	0.00209	0.50725
558	Sulfotep	Insecticide	Organophosphorus			114	5.73152	0.000474	0.0411	0.00217	3.50316			125	6.73491	0.000275	0.0752	0.00175	6.8234
560	Sulfur	Fungicide, Insecticide	Inorganic			1045	52.539	23.6838	256.3	102.689	63575			967	52.1013	24.9583	286.6	102.248	62761
565	Butylate	Herbicide	Thiocarbamate			104	5.22876	0.6992	1.8702	1.95093	20.6488			79	4.25647	1.25	5.4612	2.542	87.4096
566	Demeton	Insecticide, Nematicide	Organophosphorus			295	14.8316	0.1185	0.6049	0.27852	54.8296			256	13.7931	0.1714	0.824	0.35211	51.9333
573	1,3-Dichloropropene	Fumigant, Nematicide	Halogenated organic			428	21.5184	29.5785	80.1022	78.0399	1507			352	18.9655	29.2699	75.2806	69.0994	1965
575	Aldicarb	Insecticide, Nematicide	N-Methyl Carbamate			686	34.4897	0.9122	2.7343	2.5889	53.6675			586	31.5733	1.1875	3.5378	3.03143	72.435
576	Chloroxuron	Herbicide	Urea			32	1.60885	0.3696	1.0591	1	8.98657			28	1.50862	0.2295	0.9522	0.32315	8.96815
580	Terrazole	Fungicide	Azole			130	6.53595	0.0419	0.1119	0.111	2.45458			127	6.84267	0.0763	0.1565	0.15364	1.87079
589	Thiram	Fungicide	Dithiocarbamate			63	3.16742	0.1248	3.2646	0.6039	78.5015			75	4.04095	0.0929	1.078	0.41643	21.2168
592	Nitrofen	Herbicide	Diphenyl ether			48	2.41327	1.1153	37.3166	5.26755	1076			53	2.8556	1.4507	2.8782	2.85663	19.7541
594	Toxaphene	Insecticide	Organochlorine			128	6.43539	0.7446	4.4633	3.30347	113.737			118	6.35776	1.0184	4.8503	4.76706	49.4087
597	Trifluralin	Herbicide	2,6-Dinitroaniline			805	40.4726	0.7369	2.8669	2.9181	119.669			693	37.3384	0.7542	3.2303	3.23574	64.11
616	Metam-Sodium	Fumigant, Herbicide, Fungicide, Microbiocide, Algaecide	Dithiocarbamate			256	12.8708	9.3905	119.8	61.3265	6364			185	9.96767	9.571	127.3	63.7152	7383
622	Xylene	Solvent, Microbiocide	Petroleum derivative			932	46.8577	0.7074	62.6324	3.40001	17935			790	42.5647	0.7098	54.7729	3.97348	19177
626	Zinc Phosphide	Rodenticide	Inorganic-Zinc			153	7.69231	0.00053	0.00581	0.00209	0.19643			94	5.06466	0.000801	0.0069	0.002	0.17533
627	Zineb	Fungicide	Dithiocarbamate, Inorganic-Zinc			154	7.74258	0.2732	1.9602	0.98409	53.0694			150	8.0819	0.1856	1.5105	0.72363	22.552
629	Ziram	Fungicide, Microbiocide, Dog and Cat Repellent	Dithiocarbamate, Inorganic-Zinc			508	25.5405	2.2814	9.6462	7.84043	343.748			414	22.306	1.6851	29.6055	6.85001	7821
636	2,4-D	Herbicide, Plant Growth Regulator	Chlorophenoxy acid or ester			346	17.3957	0.0382	0.1273	0.11812	3.49231			267	14.3858	0.045	0.3317	0.18114	41.7888
654	Diammonium Phosphate	Insecticide, Fungicide, Herbicide, Microbiocide, pH Adjustment	Inorganic			68	3.4188	0.0423	0.1166	0.13774	1.02353			46	2.47845	0.0728	0.1582	0.13174	1.84711
658	Manganese Sulfate	Unclassified	Inorganic			115	5.7818	0.011	0.1483	0.10077	4.35447			87	4.6875	0.0106	0.2264	0.04196	12.5789
667	Zinc Sulfate	Microbiocide, Herbicide	Inorganic-Zinc			177	8.89894	0.0133	0.081	0.04825	2.21062			130	7.00431	0.013	0.0944	0.065	2.8876
675	Phenmedipham	Herbicide	Bis-Carbamate			44	2.21217	0.05	0.1817	0.09438	2.96759			45	2.42457	0.161	0.3431	0.40444	2.96574
677	Chlorothalonil	Fungicide	Substituted Benzene			642	32.2775	0.7872	4.1295	3.28244	100.402			624	33.6207	0.7885	3.9316	2.54241	178.647
678	Alachlor	Herbicide	Chloroacetanilide			52	2.61438	0.5579	2.2901	2.1858	17.9625			45	2.42457	0.4322	2.6481	1.88373	23.7286
694	Propyzamide	Herbicide	Amide			145	7.2901	0.2158	2.2375	1.61767	76.12			129	6.95043	0.3142	1.9159	1.15593	39.8526
696	Sodium Nitrate	Rodenticide, Microbiocide	Inorganic			61	3.06687	0.0376	0.1598	0.14321	2.08464			30	1.61638	0.0213	0.2174	0.20811	3.32237
712	Carbon	Water Treatment, Rodenticide	Inorganic			61	3.06687	0.0199	0.0832	0.07568	1.10107			30	1.61638	0.0102	0.1125	0.10976	1.75499
714	Copper	Fungicide	Inorganic-Copper			361	18.1498	0.8604	2.5809	2.58793	38.0573			379	20.4203	0.9215	2.0624	1.98641	25.9863
748	Alpha-Alkylaryl-Omega-Hydroxypoly(Oxyethylene)	Adjuvant	Polyalkyloxy Compound			152	7.64203	0.0336	0.269	0.13183	8.9148			134	7.21983	0.0215	0.122	0.10856	1.80494
752						941	47.3102	1.9544	7.015	5.99423	240.172			789	42.5108	1.9279	6.6685	6.98257	147.023
763	Petroleum Distillates	Insecticide, Adjuvant, Solvent	Petroleum derivative			466	23.4289	0.2778	2.5503	1.11842	319.93			385	20.7435	0.2546	2.1817	1.02731	195.28
765	Petroleum Oil, Unclassified	Insecticide, Herbicide, Fungicide, Adjuvant	Petroleum derivative			981	49.3213	29.9994	1076.3	116.177	281061			886	47.7371	23.8676	894.1	117.316	281067
771	Gibberellins, Potassium Salt	Plant Growth Regulator	Botanical			143	7.18954	0.00358	0.0152	0.01148	0.27143			113	6.08836	0.00308	0.0135	0.0093	0.27143
786	Mcpa, Dimethylamine Salt	Herbicide	Chlorophenoxy acid or ester			409	20.5631	0.2205	3.9839	0.72488	717.18			321	17.2953	0.323	1.0731	0.91654	20.2709
787	Mcpa, Isooctyl Ester	Herbicide	Chlorophenoxy acid or ester			76	3.82102	0.065	0.7626	0.29632	43.0379			58	3.125	0.0719	0.2193	0.21154	1.67588
801	2,4-D, Alkanolamine Salts (Ethanol And Isopropanol Amines)	Herbicide	Chlorophenoxy acid or ester			109	5.48014	0.3441	0.9986	0.90326	6.21603			100	5.38793	0.3924	1.0726	0.8523	8.10521
802	2,4-D, Butoxyethanol Ester	Herbicide	Chlorophenoxy acid or ester, Glycol Ether			35	1.75968	0.1056	0.4286	0.51974	2.63882			38	2.04741	0.1621	0.4438	0.48472	2.72409
805	2,4-D, Diethanolamine Salt	Herbicide	Chlorophenoxy acid or ester			50	2.51383	0.0256	0.0581	0.0583	0.49746			34	1.8319	0.0402	0.3816	0.14079	4.44198
806	2,4-D, Dimethylamine Salt	Herbicide	Chlorophenoxy acid or ester			859	43.1875	0.0719	0.7877	0.42777	113.049			643	34.6444	0.1055	1.4704	0.51543	117.397
809	2,4-D, Isooctyl Ester	Herbicide	Chlorophenoxy acid or ester			74	3.72046	0.0306	0.1794	0.12766	4.13381			73	3.93319	0.00167	0.1122	0.08885	1.10348
810	2,4-D, Isopropyl Ester	Herbicide	Chlorophenoxy acid or ester			168	8.44646	0.0375	0.2037	0.13977	2.53357			153	8.24353	0.0527	0.3718	0.25364	11.1433
834	Bromoxynil Octanoate	Herbicide	Hydroxybenzonitrile			677	34.0372	0.2263	1.0033	0.62853	281.129			516	27.8017	0.3223	0.6752	0.73908	9.88999
838	4-(2,4-Db), Dimethylamine Salt	Herbicide	Chlorophenoxy acid or ester			38	1.91051	0.1958	0.5376	0.63463	3.68753			38	2.04741	0.1886	0.7254	0.76615	5.58593
849	Dicamba, Dimethylamine Salt	Herbicide	Benzoic acid			677	34.0372	0.00886	0.2106	0.11542	10.2467			491	26.4547	0.0124	0.4534	0.13822	14.649
862	Xylene Range Aromatic Solvent	Solvent, Insecticide	Petroleum derivative			750	37.7074	0.7645	5.6097	4.63112	333.7			595	32.0582	1.0254	4.5582	4.13962	70.9083
871	Phosphoric Acid	Fungicide, pH Adjustment, Herbicide, Microbiocide	Inorganic			246	12.368	0.0173	0.0849	0.05626	2.04667			218	11.7457	0.0217	0.0959	0.07652	2.04666
923	Dichlorprop, Butoxyethanol Ester	Herbicide, Herbicide	Chlorophenoxy acid or ester, Glycol Ether			46	2.31272	0.00538	0.0245	0.02074	0.15509			57	3.07112	0.00136	0.0142	0.01106	0.09116
1016	Mcpp, Dimethylamine Salt	Herbicide	Chlorophenoxy acid or ester			399	20.0603	0.00353	0.3908	0.03684	60.4456			253	13.6315	0.00194	0.9535	0.02294	62.7704
1075	Casein	Adjuvant	Animal derived			111	5.58069	0.0116	0.0237	0.02327	0.17524			107	5.76509	0.0141	0.0226	0.0161	0.23867
1081	Dalapon, Sodium Salt	Herbicide	Unclassified			82	4.12267	0.1416	0.5452	0.53674	8.3828			104	5.60345	0.0165	0.3497	0.24395	5.5577
1138	2,4-D, Triethylamine Salt	Herbicide	Chlorophenoxy acid or ester			259	13.0216	0.1558	0.41	0.45308	4.79407			182	9.80603	0.1451	0.6313	0.54833	28.65
1156	Oleic Acid	Adjuvant	Fatty acid			118	5.93263	0.00464	0.0215	0.01425	0.39375			80	4.31034	0.00414	0.0342	0.01382	0.731
1159	Modified Phthalic Glycerol Alkyd Resin	Adjuvant	Polymer			60	3.01659	0.023	0.0601	0.05465	0.42999			67	3.60991	0.0219	0.0447	0.03794	0.28998
1173	Alpha-Alkylphenyl-Omega-Hydroxypoly(Oxyethylene)	Adjuvant	Polyalkyloxy Compound			38	1.91051	0.00612	0.0275	0.03811	0.26141			43	2.31681	0.00448	0.0518	0.01976	0.79884
1217	Streptomycin	Microbiocide	Antibiotic			168	8.44646	0.00798	0.1215	0.04444	2.93428			137	7.38147	0.0219	0.2866	0.11034	10.435
1218	Alkyl Benzene Sulfonic Acid	Insecticide, Fungicide, Microbiocide	Unclassified			47	2.363	0.00423	0.0282	0.01312	0.62284			43	2.31681	0.00476	0.0335	0.01404	0.7694
1244	Alpha-Octylphenyl-Omega-Hydroxypoly(Oxyethylene)	Adjuvant	Polyalkyloxy Compound			101	5.07793	0.012	0.0567	0.04993	1.04833			82	4.4181	0.015	0.0591	0.04154	1.79426
1246	Phthalic Glycerol Alkyl	Adjuvant	Unclassified			80	4.02212	0.0592	0.1199	0.10357	1.38332			65	3.50216	0.0573	0.1	0.11596	0.48049
1275	2,4-D, Propyl Ester	Herbicide	Chlorophenoxy acid or ester			271	13.6249	0.0537	1.0007	0.33008	112.3			230	12.3922	0.0589	1.1283	0.32371	118.539
1314	Poly-I-Para-Menthene	Insect Growth Regulator	Unclassified			63	3.16742	0.0461	0.2638	0.12729	9.14651			84	4.52586	0.1324	0.3873	0.58705	4.50877
1339	Magnesium Sulfate	Molluscicide, Adjuvant	Inorganic			37	1.86023	0.00955	0.0552	0.06107	0.33366			34	1.8319	0.0176	0.0556	0.05802	0.40712
1344	Naa, Ammonium Salt	Plant Growth Regulator	Naphthalene acetic acid derivative			71	3.56963	0.0105	1.0155	0.0488	69.3341			68	3.66379	0.0063	0.026	0.02443	0.24125
1354	Endothall, Mono (N,N-Diethyl Alkylamine) Salt	Herbicide, Defoliant	Unclassified			598	30.0654	0.1885	0.5678	0.5798	11.0426			502	27.0474	0.2139	0.6415	0.58212	13.5125
1355	Endothall, Di (N,N-Diethylalkylamine) Salt	Herbicide, Defoliant	Unclassified			39	1.96078	0.0614	0.1118	0.1255	0.69374			28	1.50862	0.1053	0.2711	0.09649	2.9085
1385	4-(2,4-Db), Isooctyl Ester	Herbicide	Chlorophenoxy acid or ester			57	2.86576	0.1335	0.2896	0.40774	1.31939			74	3.98707	0.1897	0.371	0.33333	2.52072
1399	Bentonite	Adjuvant	Inorganic			111	5.58069	0.2796	0.5622	0.59716	4.04755			107	5.76509	0.3286	0.5277	0.37368	5.50799
1400	Lactose	Unclassified	Carbohydrate, Animal derived			111	5.58069	0.0178	0.0366	0.03625	0.26952			107	5.76509	0.0217	0.0349	0.0248	0.36703
1411	Petroleum Derivative Resin	Unclassified	Petroleum derivative			153	7.69231	0.12	0.4892	0.50497	7.10222			158	8.51293	0.1121	0.4029	0.40842	6.62814
1444	Polyoxyethylene Mixed Fatty Acid Ester	Adjuvant, Soap/Surfactant	Polyalkyloxy Compound			57	2.86576	0.0131	0.0552	0.06485	0.74278			38	2.04741	0.0125	0.0698	0.06947	0.74253
1552	Benomyl	Fungicide	Benzimidazole			895	44.9975	0.3168	6.6015	1.09753	2064			853	45.9591	0.4298	4.8274	1.14286	2064
1596	Potash Soap	Herbicide, Insecticide, Adjuvant	Soap			208	10.4575	0.2531	0.8419	0.83643	12.933			169	9.1056	0.4554	1.7432	1.59786	38.5929
1601	Paraquat Dichloride	Herbicide	Bipyridylium			1320	66.365	0.5192	2.8057	2.27849	192.849			1160	62.5	0.7899	6.1791	4.25871	529.355
1625	Chlorophacinone	Rodenticide	1,3-Indandione			65	3.26797	2.626e-06	0.00185	2.43e-05	0.08964			41	2.20905	4.955e-06	0.00029	1.56e-05	0.00519
1626	Ethephon	Plant Growth Regulator	Organophosphorus			694	34.8919	0.4236	2.0794	1.5663	82.1567			581	31.3039	0.4915	2.7553	2.22277	111.588
1638	Cyhexatin	Insecticide	Organotin, Heavy metal			509	25.5907	0.2014	0.9524	0.54957	76.7176			559	30.1185	0.3271	1.0007	1.272	21.8484
1640	Cyanazine	Herbicide	Triazine			237	11.9155	0.8235	2.6127	2.03731	56.5696			227	12.2306	0.9068	3.1679	2.275	58.7629
1673	Sodium Cacodylate	Herbicide, Defoliant, Rodenticide	Organoarsenic, Heavy metal			536	26.9482	0.468	1.3507	1.4402	34.0862			443	23.8685	0.684	2.0312	2.15027	34.9133
1683	Dinitramine	Herbicide	2,6-Dinitroaniline			30	1.5083	0.1108	0.1854	0.17669	1.07332			28	1.50862	0.2903	1.063	0.62655	10.7921
1684	Thiophanate	Fungicide	Benzimidazole			82	4.12267	0.0585	0.167	0.20984	1.36723			171	9.21336	0.2371	0.2574	0.28031	1.39393
1685	Acephate	Insecticide	Organophosphorus			780	39.2157	0.3811	1.4257	1.24828	66.7086			663	35.722	0.539	2.0726	1.36607	92.6872
1689	Methidathion	Insecticide	Organophosphorus			793	39.8693	1.87	8.2816	6.3105	931.684			715	38.5237	1.7396	8.1353	6.15779	249.023
1696	Thiophanate-Methyl	Fungicide	Benzimidazole precursor			515	25.8924	0.2113	0.751	0.59879	38.556			428	23.0603	0.1583	0.8879	0.56974	38.5638
1697	Methamidophos	Insecticide, Breakdown product	Organophosphorus			397	19.9598	0.305	1.7254	1.12217	121.189			355	19.1272	0.3832	2.5066	1.80556	84.9452
1728	Napropamide	Herbicide	Amide			345	17.3454	0.1439	0.6939	0.53847	13.1508			399	21.4978	0.1629	0.818	0.51897	13.7452
1743	Alpha-(Para-Nonylphenyl)-Omega-Hydroxypoly(Oxyethylene)	Adjuvant, Plant Growth Regulator, Adjuvant, Soap/Surfactant	Polyalkyloxy Compound			92	4.62544	0.0107	0.0302	0.04664	0.21846			78	4.20259	0.0065	0.0329	0.03929	0.355
1752						114	5.73152	0.65	1.9796	2.33658	18.4548			81	4.36422	1.7736	2.2056	3.01241	9.78162
1765	Lignin Sulfonic Acid	Unclassified	Unclassified			43	2.16189	0.03	0.0829	0.12346	0.58148			37	1.99353	0.04	0.1468	0.1174	1.95798
1799	Dialifor	Insecticide	Organophosphorus			98	4.9271	0.3007	0.4954	0.54643	3.05433			65	3.50216	0.3378	1.0385	0.45788	20.0842
1814	Petroleum Distillates, Aromatic	Solvent, Herbicide, Insecticide	Petroleum derivative			908	45.6511	0.4382	2.0005	1.37107	150.583			750	40.4095	0.4979	1.8424	1.55815	119.586
1855	Glyphosate, Isopropylamine Salt	Herbicide	Phosphonoglycine			1127	56.6616	0.9485	34.699	4.70958	9566			917	49.4073	0.8754	30.2455	6.04212	9566
1857	Fenamiphos	Insecticide, Nematicide	Organophosphorus			293	14.731	0.5496	1.9339	1.84706	25.97			260	14.0086	0.5126	2.8697	2.47165	50.8785
1861	Dimethylpolysiloxane	Insecticide, Adjuvant	Silicone			27	1.35747	0.000137	0.000873	0.0004437	0.014			34	1.8319	6.3e-05	0.00016	0.0002302	0.0009257
1868	Oryzalin	Herbicide	2,6-Dinitroaniline			719	36.1488	0.6456	2.5714	1.98576	132.025			565	30.4418	0.6674	3.7056	2.61462	108.115
1871	Hexazinone	Herbicide	Triazinone			181	9.10005	0.1755	0.4088	0.42965	3.9962			192	10.3448	0.0852	0.3051	0.31477	7.22945
1876	Fenbutatin-Oxide	Insecticide	Organotin, Heavy metal			537	26.9985	0.2671	0.9171	1.04593	22.375			450	24.2457	0.2675	1.0597	1.13253	18.4107
1897	Profluralin	Herbicide	2,6-Dinitroaniline			28	1.40774	0.218	0.3509	0.3432	1.38085			37	1.99353	0.2058	0.3368	0.26146	1.86079
1905	Triforine	Fungicide, Insecticide	Unclassified			349	17.5465	0.0713	0.3804	0.25676	13.2031			363	19.5582	0.0635	0.3836	0.15142	34.3075
1910	Oxamyl	Insecticide, Nematicide	N-Methyl Carbamate			251	12.6194	0.1292	0.3829	0.45156	6.68947			218	11.7457	0.1773	0.7218	0.53886	20.407
1929	Pendimethalin	Herbicide	2,6-Dinitroaniline			451	22.6747	0.3438	1.4654	1.274	25.9162			335	18.0496	0.5962	2.5217	1.9152	70.9928
1930	Difenzoquat Methyl Sulfate	Herbicide	Unclassified			50	2.51383	0.1647	0.5212	0.53506	5.60258			30	1.61638	0.1419	0.4844	0.41012	4.11347
1963	Fenvalerate	Insecticide	Pyrethroid			333	16.7421	0.024	0.2301	0.10154	7.83364			273	14.7091	0.0335	0.1661	0.1656	5.35316
1973	Oxyfluorfen	Herbicide	Diphenyl ether			815	40.9754	0.3411	15.1347	1.01982	4242			611	32.9203	0.279	15.3716	1.22947	4242
1980	Fenarimol	Fungicide	Pyrimidine			397	19.9598	0.0296	0.1797	0.10869	4.0712			301	16.2177	0.0246	0.23	0.16778	7.52
1996	Metolachlor	Herbicide	Chloroacetanilide			181	9.10005	0.1822	0.8177	0.83731	19.15			135	7.27371	0.3268	2.4736	1.77276	101.19
2008	Permethrin	Insecticide	Pyrethroid			493	24.7863	0.0723	0.5195	0.28571	33.22			373	20.097	0.1033	0.8022	0.35831	43.6942
2016	Amitraz	Insecticide	Formamidine			100	5.02765	0.0974	0.4268	0.4134	4.68244			90	4.84914	0.1578	0.5418	0.46085	5.69238
2017	Oxadiazon	Herbicide	Unclassified			154	7.74258	0.00755	0.0884	0.02661	1.59			207	11.153	0.00857	0.0875	0.01889	5.11364
2019	Norflurazon	Herbicide	Pyridazinone			461	23.1775	0.4337	1.4328	1.42755	21.5191			354	19.0733	0.3721	1.5604	1.49554	20.63
2024	Alpha-[Para-(1,1,3,3,-Tetramethylbutyl)Phenyl]-Omega-Hydroxypoly(Oxyethylene) Phosphate Ester	Adjuvant, Soap/Surfactant	Polyalkyloxy Compound			67	3.36853	0.0156	0.1071	0.06544	3.12542			62	3.34052	0.00948	0.087	0.04135	1.70498
2042	Profenofos	Insecticide	Organophosphorus			303	15.2338	0.338	0.9585	0.795	41.0783			239	12.8772	0.4052	2.0746	1.04853	41.5908
2045	Petroleum Oil, Paraffin Based	Insecticide, Adjuvant	Petroleum derivative			70	3.51936	0.1175	0.3011	0.37698	3.47165			54	2.90948	0.2676	0.424	0.66454	3.47051
2056	Endothall, Mono [N,N-Dimethyl Alkylamine] Salt	Herbicide, Defoliant	Unclassified			345	17.3454	0.2108	0.513	0.4608	11.4637			279	15.0323	0.1965	0.7729	0.55341	30.34
2068	Sodium Dioctylsulfosuccinate	Insecticide	Unclassified			46	2.31272	0.0161	0.0331	0.03022	0.51125			31	1.67026	0.013	0.0326	0.03457	0.26478
2073	Ethylene Oxide Adduct Nonylphenol	Adjuvant	Polyalkyloxy Compound			46	2.31272	0.0607	0.1235	0.11174	1.89915			31	1.67026	0.0493	0.1216	0.12915	0.98393
2075	Mepiquat Chloride	Plant Growth Regulator	Quaternary Ammonium Compound			471	23.6802	0.0218	0.084	0.07939	2.54833			369	19.8815	0.0372	0.1388	0.12553	4.66038
2081	Iprodione	Fungicide	Dicarboximide			709	35.6461	0.38	1.7614	1.5645	50.13			532	28.6638	0.3961	4.2735	1.46085	1008
2106	Petroleum Distillates, Refined	Insecticide	Petroleum derivative			61	3.06687	1.7007	9.9538	6.10987	106.698			49	2.64009	1.56	5.4336	6.42611	45.6315
2129	Vinclozolin	Fungicide	Dicarboximide			259	13.0216	0.0994	0.4956	0.30366	20.535			169	9.1056	0.135	0.7513	0.45926	20.8042
2132	Metalaxyl	Fungicide	Xylylalanine			445	22.3731	0.0635	0.4649	0.30945	14.6143			410	22.0905	0.0722	0.4737	0.23429	20.3867
2133	Triadimefon	Fungicide	Azole			595	29.9145	0.0659	0.3751	0.28346	12.3915			496	26.7241	0.139	0.8518	0.48694	150.871
2162	Thidiazuron	Defoliant, Plant Growth Regulator	Urea			184	9.25088	0.0338	0.124	0.13627	2.00239			153	8.24353	0.0695	0.1524	0.18013	1.30627
2163	Bromoxynil Butyrate	Herbicide	Hydroxybenzonitrile			38	1.91051	0.0344	0.1023	0.14769	0.49035			46	2.47845	0.0444	0.0918	0.09232	0.89885
2166	Ethalfluralin	Herbicide	2,6-Dinitroaniline			83	4.17295	0.0757	0.2349	0.29889	2.27332			61	3.28664	0.1561	0.5626	0.42274	5.90714
2171	Cypermethrin	Insecticide	Pyrethroid			109	5.48014	0.0181	0.1372	0.10211	2.19832			89	4.79526	0.0233	0.4732	0.15942	18.7789
2177	Sethoxydim	Herbicide	Cyclohexenone derivative			342	17.1946	0.03	0.3312	0.11743	20.9477			245	13.2004	0.0462	0.1521	0.15438	5.94333
2186	Fluazifop-Butyl	Herbicide	Aryloxyphenoxy propionic acid			359	18.0493	0.0226	0.1154	0.07994	6.87366			246	13.2543	0.0271	0.2446	0.09322	8.2484
2195	Tau-Fluvalinate	Insecticide	Pyrethroid			146	7.34037	0.00327	0.0249	0.01197	0.27462			136	7.32759	0.00191	0.0788	0.02651	3.56571
2210	Fosetyl-Al	Fungicide	Unclassified			177	8.89894	0.3175	2.7924	1.68051	79.8274			121	6.5194	0.5741	7.0053	2.50038	199.297
2223	Cyfluthrin	Insecticide	Pyrethroid			257	12.9211	0.0256	0.3066	0.11246	30.8187			199	10.722	0.0396	0.4289	0.22152	12.5075
2234	Fenpropathrin	Insecticide	Pyrethroid			114	5.73152	0.0525	0.2463	0.12123	10.5467			77	4.14871	0.0502	0.1785	0.11675	2.88515
2245	Myclobutanil	Fungicide	Azole			534	26.8477	0.0602	0.5107	0.33276	37.3877			391	21.0668	0.0761	0.6532	0.45602	32.3594
2249	Clofentezine	Insecticide	Tetrazine			130	6.53595	0.0312	0.1444	0.11407	1.93259			106	5.71121	0.0283	0.1285	0.11331	1.72304
2251	Z-8-Dodecenyl Acetate	Pheromone	Pheromone			62	3.11714	0.0052	2.7206	0.08312	49.1929			38	2.04741	0.00484	13.1933	0.20654	415.454
2252	E-8-Dodecenyl Acetate	Pheromone	Pheromone			62	3.11714	0.000326	0.158	0.00469	2.83286			38	2.04741	0.000314	0.76	0.01151	23.9315
2253	Z-8-Dodecenol	Pheromone	Pheromone			62	3.11714	5.1e-05	0.0242	0.0007648	0.42696			38	2.04741	5.6e-05	0.1147	0.00165	3.61044
2254	Abamectin	Insecticide	Botanical, Macrocyclic Lactone			416	20.915	0.0025	0.016	0.01107	0.38554			321	17.2953	0.00607	0.0296	0.02226	0.64037
2260	Triflumizole	Fungicide	Azole			135	6.78733	0.0689	1.1241	0.24208	112.382			89	4.79526	0.0803	0.3815	0.49752	3.6788
2268	Nerolidol	Pheromone	Pheromone			174	8.74811	0.000248	0.000774	0.0006758	0.012			146	7.86638	0.00012	0.00073	0.0006988	0.02
2269	Farnesol	Pheromone	Pheromone			174	8.74811	0.000304	0.000992	0.0008158	0.015			146	7.86638	0.000148	0.000963	0.0008712	0.0275
2270	Urea Dihydrogen Sulfate	Plant Growth Regulator, Herbicide	Inorganic			65	3.26797	1.0018	2.5224	3.2573	32.9289			53	2.8556	1.9727	4.1386	3.02141	29.5972
2276	Propiconazole	Fungicide	Azole			157	7.89341	0.0281	0.1629	0.11423	2.49036			114	6.14224	0.0195	0.324	0.19356	13.19
2300	Bifenthrin	Insecticide	Pyrethroid			329	16.541	0.0241	0.1226	0.08672	8.64593			270	14.5474	0.0421	0.1657	0.15205	3.31789
2321	Esfenvalerate	Insecticide	Pyrethroid			404	20.3117	0.0152	0.091	0.06507	4.24737			285	15.3556	0.0168	0.1933	0.08607	15.9943
2327	Glyphosate-Trimesium	Herbicide	Phosphonoglycine			89	4.47461	0.0785	0.434	0.29241	4.48648			59	3.17888	0.1834	1.0438	0.71024	18.1714
2337	Encapsulated Delta Endotoxin Of Bacillus Thuringiensis Var. Kurstaki In Killed Pseudomonas Fluorescens	Insecticide	Microbial			132	6.6365	0.0929	0.2291	0.21028	2.69857			97	5.22629	0.1781	2.2405	0.83671	102.936
3550	Copper Ammonium Complex	Fungicide	Inorganic-Copper			105	5.27903	0.1228	0.3249	0.28297	3.40639			77	4.14871	0.0665	0.2757	0.46465	1.58808
3834	Streptomycin Sulfate	Fungicide	Antibiotic			71	3.56963	0.0118	0.1617	0.097	5.0425			49	2.64009	0.0219	0.1022	0.05329	1.83759
3843	Bacillus Thuringiensis (Berliner), Subsp. Aizawai, Gc-91 Protein	Insecticide	Microbial			112	5.63097	0.00914	0.0373	0.03387	0.60481			78	4.20259	0.0101	0.267	0.03931	17.7776
3849	Imidacloprid	Insecticide	Neonicotinoid			359	18.0493	0.0288	0.1067	0.09615	2.61381			222	11.9612	0.0468	0.227	0.15777	9.00815
3850	Tebuconazole	Fungicide	Azole			113	5.68125	0.0411	0.169	0.18377	1.49923			59	3.17888	0.0554	0.3246	0.24934	6.3
3856	Bacillus Thuringiensis (Berliner), Subsp. Aizawai, Serotype H-7	Insecticide	Microbial			62	3.11714	0.0185	0.0949	0.11224	0.79192			39	2.10129	0.0278	0.1279	0.10788	0.94564
3858	Bacillus Thuringiensis (Berliner), Subsp. Kurstaki, Serotype 3A,3B	Insecticide	Microbial			617	31.0206	0.0237	0.1197	0.12269	3.68474			463	24.9461	0.0254	1.0162	0.13198	394.409
3860	Bacillus Thuringiensis (Berliner), Subsp. Kurstaki, Strain Eg2371	Insecticide	Microbial			62	3.11714	0.0146	0.0444	0.0456	0.33562			38	2.04741	0.00988	0.0385	0.04211	0.31
3862	Bacillus Thuringiensis (Berliner), Subsp. Kurstaki, Strain Sa-11	Insecticide	Microbial			379	19.0548	0.0159	0.1203	0.06076	20.4873			318	17.1336	0.0242	0.1023	0.12543	1.70149
3919	Halosulfuron-Methyl	Herbicide	Sulfonylurea			46	2.31272	0.00409	0.0129	0.01604	0.09074			36	1.93966	0.00738	0.0197	0.01993	0.21896
3940	Pyrithiobac-Sodium	Herbicide	Pyrimidinyl(thio)benzoate			74	3.72046	0.00916	0.0228	0.02235	0.26799			52	2.80172	0.0156	0.0367	0.05828	0.20961
3947	Buprofezin	Insect Growth Regulator	Unclassified			58	2.91604	0.1277	0.2894	0.27244	2.20074			54	2.90948	0.2281	0.6947	1.0553	8.71
3957	Tebufenozide	Insecticide	Diacylhydrazine			95	4.77627	0.0383	0.2113	0.13226	3.91346			63	3.3944	0.1027	0.3418	0.30963	3.76534
3959	Pyridaben	Insecticide	Unclassified			50	2.51383	0.0543	0.1433	0.24731	0.595			46	2.47845	0.0207	0.1299	0.10729	1.44158
3983	Spinosad	Insecticide	Macrocyclic Lactone			145	7.2901	0.0426	0.1336	0.15681	2.82209			96	5.17241	0.0713	0.2296	0.1909	3.54444
3988	Bacillus Thuringiensis Subspecies Kurstaki, Genetically Engineered Strain Eg7841 Lepidopteran Active Toxin	Insecticide	Microbial			121	6.08346	0.015	0.059	0.07536	0.90191			63	3.3944	0.0253	0.0906	0.06611	1.56428
4000	Cyprodinil	Fungicide	Pyrimidine			110	5.53042	0.0855	0.2226	0.17141	4.42076			63	3.3944	0.06	7.5793	0.20608	459.493
4011	Mefenoxam	Fungicide	Xylylalanine			130	6.53595	0.055	0.4626	0.20772	10.674			70	3.77155	0.0684	0.2227	0.18429	1.90332
4019	Pyriproxyfen	Insecticide	Juvenile hormone mimic			130	6.53595	0.0151	0.0726	0.05638	1.00333			83	4.47198	0.0254	0.164	0.16402	2.38
4023	Bacillus Thuringiensis, Subsp. Kurstaki, Strain Hd-1	Insecticide	Microbial			167	8.39618	0.0131	0.0918	0.05144	2.05464			103	5.54957	0.0324	2.1087	0.1163	184.046
4037	Azoxystrobin	Fungicide	Strobin			105	5.27903	0.0589	0.4227	0.33695	6.41615			94	5.06466	0.0548	0.5126	0.28503	13.9595
5037	Potassium Bicarbonate	Fungicide	Inorganic			52	2.61438	0.1587	0.9317	0.77953	15.5916			41	2.20905	0.1662	0.3479	0.46207	1.80962
90104	Captan, Other Related	Fungicide	Thiophthalimide			568	28.5571	0.0281	0.1151	0.10407	4.46143			576	31.0345	0.043	0.1596	0.12838	12.6809
90183	Dbcp, Other Related	Fumigant, Nematicide	Halogenated organic			107	5.37959	0.0735	0.7114	0.31581	17.8055			58	3.125	0.1362	2.4238	0.40063	50.8712
90192	Dioxathion, Other Related	Insecticide	Organophosphorus			132	6.6365	0.0723	0.1478	0.1584	1.54615			86	4.63362	0.0741	0.1688	0.13981	1.1325
90293	Merphos, Other Related	Defoliant, Plant Growth Regulator	Organophosphorus			246	12.368	0.0256	0.0813	0.07296	2.44144			293	15.7866	0.0137	0.079	0.0575	1.39498
90394	Methyl Parathion, Other Related	Insecticide, Nematicide	Organophosphorus			269	13.5244	0.0153	0.0814	0.06621	2.05571			194	10.4526	0.0187	0.1588	0.07054	6.14997
90459	Parathion, Other Related	Insecticide	Organophosphorus			555	27.9035	0.0318	0.1395	0.14141	2.47786			442	23.8147	0.0379	0.1684	0.15898	2.59881
90480	Mevinphos, Other Related	Insecticide	Organophosphorus			504	25.3394	0.0723	0.8769	0.29072	100.039			445	23.9763	0.0975	0.7235	0.37808	36.2533
90482	Phosphamidon, Other Related	Insecticide	Organophosphorus			139	6.98844	0.00428	0.0321	0.0172	1.31729			103	5.54957	0.00617	0.0131	0.01245	0.13772
90486	Piperonyl Butoxide, Other Related	Synergist	Unclassified			203	10.2061	0.00444	0.0206	0.01411	0.42577			181	9.75216	0.00571	0.0651	0.02728	2.812
90518	Rotenone, Other Related	Insecticide	Botanical			76	3.82102	0.000717	0.0235	0.00362	1.06769			79	4.25647	0.000818	0.0107	0.00317	0.12997
90849	Dicamba, Dimethylamine Salt, Other Related	Herbicide	Benzoic acid			326	16.3901	0.0212	0.0698	0.06148	1.544			262	14.1164	0.0168	0.1448	0.07672	3.429
91799	Dialifor, Other Related	Insecticide	Organophosphorus			98	4.9271	0.0331	0.0546	0.06105	0.33851			64	3.44828	0.0373	0.1165	0.04663	2.23128
91897	Profluralin, Other Related	Herbicide	2,6-Dinitroaniline			28	1.40774	0.00923	0.015	0.01499	0.05966			37	1.99353	0.00885	0.0144	0.01156	0.08104
94011	Mefenoxam, Other Related	Fungicide	Xylylalanine			130	6.53595	0.00118	0.0131	0.00669	0.31			70	3.77155	0.00155	0.00621	0.00533	0.05333

## Sheet: Supplementary Data 3
CA DPR Code	Common Name	Use Type (PAN)	Chemical Class (PAN)	Meta, all estimates	Meta OR	LCL	UCL	FDR	Beta	SE	P-value	Workplace, PEG1 + PEG2 Meta	Occ_meta_OR	Occ_LCL	Occ_UCL	Occ_fixed.TE	Occ_fixed.seTE	Occ_fixed.p	Residence, PEG1 + PEG2 Meta	Res_meta_OR	Res_LCL	Res_UCL	Res_fixed.TE	Res_fixed.seTE	Res_fixed.p	PEG1 Workplace estimate	P1C_OR	P1C_LCL	P1C_UCL	P1C_Estimate	P1C_Std. Erro	P1C_Pr(>|z|)	PEG2 Workplace estimate	P2C_OR	P2C_LCL	P2C_UCL	P2C_Estimate	P2C_Std. Erro	P2C_Pr(>|z|)	PEG1 Residential estimate	P1R_OR	P1R_LCL	P1R_UCL	P1R_Estimate	P1R_Std. Erro	P1R_Pr(>|z|)	PEG2 Residential estimate	P2R_OR	P2R_LCL
Chem536	Sodium Chlorate	Defoliant, Herbicide, Microbiocide	Inorganic		1.2365	1.14271	1.33798	3.82878e-05	0.212284	0.0402454	1.32944e-07		1.25683	1.12279	1.40687	0.22859	0.057539	7.10378e-05		1.21734	1.09013	1.35939	0.196666	0.0563119	0.000478633		1.29973	1.08021	1.56386	0.262156	0.0943896	0.00547996		1.23213	1.06873	1.4205	0.208741	0.0725846	0.00402962		1.20582	1.00746	1.44324	0.187161	0.0916977	0.0412438		1.22436	1.06457
Chem346	Dicofol	Insecticide	Organochlorine		1.23321	1.13825	1.3361	4.23011e-05	0.209623	0.0408829	2.93758e-07		1.22537	1.09301	1.37375	0.203242	0.0583203	0.000492284		1.24084	1.10897	1.3884	0.21579	0.0573269	0.000167084		1.26548	1.04763	1.52865	0.235454	0.0963918	0.0145788		1.20279	1.04193	1.38848	0.18464	0.0732483	0.0117106		1.17512	0.982395	1.40565	0.16137	0.0913938	0.0774537		1.28543	1.11273
Chem502	Prometryn	Herbicide	Triazine		1.23639	1.13739	1.34401	6.0008e-05	0.212196	0.0425814	6.25083e-07		1.23006	1.09418	1.38282	0.207065	0.0597248	0.000526318		1.24297	1.10349	1.40007	0.2175	0.0607262	0.00034142		1.33501	1.0764	1.65576	0.28894	0.109858	0.0085351		1.18852	1.0338	1.36641	0.172713	0.0711595	0.0152191		1.20139	0.973532	1.48258	0.183479	0.107298	0.0872658		1.26305	1.09326
Chem383	Methomyl	Insecticide	N-Methyl Carbamate		1.20429	1.11167	1.30463	0.000381523	0.185893	0.0408323	5.29893e-06		1.2105	1.08056	1.35608	0.191036	0.0579394	0.00097662		1.1982	1.07038	1.34128	0.180818	0.0575538	0.00167962		1.34136	1.12348	1.60148	0.293681	0.0904317	0.00116405		1.127	0.972053	1.30665	0.119561	0.0754622	0.113106		1.18593	1.00202	1.40358	0.170523	0.0859704	0.0473107		1.20826	1.03803
Chem862	Xylene Range Aromatic Solvent	Solvent, Insecticide	Petroleum derivative		1.19851	1.10447	1.30055	0.000807619	0.181076	0.0416887	1.40212e-05		1.23753	1.10177	1.39001	0.213114	0.0592842	0.000324652		1.16153	1.03543	1.30298	0.149736	0.0586346	0.010658		1.17158	0.986375	1.39155	0.15835	0.0877901	0.0712724		1.29566	1.10681	1.51675	0.259024	0.0803802	0.00127084		1.00792	0.852027	1.19234	0.00788862	0.0857272	0.926682		1.31577	1.124
Chem253	Chlorpyrifos	Insecticide, Nematicide	Organophosphorus		1.18738	1.0977	1.28438	0.000808429	0.171745	0.0400657	1.81436e-05		1.16923	1.04629	1.30662	0.156349	0.0566829	0.00580999		1.20577	1.07908	1.34734	0.187118	0.05664	0.000954408		1.23269	1.01366	1.49904	0.209196	0.0998092	0.0360854		1.14019	0.99622	1.30495	0.131191	0.0688661	0.0567788		1.12183	0.917123	1.37224	0.114965	0.102795	0.263403		1.2443	1.08931
Chem573	1,3-Dichloropropene	Fumigant, Nematicide	Halogenated organic		1.1859	1.0966	1.28247	0.000808429	0.170502	0.039941	1.96493e-05		1.2158	1.08792	1.35871	0.195399	0.0567018	0.000568768		1.15717	1.03634	1.2921	0.145981	0.056271	0.00947961		1.24681	1.03907	1.49609	0.22059	0.092994	0.0176878		1.19781	1.0411	1.3781	0.180491	0.0715385	0.011636		1.27705	1.07269	1.52035	0.244554	0.0889725	0.00598415		1.08358	0.939772
Chem478	Phorate	Insecticide, Nematicide	Organophosphorus		1.18806	1.09477	1.28929	0.00130449	0.17232	0.0417214	3.62358e-05		1.19113	1.06047	1.33788	0.174898	0.0592803	0.00317399		1.18506	1.0562	1.32963	0.16979	0.0587296	0.00383968		1.20358	0.992424	1.45966	0.185299	0.0984205	0.0597374		1.18409	1.0237	1.36962	0.168977	0.0742621	0.022881		1.09544	0.898057	1.33621	0.0911582	0.101367	0.368499		1.23309	1.07068
Chem480	Mevinphos	Insecticide	Organophosphorus		1.19318	1.09597	1.29901	0.00148237	0.17662	0.043359	4.63241e-05		1.25321	1.10099	1.42646	0.225705	0.0660684	0.000634942		1.14968	1.02722	1.28675	0.139486	0.0574655	0.0152116		1.4182	1.14736	1.75298	0.349389	0.108126	0.0012322		1.16417	0.988495	1.37108	0.152012	0.0834613	0.0685539		1.295	1.03904	1.61401	0.258508	0.112353	0.0214001		1.10221	0.966807
Chem231	Diuron	Herbicide	Urea		1.17658	1.08587	1.27487	0.00204703	0.162614	0.0409333	7.10775e-05		1.13804	1.01781	1.27248	0.129308	0.0569692	0.0232199		1.21916	1.08633	1.36822	0.198159	0.0588538	0.000759979		1.08769	0.900247	1.31417	0.0840587	0.0965024	0.383725		1.16592	1.01529	1.3389	0.153513	0.0705802	0.0296284		1.03655	0.856146	1.25496	0.0358958	0.0975561	0.71291		1.33777	1.15762
Chem367	Malathion	Insecticide	Organophosphorus		1.17411	1.08395	1.27177	0.00215569	0.160514	0.0407655	8.23354e-05		1.24152	1.10717	1.39216	0.216334	0.0584308	0.000213578		1.11358	0.99606	1.24496	0.107578	0.0569019	0.0586803		1.24019	1.04773	1.46801	0.215268	0.0860394	0.0123505		1.24265	1.06314	1.45247	0.217246	0.0796028	0.00635021		1.09073	0.922095	1.29022	0.0868511	0.0856931	0.310815		1.13193	0.975082
Chem216	Dimethoate	Insecticide	Organophosphorus		1.17165	1.08199	1.26875	0.0023095	0.158416	0.0406204	9.62293e-05		1.20771	1.07778	1.35332	0.18873	0.0580775	0.00115559		1.13813	1.01815	1.27224	0.129386	0.0568346	0.0228143		1.19002	1.00588	1.40787	0.173971	0.0857686	0.0425216		1.2229	1.04763	1.42749	0.201227	0.0789254	0.0107851		1.07813	0.90707	1.28146	0.07523	0.088146	0.393398		1.18284	1.02243
Chem90480	Mevinphos, Other Related	Insecticide	Organophosphorus		1.18379	1.08623	1.2901	0.00267009	0.16872	0.0438797	0.000120525		1.24698	1.09169	1.42437	0.220726	0.0678596	0.0011432		1.14037	1.01878	1.27646	0.131349	0.0575239	0.0224074		1.41893	1.13969	1.7666	0.349905	0.111812	0.00175158		1.1565	0.978287	1.36718	0.145398	0.0853826	0.0885864		1.30759	1.0396	1.64468	0.268188	0.117018	0.0219145		1.09171	0.959134
Chem161	Copper Sulfate (Pentahydrate)	Algaecide, Fungicide, Insecticide, Water Treatment, Molluscicide	Inorganic-Copper		1.18638	1.08612	1.29589	0.00305236	0.170902	0.0450482	0.000148378		1.1889	1.05193	1.3437	0.173028	0.0624493	0.00559376		1.18364	1.04197	1.34458	0.168597	0.0650456	0.00954251		1.11766	0.906496	1.37801	0.111236	0.106839	0.297804		1.22764	1.05574	1.42754	0.205096	0.0769667	0.00770483		1.02652	0.845577	1.24618	0.0261718	0.0989326	0.791362		1.31922	1.11387
Chem1685	Acephate	Insecticide	Organophosphorus		1.16699	1.07688	1.26464	0.00317994	0.154425	0.0410007	0.000165622		1.21127	1.07922	1.35948	0.19167	0.0588952	0.0011362		1.12682	1.00749	1.26029	0.119399	0.0571133	0.0365674		1.45205	1.16349	1.81216	0.372973	0.113034	0.000968016		1.13214	0.988926	1.29609	0.124107	0.0690017	0.0720801		1.47111	1.1947	1.81146	0.386014	0.106184	0.000277623		1.01093	0.88522
Chem185	1,2-Dichloropropane, 1,3-Dichloropropene And Related C3 Compounds	Fumigant, Nematicide	Halogenated organic		1.16191	1.07413	1.25686	0.00325588	0.150064	0.0400779	0.000180882		1.17753	1.05231	1.31765	0.163421	0.0573633	0.00438748		1.1472	1.02792	1.28033	0.137327	0.056018	0.0142267		1.26709	1.05622	1.52007	0.236723	0.0928728	0.0108066		1.12548	0.97555	1.29845	0.118207	0.0729395	0.105099		1.22815	1.03059	1.46358	0.205511	0.0894783	0.021632		1.09788	0.953683
Chem473	Petroleum Hydrocarbons	Insecticide, Adjuvant	Petroleum derivative		1.1498	1.0641	1.24241	0.00698507	0.13959	0.0395207	0.000412313		1.23542	1.10188	1.38515	0.211413	0.0583676	0.000292232		1.08197	0.973873	1.20207	0.078785	0.0537047	0.142375		1.30658	1.10651	1.54283	0.267412	0.0847977	0.00161309		1.17468	1.0033	1.37534	0.160994	0.0804613	0.0454045		1.16528	0.975621	1.3918	0.152957	0.0906319	0.0914733		1.0394	0.912082
Chem597	Trifluralin	Herbicide	2,6-Dinitroaniline		1.15234	1.06458	1.24735	0.00721893	0.141798	0.0404194	0.000451183		1.13901	1.01736	1.2752	0.130157	0.0576251	0.0239028		1.16541	1.04282	1.30241	0.153072	0.0567091	0.00694944		1.35332	1.09732	1.66904	0.302561	0.106984	0.00468236		1.06151	0.928339	1.21379	0.0596948	0.0683946	0.382773		1.17893	0.96133	1.44579	0.164611	0.104106	0.113838		1.15975	1.01579
Chem834	Bromoxynil Octanoate	Herbicide	Hydroxybenzonitrile		1.15207	1.06304	1.24855	0.00850847	0.141557	0.0410353	0.000561323		1.15178	1.03028	1.28761	0.141308	0.0568782	0.0129768		1.15238	1.02601	1.29431	0.141827	0.0592604	0.0166982		1.15056	0.960364	1.37841	0.140245	0.092188	0.128185		1.15253	1.0003	1.32793	0.141962	0.0722741	0.0495052		1.10985	0.912274	1.35022	0.104226	0.100021	0.297393		1.17606	1.01815
Chem459	Parathion	Insecticide	Organophosphorus		1.14659	1.05981	1.24048	0.00879894	0.136793	0.040155	0.000657729		1.21416	1.08441	1.35943	0.19405	0.0576603	0.000764334		1.08641	0.973564	1.21233	0.0828751	0.0559537	0.13857		1.19719	1.01377	1.41379	0.179977	0.0848455	0.0339025		1.22891	1.05345	1.43359	0.206128	0.0786002	0.0087292		1.05823	0.895612	1.25037	0.0565956	0.0851241	0.50614		1.10834	0.95824
Chem81	Dicloran	Fungicide	Substituted Benzene		1.14988	1.06101	1.2462	0.00879894	0.139661	0.041039	0.000666195		1.20437	1.06777	1.35843	0.185953	0.0614175	0.00246433		1.10774	0.994223	1.23421	0.10232	0.0551611	0.063607		1.50458	1.16896	1.93656	0.408514	0.128776	0.00151247		1.12797	0.9836	1.29354	0.120422	0.0698768	0.084825		1.16826	0.961337	1.41971	0.155513	0.0994606	0.11792		1.08187	0.950052
Chem1814	Petroleum Distillates, Aromatic	Solvent, Herbicide, Insecticide	Petroleum derivative		1.14609	1.05933	1.23995	0.00879894	0.136354	0.0401634	0.000686358		1.18404	1.05876	1.32415	0.168934	0.0570606	0.00307027		1.11	0.993562	1.24009	0.104362	0.0565421	0.0649301		1.17752	0.997463	1.39007	0.163408	0.0846671	0.0536067		1.1895	1.0224	1.38391	0.173533	0.0772356	0.0246524		1.05143	0.897019	1.23242	0.0501528	0.0810361	0.535986		1.16858	1.00109
Chem382	Oxydemeton-Methyl	Insecticide	Organophosphorus		1.1515	1.06128	1.24939	0.00879894	0.141065	0.0416301	0.000702693		1.19831	1.06308	1.35074	0.180912	0.0610919	0.00306342		1.1124	0.995049	1.24359	0.106521	0.056881	0.0611089		1.21932	1.01479	1.46508	0.198297	0.0936794	0.0342802		1.18299	1.01015	1.38541	0.168047	0.0805856	0.0370403		1.15114	0.960951	1.37898	0.140755	0.0921359	0.12659		1.08919	0.945275
Chem34	Msma	Herbicide, Defoliant	Organoarsenic, Heavy metal		1.1641	1.06566	1.27163	0.00900195	0.151945	0.0450801	0.000750162		1.21206	1.05385	1.39402	0.192323	0.0713639	0.00703974		1.1333	1.01122	1.27012	0.125135	0.0581515	0.0314075		1.07666	0.893473	1.29742	0.0738681	0.0951568	0.437585		1.4114	1.1424	1.74375	0.344585	0.107885	0.00140311		1.00041	0.805567	1.24238	0.000410065	0.11052	0.99704		1.18873	1.03962
Chem786	Mcpa, Dimethylamine Salt	Herbicide	Chlorophenoxy acid or ester		1.15682	1.06186	1.26027	0.0098802	0.145674	0.0437003	0.000857656		1.18444	1.04932	1.33695	0.169267	0.0617993	0.00616301		1.12984	1.00095	1.27534	0.122078	0.0618039	0.0482398		1.2555	0.982019	1.60514	0.227534	0.125346	0.0694859		1.16248	1.0114	1.33613	0.150555	0.0710328	0.0340465		1.03245	0.795946	1.33922	0.0319305	0.132732	0.809893		1.15839	1.01021
Chem105	Carbaryl	Insecticide, Plant Growth Regulator, Nematicide	N-Methyl Carbamate		1.1429	1.0561	1.23682	0.0101674	0.133566	0.0402967	0.000917887		1.16794	1.04387	1.30675	0.155242	0.0572981	0.00674112		1.11891	1.00126	1.25038	0.112352	0.056683	0.0474665		1.18377	0.990924	1.41414	0.168701	0.0907236	0.0629551		1.15756	1.00146	1.33798	0.146311	0.0739024	0.0477283		1.05609	0.891782	1.25067	0.0545713	0.0862782	0.527058		1.1691	1.00891
Chem1626	Ethephon	Plant Growth Regulator	Organophosphorus		1.13863	1.0537	1.23039	0.0109692	0.129822	0.0395478	0.00102836		1.12371	1.00653	1.25454	0.116637	0.0561914	0.0379204		1.15346	1.03422	1.28643	0.142763	0.0556704	0.0103346		1.38633	1.11791	1.7192	0.326661	0.109796	0.00292836		1.04301	0.917513	1.18566	0.0421075	0.0654059	0.519713		1.22537	0.970117	1.54778	0.203241	0.119173	0.0881152		1.13415	1.00248
Chem1855	Glyphosate, Isopropylamine Salt	Herbicide	Phosphonoglycine		1.13602	1.05123	1.22765	0.0130834	0.12753	0.0395782	0.001272		1.1139	0.997506	1.24388	0.107871	0.0563112	0.0554126		1.15803	1.03839	1.29146	0.146722	0.0556389	0.00836341		1.12079	0.927449	1.35443	0.114032	0.0966068	0.237852		1.11038	0.969349	1.27193	0.104701	0.0693017	0.13084		1.25056	1.00309	1.55908	0.223589	0.112504	0.0468787		1.12957	0.996371
Chem229	Diquat Dibromide	Herbicide, Dessicant	Bipyridylium		1.154	1.05693	1.25999	0.0138413	0.143238	0.0448318	0.00139823		1.30247	1.13063	1.50044	0.264266	0.0721902	0.000251539		1.06957	0.956142	1.19646	0.0672586	0.0571987	0.239644		1.28194	0.969891	1.69438	0.248372	0.142318	0.0809525		1.30967	1.11137	1.54335	0.269772	0.0837666	0.00127958		1.21788	0.973969	1.52288	0.197115	0.114026	0.083866		1.02388	0.899427
Chem1354	Endothall, Mono (N,N-Diethyl Alkylamine) Salt	Herbicide, Defoliant	Unclassified		1.14178	1.05235	1.23881	0.0138413	0.132591	0.0416147	0.0014418		1.16665	1.03638	1.31329	0.154134	0.0604108	0.0107283		1.11978	1.00062	1.25314	0.113136	0.0574081	0.0487547		1.17477	0.982879	1.40412	0.161072	0.0909904	0.0766926		1.16028	0.990373	1.35934	0.148665	0.0807847	0.0657304		1.23241	1.02784	1.47769	0.208968	0.0926083	0.0240412		1.05477	0.913867
Chem849	Dicamba, Dimethylamine Salt	Herbicide	Benzoic acid		1.16861	1.06057	1.28766	0.0152668	0.155819	0.0494961	0.00164331		1.22663	1.06626	1.41111	0.204267	0.0714847	0.00427011		1.11762	0.977016	1.27846	0.111202	0.0686004	0.105015		1.08578	0.749344	1.57328	0.0823023	0.189214	0.663585		1.25179	1.076	1.4563	0.224573	0.0772067	0.00362903		0.92043	0.7456	1.13626	-0.0829139	0.107476	0.440431		1.27718	1.0725
Chem2186	Fluazifop-Butyl	Herbicide	Aryloxyphenoxy propionic acid		1.26	1.09042	1.45596	0.0155413	0.231113	0.0737535	0.00172682		1.86067	1.2494	2.77101	0.620938	0.203205	0.00224523		1.18764	1.01698	1.38694	0.171969	0.0791509	0.0298049		2.52701	1.11758	5.71393	0.927037	0.41626	0.0259432		1.69074	1.07124	2.66852	0.525169	0.232833	0.0240985		1.32113	0.974666	1.79076	0.278489	0.155178	0.0727112		1.14398	0.955184
Chem445	Propargite	Insecticide	Unclassified		1.13102	1.0468	1.22202	0.0158732	0.12312	0.0394827	0.00181881		1.14778	1.02768	1.28191	0.137828	0.0563887	0.0145157		1.11513	1.00059	1.24279	0.108974	0.0553011	0.0487741		1.24755	1.04028	1.49612	0.221182	0.0927006	0.0170335		1.09294	0.950872	1.25623	0.0888702	0.0710439	0.210964		1.12748	0.939234	1.35346	0.119988	0.0932032	0.197964		1.10848	0.968832
Chem106	Carbofuran	Insecticide, Nematicide	N-Methyl Carbamate		1.13901	1.04919	1.23652	0.0160716	0.130161	0.0419083	0.00189735		1.13931	1.01393	1.2802	0.130425	0.0594861	0.0283419		1.13872	1.01426	1.27844	0.129901	0.0590509	0.0278202		1.23715	1.0156	1.50702	0.212809	0.100676	0.034533		1.09006	0.943383	1.25955	0.0862348	0.0737336	0.242184		1.19801	0.981662	1.46203	0.18066	0.101616	0.0754265		1.10962	0.962522
Chem1697	Methamidophos	Insecticide, Breakdown product	Organophosphorus		1.13241	1.04644	1.22544	0.0166418	0.124349	0.0402826	0.00202244		1.10938	0.991656	1.24108	0.1038	0.0572353	0.0697439		1.15548	1.03394	1.29131	0.144519	0.0567048	0.0108152		1.31937	1.07779	1.6151	0.277153	0.103186	0.00723224		1.02712	0.897573	1.17537	0.0267623	0.0687872	0.697232		1.25095	1.05214	1.48734	0.223906	0.0883081	0.0112284		1.09288	0.945387
Chem763	Petroleum Distillates	Insecticide, Adjuvant, Solvent	Petroleum derivative		1.13246	1.04429	1.22807	0.0210418	0.124389	0.0413537	0.00263023		1.13965	1.01748	1.27648	0.130718	0.0578504	0.023847		1.12499	1.00187	1.26324	0.117776	0.0591366	0.046415		1.33641	1.08985	1.63874	0.289986	0.104053	0.00532127		1.06127	0.925935	1.21637	0.0594618	0.0695985	0.392909		1.22987	0.962109	1.57216	0.20691	0.125274	0.0986053		1.0966	0.961501
Chem151	Copper Hydroxide	Fungicide, Microbiocide, Nematicide	Inorganic-Copper		1.12624	1.04158	1.21779	0.0223193	0.118889	0.0398741	0.00286741		1.13795	1.01829	1.27166	0.129225	0.0566835	0.0226213		1.1149	0.998806	1.24448	0.108763	0.0561019	0.0525413		1.12554	0.934513	1.35562	0.118263	0.0948946	0.21267		1.14489	0.996783	1.315	0.135306	0.0706781	0.0555685		1.0857	0.89251	1.32072	0.0822286	0.0999724	0.410785		1.12858	0.988181
Chem251	Dsma	Herbicide, Defoliant	Organoarsenic, Heavy metal		1.16315	1.04753	1.29153	0.0339958	0.151131	0.0534188	0.00466692		1.1951	1.01244	1.41072	0.17823	0.0846293	0.0352036		1.14246	0.998196	1.30757	0.133183	0.068873	0.0531447		1.16368	0.958688	1.4125	0.151584	0.0988641	0.125212		1.28569	0.932788	1.7721	0.251293	0.16371	0.124785		1.16621	0.975082	1.3948	0.153759	0.0913229	0.0922419		1.11187	0.905269
Chem1689	Methidathion	Insecticide	Organophosphorus		1.12038	1.03541	1.21232	0.0339958	0.113668	0.0402413	0.00473323		1.12948	1.00929	1.26399	0.121758	0.0574063	0.0339235		1.11166	0.99527	1.24165	0.105852	0.056426	0.060664		1.0527	0.877958	1.26223	0.0513605	0.092611	0.57918		1.1802	1.02255	1.36216	0.165685	0.0731563	0.0235245		0.983908	0.823726	1.17524	-0.016223	0.0906605	0.857983		1.20086	1.04262
Chem2081	Iprodione	Fungicide	Dicarboximide		1.11763	1.03423	1.20774	0.0339958	0.111207	0.039566	0.00494378		1.18497	1.0601	1.32455	0.169717	0.0568153	0.00281578		1.05772	0.949382	1.17841	0.0561128	0.0551321	0.308778		1.58858	1.1979	2.10669	0.462842	0.144018	0.00131003		1.12265	0.994517	1.26728	0.115689	0.06183	0.0613337		1.45264	1.12262	1.87968	0.373383	0.131488	0.00451598		0.988503	0.877577
Chem238	Dinoseb	Herbicide, Defoliant	Dinitrophenol derivative		1.12371	1.03591	1.21895	0.0339958	0.116634	0.0415103	0.00495772		1.09018	0.969177	1.2263	0.086345	0.0600284	0.150319		1.15534	1.03227	1.29307	0.144391	0.0574643	0.0119808		1.27903	1.06774	1.53213	0.246104	0.09212	0.00755007		0.968937	0.829722	1.13151	-0.031556	0.0791372	0.690077		1.20289	1.00291	1.44274	0.184724	0.0927659	0.0464492		1.12668	0.976096
Chem162	Copper Sulfate (Basic)	Fungicide, Algaecide, Molluscicide	Inorganic-Copper		1.11576	1.03163	1.20676	0.0406711	0.109538	0.0399992	0.00617183		1.12925	1.00871	1.26419	0.12155	0.0575923	0.0348128		1.10334	0.989436	1.23036	0.098345	0.0555955	0.0769043		1.03378	0.86734	1.23215	0.0332197	0.0895632	0.710706		1.2018	1.0371	1.39267	0.183824	0.0752017	0.0145088		1.03714	0.871136	1.23479	0.0364715	0.0889941	0.681939		1.14791	0.9984
Chem314	Azinphos-Methyl	Insecticide	Organophosphorus		1.11379	1.03105	1.20318	0.0406711	0.107772	0.0393862	0.00621364		1.13959	1.02023	1.27291	0.130665	0.0564494	0.0206283		1.08987	0.978529	1.21387	0.0860554	0.0549807	0.117538		1.16525	0.984451	1.37924	0.152933	0.0860221	0.0754319		1.12055	0.967727	1.29752	0.113823	0.0748101	0.128136		1.11197	0.934996	1.32243	0.106129	0.0884395	0.230133		1.07617	0.937847
Chem259	Endosulfan	Insecticide	Organochlorine		1.11275	1.02923	1.20305	0.0453725	0.106836	0.0398078	0.00727933		1.13303	1.0129	1.2674	0.124895	0.0571819	0.0289502		1.09401	0.981347	1.21962	0.0898533	0.0554515	0.105148		1.31609	1.08617	1.59467	0.274663	0.097962	0.00505091		1.04864	0.913438	1.20385	0.0474923	0.0704246	0.500075		1.1199	0.934143	1.34259	0.113238	0.0925326	0.221039		1.07977	0.942694
Chem1868	Oryzalin	Herbicide	2,6-Dinitroaniline		1.11112	1.02872	1.20011	0.0453725	0.105366	0.0393098	0.00735363		1.15851	1.03571	1.29587	0.147137	0.0571673	0.0100588		1.07026	0.962506	1.19007	0.0678995	0.054141	0.209797		1.32238	1.07954	1.61984	0.279431	0.103519	0.00694791		1.09318	0.955699	1.25043	0.0890884	0.0685719	0.193876		1.17945	0.953655	1.45871	0.16505	0.10842	0.12793		1.03627	0.91681
Chem99	Calcium Hydroxide	pH Adjustment, Fungicide, Microbiocide, Herbicide	Inorganic		1.12862	1.03288	1.23324	0.0453725	0.120996	0.0452281	0.00746755		1.13026	0.997254	1.281	0.122444	0.0638758	0.0552495		1.12698	0.994025	1.27772	0.11954	0.0640489	0.061987		1.01632	0.859855	1.20125	0.0161839	0.0852935	0.84951		1.29453	1.07168	1.56372	0.258147	0.0963886	0.00740207		0.925576	0.777776	1.10146	-0.0773395	0.0887637	0.383592		1.39569	1.16424
Chem810	2,4-D, Isopropyl Ester	Herbicide	Chlorophenoxy acid or ester		1.12782	1.03254	1.23189	0.0453725	0.120284	0.0450328	0.00756209		1.09457	0.971941	1.23267	0.0903605	0.0606241	0.136091		1.17014	1.02561	1.33503	0.157121	0.0672642	0.019498		1.00164	0.71281	1.4075	0.00163773	0.17356	0.992471		1.10815	0.976168	1.25797	0.10269	0.0646994	0.112471		1.25891	0.925153	1.71307	0.230246	0.157164	0.14292		1.1511	0.994862
Chem190	S,S,S-Tributyl Phosphorotrithioate	Defoliant, Plant Growth Regulator	Organophosphorus		1.11347	1.02835	1.20564	0.0469953	0.107479	0.0405763	0.00807729		1.13711	1.01453	1.2745	0.128493	0.0581962	0.0272495		1.09155	0.976928	1.21962	0.0876001	0.0566041	0.12172		1.25783	1.0474	1.51052	0.229384	0.0934027	0.0140546		1.0666	0.921862	1.23405	0.0644714	0.0744037	0.386211		1.14779	0.955472	1.37881	0.137835	0.0935635	0.140705		1.06035	0.922438
Chem401	Mineral Oil	Insecticide, Adjuvant	Petroleum derivative		1.11103	1.02758	1.20126	0.0469953	0.105291	0.0398388	0.00821922		1.18896	1.06139	1.33186	0.173078	0.0579072	0.00280001		1.04537	0.938739	1.16412	0.0443742	0.0548947	0.418888		1.21832	0.99469	1.49223	0.197474	0.103468	0.0563206		1.1758	1.02531	1.34838	0.161951	0.0698753	0.0204647		1.2009	0.974989	1.47917	0.183074	0.106328	0.0851083		0.993988	0.876638
Chem230	Disulfoton	Insecticide, Nematicide	Organophosphorus		1.11613	1.02859	1.21112	0.0469953	0.109864	0.041674	0.00838195		1.1533	1.02826	1.29356	0.142629	0.0585551	0.0148584		1.07921	0.960751	1.21228	0.0762333	0.0593242	0.198782		1.15038	0.966581	1.36913	0.140091	0.088817	0.114727		1.15555	0.991976	1.34611	0.144581	0.0778763	0.0633762		0.966171	0.818403	1.14062	-0.0344143	0.0846868	0.68447		1.20063	1.02011
Chem1673	Sodium Cacodylate	Herbicide, Defoliant, Rodenticide	Organoarsenic, Heavy metal		1.11202	1.02749	1.20351	0.0469953	0.106178	0.0403393	0.00848527		1.10449	0.985783	1.23748	0.0993797	0.0580104	0.0866874		1.11912	1.00253	1.24927	0.112544	0.0561328	0.044968		1.32554	1.07292	1.63764	0.281819	0.107877	0.00899054		1.02548	0.896106	1.17354	0.025162	0.0688055	0.714591		1.22648	0.987935	1.52263	0.204152	0.110352	0.064313		1.0839	0.953876
Chem418	Naled	Insecticide	Organophosphorus		1.10995	1.02667	1.19999	0.0475777	0.104316	0.0397932	0.00875562		1.13723	1.01793	1.27051	0.128598	0.056543	0.0229459		1.08382	0.971129	1.20958	0.0804874	0.056013	0.150734		1.17308	0.98154	1.402	0.159632	0.0909512	0.0792351		1.11521	0.968078	1.28471	0.109047	0.0721886	0.130895		0.994104	0.836253	1.18175	-0.00591316	0.0882197	0.94656		1.14894	0.996745
Chem90849	Dicamba, Dimethylamine Salt, Other Related	Herbicide	Benzoic acid		1.13325	1.03143	1.24512	0.0491204	0.125086	0.0480333	0.00921007		1.20021	1.0323	1.39544	0.182497	0.0768949	0.0176286		1.09237	0.968305	1.23233	0.0883499	0.0615106	0.150906		1.04775	0.660073	1.66312	0.0466452	0.23574	0.843149		1.21978	1.04002	1.43062	0.198672	0.0813439	0.0145912		0.951907	0.789886	1.14716	-0.0492883	0.0951928	0.604616		1.20564	1.02947
Chem806	2,4-D, Dimethylamine Salt	Herbicide	Chlorophenoxy acid or ester		1.11795	1.02644	1.21761	0.0546875	0.111495	0.0435702	0.0104983		1.13207	0.996632	1.2859	0.124044	0.0650101	0.0563824		1.10657	0.986295	1.2415	0.101262	0.0587061	0.0845472		0.98158	0.810508	1.18876	-0.0185913	0.0977053	0.84909		1.26789	1.06894	1.50387	0.237355	0.0870848	0.00641916		1.00823	0.826237	1.23031	0.00819677	0.101566	0.935678		1.15946	1.00697
Chem560	Sulfur	Fungicide, Insecticide	Inorganic		1.10643	1.02382	1.19571	0.0546875	0.101139	0.0395921	0.0106337		1.11581	0.999238	1.24597	0.109577	0.0562967	0.0516036		1.09733	0.983858	1.22389	0.0928801	0.0556916	0.0953638		1.25604	1.03914	1.51821	0.227962	0.0967193	0.018426		1.05013	0.916879	1.20276	0.0489176	0.0692334	0.479839		1.18721	0.985314	1.43048	0.171608	0.095104	0.0711641		1.05316	0.920476
Chem294	Folpet	Fungicide	Thiophthalimide		1.13221	1.02695	1.24827	0.0638178	0.124174	0.0497887	0.0126306		1.15736	0.998563	1.34141	0.14614	0.0752964	0.0522752		1.11305	0.977289	1.26768	0.107108	0.0663691	0.106567		1.22809	0.947604	1.59161	0.205462	0.132286	0.120383		1.12492	0.940085	1.34609	0.11771	0.0915788	0.198675		1.06913	0.904115	1.26427	0.0668474	0.0855339	0.43449		1.18297	0.962528
Chem694	Propyzamide	Herbicide	Amide		1.11555	1.02336	1.21604	0.0643817	0.109348	0.0440083	0.0129658		1.21247	1.05181	1.39766	0.192659	0.0725232	0.00789541		1.06268	0.953394	1.18449	0.0607904	0.0553673	0.272227		1.50628	1.03988	2.18188	0.409643	0.189052	0.030248		1.16791	1.0013	1.36225	0.155217	0.0785314	0.0480984		1.20389	0.948643	1.52783	0.185561	0.121574	0.126928		1.02854	0.910506
Chem1138	2,4-D, Triethylamine Salt	Herbicide	Chlorophenoxy acid or ester		1.10688	1.02109	1.19988	0.0661443	0.101546	0.0411613	0.0136237		1.12363	0.996094	1.2675	0.116566	0.0614703	0.0579204		1.09345	0.9809	1.21891	0.0893375	0.0554203	0.106962		1.50754	1.0258	2.2155	0.410476	0.19643	0.036647		1.08835	0.958684	1.23555	0.0846591	0.064721	0.190852		1.14471	0.926473	1.41436	0.135152	0.107919	0.210446		1.07565	0.947752
Chem173	Cryolite	Insecticide	Inorganic		1.1021	1.01989	1.19094	0.0661443	0.0972183	0.0395556	0.0139805		1.10337	0.98766	1.23262	0.0983648	0.0565221	0.081808		1.10089	0.98766	1.2271	0.0961179	0.0553757	0.0826097		1.28549	1.0593	1.55997	0.251138	0.0987391	0.0109765		1.02419	0.894754	1.17235	0.0239034	0.0689337	0.728772		1.2376	1.03371	1.48171	0.213176	0.0918483	0.0202894		1.0297	0.898729
Chem2056	Endothall, Mono [N,N-Dimethyl Alkylamine] Salt	Herbicide, Defoliant	Unclassified		1.10564	1.02052	1.19786	0.0661443	0.100427	0.0408737	0.0140097		1.03147	0.920366	1.15598	0.0309832	0.0581475	0.594146		1.18324	1.0572	1.3243	0.168254	0.0574666	0.00341305		1.28664	1.03196	1.60417	0.252031	0.112539	0.0251229		0.951684	0.833071	1.08719	-0.0495218	0.0679157	0.4659		1.40557	1.06799	1.84985	0.340443	0.140133	0.0151226		1.14276	1.01
Chem2045	Petroleum Oil, Paraffin Based	Insecticide, Adjuvant	Petroleum derivative		1.13445	1.02551	1.25495	0.0665236	0.126146	0.051507	0.0143211		1.13965	0.997882	1.30155	0.130717	0.0677753	0.0537707		1.12738	0.965198	1.31682	0.119897	0.0792462	0.130286		1.08727	0.915956	1.29062	0.0836674	0.0874767	0.338843		1.22308	0.9913	1.50906	0.201375	0.1072	0.060314		1.09192	0.898637	1.32678	0.0879411	0.0993965	0.376291		1.19202	0.921575
Chem179	Chlorthal-Dimethyl	Herbicide	Alkyl Phthalate		1.10691	1.02004	1.20118	0.0679394	0.101572	0.0417007	0.0148618		1.20093	1.0646	1.35472	0.1831	0.0614788	0.00289891		1.03262	0.923917	1.15411	0.0320987	0.0567517	0.571667		1.31152	1.06844	1.60989	0.271184	0.104583	0.00951435		1.14636	0.987712	1.33048	0.136589	0.075996	0.0722861		1.22266	0.991264	1.50806	0.201026	0.107041	0.0603778		0.966617	0.847772
Chem531	Simazine	Herbicide	Triazine		1.09895	1.01629	1.18832	0.0811429	0.0943507	0.0398952	0.0180317		1.10831	0.991394	1.23901	0.102836	0.0568783	0.0706052		1.08995	0.976703	1.21633	0.0861329	0.0559732	0.123847		1.12662	0.935682	1.35653	0.119225	0.0947472	0.208266		1.09812	0.955242	1.26238	0.0936028	0.071119	0.188126		1.0289	0.837765	1.26364	0.0284899	0.104851	0.785838		1.11528	0.979578
Chem622	Xylene	Solvent, Microbiocide	Petroleum derivative		1.09764	1.01477	1.18727	0.0884538	0.0931628	0.0400504	0.020011		1.14441	1.02213	1.28132	0.134889	0.0576561	0.0193071		1.05575	0.946611	1.17748	0.0542542	0.0556754	0.329821		1.15561	0.977998	1.36549	0.144631	0.0851423	0.0893766		1.13501	0.973421	1.32342	0.126638	0.0783558	0.106052		1.09132	0.912778	1.3048	0.0873917	0.0911504	0.337678		1.03514	0.901868
Chem1910	Oxamyl	Insecticide, Nematicide	N-Methyl Carbamate		1.10324	1.01541	1.19866	0.0884538	0.0982507	0.0423257	0.0202707		1.13795	1.00611	1.28707	0.12923	0.062827	0.0396937		1.0752	0.961033	1.20293	0.0725064	0.057273	0.205521		1.07543	0.873891	1.32346	0.0727234	0.105879	0.492176		1.17344	1.00698	1.36742	0.159939	0.0780538	0.0404531		0.971757	0.798231	1.183	-0.0286497	0.100361	0.775286		1.12903	0.984776
Chem2106	Petroleum Distillates, Refined	Insecticide	Petroleum derivative		1.11167	1.0161	1.21624	0.0902407	0.105866	0.0458672	0.0209935		1.10304	0.973524	1.24979	0.0980705	0.0637272	0.123826		1.12103	0.984869	1.27601	0.114245	0.0660682	0.0837733		1.03404	0.745798	1.43369	0.0334754	0.166722	0.840866		1.1153	0.97429	1.27672	0.109123	0.068964	0.113577		0.180338	2.82358e-66	1.15179e+64	-1.71292	76.1325	0.98205		1.12103	0.984868
Chem271	Ethylene Dibromide	Fumigant, Nematicide	Halogenated organic		1.10663	1.01434	1.20732	0.0944908	0.101319	0.0444308	0.0225854		1.19506	1.0471	1.36392	0.178195	0.0674352	0.00823043		1.04326	0.929215	1.17129	0.0423461	0.059063	0.473396		1.1555	0.981005	1.36102	0.14453	0.0835241	0.0835597		1.27281	1.01737	1.59239	0.24123	0.114289	0.0347988		0.987508	0.836273	1.16609	-0.0125702	0.0848114	0.882174		1.09862	0.934961
Chem575	Aldicarb	Insecticide, Nematicide	N-Methyl Carbamate		1.09457	1.01275	1.18301	0.0944908	0.0903653	0.0396429	0.0226384		1.1314	1.0129	1.26376	0.123455	0.0564473	0.0287365		1.05989	0.950293	1.18212	0.0581605	0.0556875	0.296297		1.12316	0.953805	1.32258	0.116145	0.0833882	0.163674		1.13842	0.979539	1.32306	0.129637	0.0766888	0.090945		1.17319	0.953948	1.44281	0.159725	0.105546	0.130199		1.01916	0.896277
Chem2075	Mepiquat Chloride	Plant Growth Regulator	Quaternary Ammonium Compound		1.09655	1.01254	1.18754	0.0964183	0.0921706	0.0406706	0.023435		1.05552	0.945902	1.17784	0.0540349	0.0559457	0.334121		1.14444	1.01901	1.28531	0.134913	0.0592286	0.0227362		1.60384	1.17333	2.19231	0.472399	0.159467	0.00305294		0.995326	0.885342	1.11897	-0.0046848	0.0597429	0.937497		1.67454	1.0748	2.60894	0.515537	0.226227	0.0226763		1.11283	0.986709
Chem2008	Permethrin	Insecticide	Pyrethroid		1.09916	1.01236	1.1934	0.0984782	0.0945445	0.0419693	0.0242776		1.16158	1.02652	1.31441	0.14978	0.0630649	0.0175487		1.05194	0.942169	1.1745	0.0506355	0.0562286	0.367839		1.1761	0.96081	1.43963	0.162204	0.103154	0.115848		1.153	0.986261	1.34792	0.142364	0.0796929	0.0740336		1.13875	0.952276	1.36174	0.129932	0.0912406	0.154431		1.00208	0.87122
Chem361	Linuron	Herbicide	Urea		1.10324	1.01164	1.20313	0.105199	0.0982522	0.0442227	0.0262998		1.24411	1.07405	1.4411	0.218421	0.0749957	0.00358605		1.03479	0.929486	1.15202	0.0341944	0.0547553	0.532302		1.53912	1.06729	2.21953	0.431211	0.186778	0.020961		1.19425	1.01717	1.40217	0.177521	0.0818866	0.0301672		1.40379	0.983489	2.00371	0.339177	0.181543	0.061721		1.00368	0.896831
Chem479	Phosalone	Insecticide	Organophosphorus		1.09738	1.00998	1.19234	0.111255	0.0929235	0.0423439	0.0281999		1.08131	0.963533	1.21348	0.07817	0.058837	0.183985		1.11491	0.989299	1.25647	0.108775	0.0609876	0.0744946		1.11274	0.908775	1.36249	0.106828	0.103309	0.301108		1.06653	0.926923	1.22717	0.0644121	0.0715802	0.368195		1.02763	0.87071	1.21283	0.0272538	0.084541	0.74717		1.21803	1.02493
Chem566	Demeton	Insecticide, Nematicide	Organophosphorus		1.10629	1.00981	1.21199	0.116895	0.101014	0.0465583	0.0300355		1.20342	1.04994	1.37934	0.18517	0.0696131	0.00781445		1.03345	0.914075	1.16842	0.0329027	0.0626265	0.599319		1.27355	1.0579	1.53314	0.241804	0.0946504	0.0106276		1.12574	0.920409	1.37687	0.118437	0.102742	0.249007		1.18559	1.00134	1.40375	0.170242	0.0861766	0.0482114		0.886203	0.741189
Chem90459	Parathion, Other Related	Insecticide	Organophosphorus		1.09012	1.00663	1.18053	0.129736	0.0862874	0.0406513	0.0337853		1.11817	0.997459	1.25349	0.111692	0.0582851	0.0553259		1.0642	0.952222	1.18935	0.0622237	0.0567258	0.272676		1.08068	0.933377	1.25122	0.0775884	0.0747624	0.299363		1.17885	0.982288	1.41475	0.164539	0.0930665	0.0770649		1.04739	0.897341	1.22252	0.0462983	0.0788863	0.557271		1.0825	0.922455
Chem385	Methyl Bromide	Fumigant, Insecticide, Herbicide, Nematicide	Halogenated organic		1.08675	1.0059	1.17411	0.131898	0.0831953	0.0394478	0.0349447		1.11803	1.00086	1.24892	0.111569	0.0564841	0.0482423		1.05779	0.949474	1.17846	0.0561793	0.0551163	0.308067		1.31179	1.09775	1.56757	0.271396	0.0908822	0.00282431		1.01104	0.877795	1.1645	0.0109754	0.0721005	0.87901		1.21593	1.0064	1.46908	0.195509	0.0964933	0.0427501		0.988772	0.866839
Chem164	Copper-Zinc Sulfate Complex	Fungicide	Inorganic-Zinc, Inorganic-Copper		1.0917	1.00608	1.18461	0.131898	0.0877363	0.0416738	0.0352643		1.11391	0.992018	1.25077	0.107873	0.0591274	0.0680883		1.07021	0.953819	1.20081	0.0678583	0.0587457	0.248042		1.08753	0.909227	1.3008	0.0839112	0.0913632	0.358391		1.13331	0.973483	1.31938	0.125142	0.0775596	0.106638		0.942359	0.794781	1.11734	-0.0593692	0.0868977	0.494475		1.19118	1.01886
Chem1640	Cyanazine	Herbicide	Triazine		1.0847	1.00521	1.17047	0.133975	0.0812989	0.0388299	0.036285		1.07207	0.961095	1.19587	0.0695942	0.0557543	0.211947		1.09672	0.986363	1.21942	0.0923234	0.0541101	0.0879683		1.21355	0.944824	1.55871	0.19355	0.127707	0.129626		1.04123	0.922137	1.17571	0.0404045	0.0619722	0.514416		1.1366	0.908715	1.42164	0.128042	0.114166	0.262059		1.08543	0.962263
Chem335	Phosmet	Insecticide	Organophosphorus		1.08471	1.00452	1.1713	0.138249	0.0813099	0.0391857	0.0379877		1.06864	0.957331	1.1929	0.0663893	0.0561213	0.236824		1.10021	0.988288	1.22481	0.0955042	0.0547385	0.0810309		1.06562	0.905808	1.25363	0.0635585	0.082901	0.443272		1.0712	0.922501	1.24388	0.0687841	0.0762503	0.367013		1.20232	0.985392	1.46699	0.184249	0.101513	0.0695186		1.0609	0.934004
Chem111	Formetanate Hydrochloride	Insecticide	N-Methyl Carbamate		1.08814	1.00452	1.17871	0.138249	0.0844678	0.0407952	0.0384024		1.07139	0.956655	1.19989	0.068957	0.0577918	0.232792		1.10503	0.987073	1.23708	0.0998731	0.0575949	0.0829073		0.987575	0.828827	1.17673	-0.0125025	0.0894087	0.88879		1.13589	0.979182	1.31767	0.127415	0.075741	0.0925214		0.959521	0.802262	1.14761	-0.0413214	0.0913261	0.650938		1.21302	1.04881
Chem88	Trichlorfon	Insecticide	Organophosphorus		1.08971	1.00438	1.18228	0.138349	0.0859114	0.041601	0.0389106		1.17397	1.04236	1.32218	0.160387	0.0606626	0.0081951		1.01999	0.911887	1.1409	0.0197901	0.0571589	0.72917		1.07126	0.908012	1.26386	0.0688352	0.0843533	0.414481		1.29493	1.09127	1.53659	0.258453	0.0873025	0.00307206		1.02135	0.859614	1.21352	0.0211269	0.0879585	0.810182		1.01899	0.879341
Chem158	Copper Oxychloride Sulfate	Fungicide	Inorganic-Copper		1.08634	1.004	1.17542	0.138618	0.0828098	0.040213	0.0394676		1.14998	1.0277	1.28681	0.139748	0.0573587	0.0148348		1.02816	0.920575	1.14832	0.0277723	0.0563932	0.622382		1.18524	0.985253	1.42581	0.169941	0.0942849	0.0714791		1.12976	0.980549	1.30168	0.122008	0.0722707	0.0913706		0.952191	0.791035	1.14618	-0.0489894	0.0946037	0.604571		1.0726	0.934653
Chem507	Propylene Glycol	Fungicide, Adjuvant, Microbiocide	Glycol		1.18897	1.00504	1.40656	0.151036	0.173089	0.0857467	0.0435277		1.16422	0.910116	1.48926	0.15205	0.125631	0.22617		1.21099	0.962221	1.52407	0.191438	0.117323	0.102739		2.37322	0.423412	13.3018	0.864246	0.879416	0.32573		1.14707	0.894422	1.47109	0.137212	0.126933	0.279707		1.5309	0.660743	3.54698	0.425854	0.428696	0.320529		1.18822	0.93555
Chem2019	Norflurazon	Herbicide	Pyridazinone		1.08075	1.00172	1.166	0.154383	0.077651	0.0387405	0.0450283		1.07103	0.960783	1.19393	0.0686201	0.0554227	0.215671		1.09011	0.980298	1.21222	0.0862793	0.0541732	0.111237		1.086	0.890261	1.32477	0.0824975	0.101397	0.415869		1.06472	0.935182	1.21219	0.0627076	0.0661844	0.3434		1.16985	0.941321	1.45387	0.156879	0.110893	0.157158		1.06625	0.944085
Chem394	Methyl Parathion	Insecticide, Nematicide	Organophosphorus		1.08418	1.0015	1.17369	0.155251	0.0808267	0.0404732	0.0458205		1.09183	0.978436	1.21837	0.0878577	0.0559487	0.116339		1.07585	0.959076	1.20684	0.0731082	0.0586201	0.212342		1.37406	1.10039	1.7158	0.317771	0.113321	0.00504473		1.01385	0.893732	1.1501	0.0137505	0.0643368	0.83076		1.17801	0.93908	1.47772	0.163823	0.115652	0.156623		1.04263	0.912524
Chem1552	Benomyl	Fungicide	Benzimidazole		1.07671	0.997938	1.16169	0.189404	0.0739073	0.0387617	0.0565582		1.11327	0.997699	1.24224	0.107305	0.0559239	0.0550132		1.04397	0.939538	1.16	0.043028	0.053774	0.423617		1.18938	1.00592	1.4063	0.173431	0.0854738	0.0424529		1.05951	0.916558	1.22477	0.0578096	0.0739488	0.434361		1.09675	0.921246	1.30569	0.0923517	0.0889695	0.299263		1.01475	0.889
Chem3860	Bacillus Thuringiensis (Berliner), Subsp. Kurstaki, Strain Eg2371	Insecticide	Microbial		1.10194	0.996607	1.2184	0.192116	0.0970683	0.0512597	0.0582705		1.21506	0.97281	1.51763	0.19479	0.11345	0.0859834		1.07466	0.960197	1.20276	0.0720011	0.0574592	0.210176		1.22831	0.792974	1.90263	0.205636	0.223266	0.357031		1.21048	0.935044	1.56704	0.191015	0.131723	0.147022		1.12296	0.918245	1.37332	0.115969	0.102684	0.258738		1.05333	0.919496
Chem2166	Ethalfluralin	Herbicide	2,6-Dinitroaniline		1.09814	0.996562	1.21006	0.192116	0.0936143	0.0495204	0.058702		1.03175	0.909354	1.17061	0.0312519	0.0644262	0.627619		1.2016	1.03244	1.39848	0.183654	0.0774138	0.0176744		1.59857	0.554456	4.60886	0.469107	0.540242	0.385215		1.02525	0.902806	1.1643	0.0249351	0.0648893	0.700778		0.592321	0.11875	2.95447	-0.523706	0.819911	0.522996		1.20927	1.03832
Chem714	Copper	Fungicide	Inorganic-Copper		1.07928	0.996723	1.16867	0.193471	0.0762922	0.0406002	0.0602297		1.07121	0.955476	1.20096	0.0687882	0.0583345	0.238318		1.08691	0.972896	1.21429	0.0833422	0.0565422	0.140486		0.962207	0.810241	1.14268	-0.0385254	0.0877029	0.660464		1.16641	1.00082	1.35941	0.153934	0.0781209	0.0487864		0.995722	0.841798	1.17779	-0.00428701	0.0856778	0.960093		1.16294	1.00345
Chem2223	Cyfluthrin	Insecticide	Pyrethroid		1.09074	0.995957	1.19455	0.193471	0.0868578	0.0463829	0.0611202		1.054	0.941812	1.17955	0.0525932	0.0574208	0.359706		1.16322	0.996985	1.35718	0.151195	0.0786824	0.0546578		0.999338	0.859253	1.16226	-0.000662034	0.0770559	0.993145		1.12647	0.951538	1.33357	0.119093	0.0861063	0.166636		1.08642	0.790206	1.49368	0.0828897	0.162424	0.609821		1.18784	0.995865
Chem268	Ethion	Insecticide	Organophosphorus		1.08171	0.996297	1.17444	0.193471	0.0785411	0.0419656	0.0612677		1.07542	0.957139	1.20833	0.0727145	0.0594507	0.22129		1.08799	0.968707	1.22195	0.0843278	0.0592465	0.154638		1.03499	0.876677	1.22188	0.0343871	0.0846956	0.684737		1.11621	0.947754	1.31461	0.109941	0.0834699	0.187795		1.01163	0.852771	1.20008	0.0115606	0.0871556	0.894475		1.15817	0.988574
Chem1244	Alpha-Octylphenyl-Omega-Hydroxypoly(Oxyethylene)	Adjuvant	Polyalkyloxy Compound		1.11295	0.994727	1.24523	0.193471	0.107018	0.0572994	0.0618034		1.02801	0.853046	1.23887	0.0276272	0.0951898	0.771638		1.16431	1.01156	1.34013	0.152132	0.0717557	0.0339949		0.920873	0.629576	1.34695	-0.0824333	0.194018	0.670928		1.06451	0.859337	1.31868	0.0625189	0.109241	0.567118		1.13006	0.926044	1.37901	0.122268	0.101582	0.228732		1.19946	0.983321
Chem678	Alachlor	Herbicide	Chloroacetanilide		1.0819	0.995403	1.1759	0.198457	0.0787151	0.0425122	0.0640851		1.10146	0.982753	1.2345	0.0966353	0.0581808	0.0967238		1.05991	0.938137	1.1975	0.0581873	0.06227	0.350079		1.20724	0.941949	1.54726	0.188341	0.126605	0.136849		1.07475	0.945245	1.22199	0.0720838	0.0655076	0.271163		0.992632	0.858329	1.14795	-0.00739532	0.0741696	0.920576		1.23963	0.990206
Chem410	Oxythioquinox	Insecticide, Fungicide, Fumigant	Unclassified		1.08926	0.994343	1.19323	0.202402	0.0854965	0.0465159	0.0660618		1.11967	0.980066	1.27916	0.113034	0.0679448	0.0961879		1.06312	0.938124	1.20476	0.0612035	0.0638161	0.337528		0.978323	0.80951	1.18234	-0.0219158	0.096638	0.820593		1.27757	1.05938	1.54069	0.244958	0.0955481	0.0103559		0.912465	0.761457	1.09342	-0.0916057	0.0923043	0.320987		1.22278	1.0284
Chem32	Cacodylic Acid	Herbicide, Defoliant	Organoarsenic, Heavy metal		1.07719	0.994571	1.16666	0.20558	0.0743515	0.0407127	0.0678128		1.06246	0.946649	1.19245	0.0605912	0.0588879	0.303515		1.09084	0.976783	1.21822	0.0869508	0.0563489	0.122812		1.37721	1.07417	1.76574	0.32006	0.12679	0.0115918		0.989283	0.868398	1.127	-0.0107752	0.066495	0.87127		1.28511	0.992147	1.66458	0.250845	0.132004	0.057397		1.05173	0.930812
Chem1963	Fenvalerate	Insecticide	Pyrethroid		1.08398	0.993787	1.18236	0.206171	0.080638	0.0443225	0.0688584		1.1272	0.981537	1.29447	0.119735	0.0705981	0.0898851		1.05675	0.945157	1.18153	0.0552027	0.0569432	0.332328		1.25011	0.997008	1.56746	0.223229	0.115421	0.0531086		1.05958	0.889553	1.2621	0.0578701	0.0892377	0.516666		1.06237	0.880841	1.28131	0.0605031	0.0956027	0.526825		1.05368	0.916993
Chem838	4-(2,4-Db), Dimethylamine Salt	Herbicide	Chlorophenoxy acid or ester		1.08672	0.993407	1.1888	0.206171	0.083163	0.045806	0.0694396		1.05833	0.947423	1.18223	0.0566966	0.0564839	0.315491		1.1434	0.980753	1.33302	0.134005	0.0782867	0.0869481		1.26357	0.937878	1.70237	0.233943	0.152081	0.123979		1.02874	0.913106	1.15902	0.0283342	0.0608354	0.641393		1.29839	0.853237	1.97579	0.261125	0.214206	0.222829		1.12121	0.950813
Chem1355	Endothall, Di (N,N-Diethylalkylamine) Salt	Herbicide, Defoliant	Unclassified		1.10062	0.988798	1.22508	0.232715	0.0958694	0.0546618	0.0794534		1.30186	1.01683	1.66681	0.263798	0.126079	0.0364104		1.05865	0.939985	1.1923	0.0569982	0.0606592	0.347399		1.23829	0.954611	1.60627	0.213733	0.132747	0.107381		2.06466	0.937349	4.54773	0.724964	0.40289	0.0719536		1.05529	0.926791	1.20161	0.0538188	0.066248	0.416571		1.07626	0.80071
Chem198	Diazinon	Insecticide	Organophosphorus		1.07043	0.991702	1.15542	0.232715	0.0680639	0.0389788	0.0807801		1.09253	0.978343	1.22003	0.0884921	0.0563211	0.116135		1.05052	0.945014	1.1678	0.0492843	0.0540007	0.361421		1.18991	1.00208	1.41296	0.173881	0.0876573	0.0472951		1.02887	0.890829	1.18829	0.0284574	0.0735001	0.698627		1.25623	1.0433	1.51262	0.228116	0.0947599	0.0160708		0.963944	0.84745
Chem83	Bromacil	Herbicide	Uracil		1.07667	0.99099	1.16975	0.232715	0.073869	0.0423065	0.0808038		1.05493	0.938482	1.18583	0.0534767	0.0596788	0.370212		1.09908	0.977169	1.23619	0.0944698	0.0599833	0.115271		0.90564	0.736451	1.1137	-0.0991137	0.10551	0.347537		1.13344	0.983557	1.30617	0.125261	0.0723674	0.0834701		0.969085	0.809087	1.16072	-0.0314025	0.0920645	0.733034		1.20601	1.03287
Chem2210	Fosetyl-Al	Fungicide	Unclassified		1.0715	0.990288	1.15936	0.245028	0.0690562	0.0402128	0.0859298		1.087	0.965761	1.22347	0.0834251	0.0603396	0.16679		1.05926	0.953002	1.17738	0.0575751	0.0539365	0.285764		0.994153	0.742546	1.33101	-0.00586429	0.148881	0.96858		1.10625	0.972007	1.25903	0.100974	0.0660035	0.126058		0.996543	0.589065	1.68589	-0.00346336	0.268243	0.989699		1.06199	0.95335
Chem1411	Petroleum Derivative Resin	Unclassified	Petroleum derivative		1.06959	0.989627	1.15601	0.250698	0.0672726	0.0396434	0.0897072		1.05454	0.948687	1.17221	0.0531072	0.0539724	0.325131		1.08749	0.969832	1.21941	0.0838687	0.0584198	0.15111		1.09514	0.920425	1.30302	0.090884	0.0886756	0.305409		1.03136	0.902625	1.17845	0.0308775	0.0680234	0.649883		1.05118	0.898564	1.22971	0.0499097	0.0800339	0.532886		1.13043	0.956071
Chem2042	Profenofos	Insecticide	Organophosphorus		1.06953	0.989523	1.156	0.250698	0.0672183	0.0396693	0.0901763		1.02395	0.916471	1.14403	0.0236654	0.0565779	0.675743		1.11553	1.00029	1.24406	0.109333	0.0556356	0.0493963		1.25712	0.991038	1.59465	0.228825	0.121341	0.0593211		0.967219	0.853267	1.09639	-0.0333299	0.0639558	0.602269		1.54005	1.11489	2.12736	0.431816	0.164829	0.00879858		1.07022	0.953156
Chem1929	Pendimethalin	Herbicide	2,6-Dinitroaniline		1.06959	0.989414	1.15627	0.250698	0.0672788	0.0397566	0.0905948		1.0464	0.936263	1.16949	0.0453525	0.0567415	0.424127		1.09245	0.979427	1.21852	0.0884234	0.0557209	0.112536		1.19363	0.961843	1.48127	0.176999	0.110155	0.108094		0.997809	0.876389	1.13605	-0.00219368	0.0661997	0.973565		1.29582	1.01807	1.64936	0.259146	0.123082	0.0352492		1.04541	0.9249
Chem136	Chloropicrin	Fumigant, Nematicide	Inorganic		1.06872	0.989351	1.15446	0.250698	0.0664655	0.0393739	0.0914003		1.09502	0.980068	1.22346	0.0907761	0.0565873	0.108675		1.04462	0.938194	1.16311	0.0436487	0.0548211	0.425914		1.26148	1.05763	1.50462	0.232284	0.0899263	0.00979322		0.998013	0.865285	1.1511	-0.00198945	0.0728098	0.978201		1.26987	1.07	1.50707	0.238912	0.0873745	0.00625049		0.920235	0.801624
Chem1930	Difenzoquat Methyl Sulfate	Herbicide	Unclassified		1.08334	0.986763	1.18936	0.251606	0.0800454	0.0476392	0.0929104		1.07263	0.947884	1.21379	0.0701105	0.0630797	0.266371		1.09772	0.951976	1.26577	0.0932343	0.0726796	0.199558		1.07049	0.814325	1.40724	0.0681175	0.139548	0.625457		1.07318	0.934276	1.23273	0.0706223	0.0707169	0.317959		1.05659	0.874985	1.27588	0.0550452	0.0962215	0.567276		1.15485	0.929224
Chem464	Pcnb	Fungicide, Nematicide, Algaecide	Substituted Benzene		1.06904	0.988661	1.15595	0.251606	0.0667589	0.0398797	0.0941287		1.02411	0.920996	1.13877	0.0238242	0.0541459	0.659937		1.12487	1.00211	1.26266	0.117663	0.0589575	0.0459632		1.04122	0.85859	1.2627	0.0403952	0.0983974	0.681416		1.01677	0.895411	1.15457	0.0166271	0.0648469	0.797637		1.18148	0.929618	1.50157	0.166765	0.12232	0.172771		1.10827	0.971335
Chem2132	Metalaxyl	Fungicide	Xylylalanine		1.06732	0.988825	1.15205	0.251606	0.0651539	0.0389759	0.0945943		1.12156	1.00183	1.25561	0.114724	0.0576018	0.0464076		1.02357	0.922695	1.13546	0.0232924	0.0529341	0.659919		1.17409	0.918953	1.50007	0.160495	0.125008	0.199184		1.10781	0.975482	1.25809	0.102386	0.0649026	0.114674		1.20554	0.891356	1.63047	0.186929	0.154051	0.224969		1.00139	0.896647
Chem3862	Bacillus Thuringiensis (Berliner), Subsp. Kurstaki, Strain Sa-11	Insecticide	Microbial		1.06975	0.988288	1.15793	0.251606	0.0674281	0.0404136	0.0952259		1.08765	0.970114	1.21943	0.0840202	0.0583488	0.149878		1.05351	0.943948	1.17579	0.0521294	0.0560286	0.35216		1.17369	0.940431	1.4648	0.160151	0.113045	0.156569		1.05799	0.925747	1.20912	0.0563714	0.0681252	0.407972		1.06067	0.834195	1.34862	0.0588964	0.122543	0.630787		1.05163	0.929473
[truncated: 4 more columns]

## Sheet: Supplementary Data 4
CA DPR Code	Common Name	Use Type (PAN)	Chemical Class (PAN)	PWAS FDR	USA EPA Reg	CA DPR Reg	USA Year Reg Cancelled	Last CA PUR Year*	EU Reg		PAN Bad Actor	Highly Hazardous Pesticide	Drift Prone (VP)	Ground Water Contaminant	Acute Toxicity	Cholinesterase Inhibitor	Endocrine Disruptor	Carcinogen	Development Or Reproductive Toxicant		CA Air Toxic Contaminant	CA Groundwater Contaminant	https://www.pesticideinfo.org/chemical/PRI5351
536	Sodium Chlorate	Defoliant, Herbicide, Microbiocide	Inorganic	3.82878e-05	Y	Y		2017	N		Yes	NL	Very low	I.S.	Slight	No	I.S.	Yes	I.S.		NL	NL	I.S.=Insufficiently Studied
346	Dicofol	Insecticide	Organochlorine	4.23011e-05	N	N	2011	2017	N		Yes	NL	Low	I.S.	Yes	No	Suspected	Possible	I.S.		NL	NL	NL=Not Listed
502	Prometryn	Herbicide	Triazine	6.0008e-05	Y	Y		2017	N		Yes	NL	Moderate	Potential	Slight	No	Suspected	Not Likely	Yes		NL	Potential	NA=Not Applicable, pesticide not registered
383	Methomyl	Insecticide	N-Methyl Carbamate	0.000381523	Y	Y		2017	N		Yes	Yes	Moderate	Potential	Yes	Yes	Suspected	Not Likely	I.S.		IE	Potential	IE=In Evaluation
862	Xylene Range Aromatic Solvent	Solvent, Insecticide	Petroleum derivative	0.000807619	N	N	2010	2013	NL		Yes	NL	NL	I.S.	I.S.	No	I.S.	Yes	N		NL	NL
253	Chlorpyrifos	Insecticide, Nematicide	Organophosphorus	0.000808429	Y	Y		2017	N		Yes	Yes	Moderate	I.S.	Moderate	Yes	Suspected	Not Likely	Yes		TAC Proposed	NL
573	1,3-Dichloropropene	Fumigant, Nematicide	Halogenated organic	0.000808429	Y	Y		2017	N		Yes	NL	Very high	Yes	Yes	No	I.S.	Yes	I.S.		HAPTAC, Pesticide	NL
478	Phorate	Insecticide, Nematicide	Organophosphorus	0.00130449	Y	Y		2017	N		Yes	Yes	High	Potential	Yes	Yes	I.S.	Not Likely	I.S.		IE	Potential
480	Mevinphos	Insecticide	Organophosphorus	0.00148237	N	N	1994	2015	N		Yes	NL	High	Potential	Yes	Yes	Suspected	Not Likely	I.S.		NL	NL
231	Diuron	Herbicide	Urea	0.00204703	Y	Y		2017	Y		Yes	Yes	Low	Yes	Slight	No	Suspected	Yes	Yes		NL	Known
367	Malathion	Insecticide	Organophosphorus	0.00215569	Y	Y		2017	Y		Yes	Yes	Moderate	Potential	Moderate	Yes	Suspected	Yes	I.S.		IE	Potential
216	Dimethoate	Insecticide	Organophosphorus	0.0023095	Y	Y		2017	N		Yes	Yes	Moderate	Potential	Yes	Yes	Suspected	Possible	Yes		NL	Potential
90480	Mevinphos, Other Related	Insecticide	Organophosphorus	0.00267009	N	N	1994	2015	N		Yes	NL	NL	I.S.	I.S.	Yes	I.S.	I.S.	I.S.		NL	NL
161	Copper Sulfate (Pentahydrate)	Algaecide, Fungicide, Insecticide, Water Treatment, Molluscicide	Inorganic-Copper	0.00305236	Y	Y		2017	NL		NL	NL	Very low	I.S.	Moderate	No	I.S.	Not Likely	I.S.		NL	NL
1685	Acephate	Insecticide	Organophosphorus	0.00317994	Y	Y		2017	N		Yes	Yes	Moderate	Potential	Slight	Yes	Suspected	Possible	I.S.		IE	Potential
185	1,2-Dichloropropane, 1,3-Dichloropropene And Related C3 Compounds	Fumigant, Nematicide	Halogenated organic	0.00325588	N	N		2012	N		Yes	NL	Very high	Yes	I.S.	No	I.S.	I.S.	I.S.		NL	NL
473	Petroleum Hydrocarbons	Insecticide, Adjuvant	Petroleum derivative	0.00698507	N	N	2004	2017	NL		Yes	NL	Low	I.S.	I.S.	No	I.S.	Yes	I.S.		NL	NL
597	Trifluralin	Herbicide	2,6-Dinitroaniline	0.00721893	Y	Y		2017	N		NL	Yes	High	I.S.	Slight	No	Suspected	Possible	I.S.		HAPTAC, Pesticide	NL
834	Bromoxynil Octanoate	Herbicide	Hydroxybenzonitrile	0.00850847	Y	Y		2017	NL		Yes	Yes	Moderate	Potential	I.S.	No	I.S.	Possible	Yes		IE	NL
1814	Petroleum Distillates, Aromatic	Solvent, Herbicide, Insecticide	Petroleum derivative	0.00879894	Y	Y		2014	N		Yes	NL	NL	I.S.	I.S.	No	I.S.	Yes	I.S.		NL	NL
382	Oxydemeton-Methyl	Insecticide	Organophosphorus	0.00879894	N	N	2013	2017	N		Yes	Yes	Moderate	Potential	Yes	Yes	Suspected	Not Likely	Yes		IE	Potential
459	Parathion	Insecticide	Organophosphorus	0.00879894	N	N	2006	2016	N		Yes	Yes	Moderate	Potential	Yes	Yes	Suspected	Yes	I.S.		TAC	Potential
81	Dicloran	Fungicide	Substituted Benzene	0.00879894	Y	Y		2017	N		NL	NL	Moderate	Potential	Slight	No	I.S.	Possible	I.S.		NL	Potential
34	Msma	Herbicide, Defoliant	Organoarsenic, Heavy metal	0.00900195	Y	Y		2017	N		Yes	NL	Low	Potential	I.S.	No	I.S.	Yes	I.S.		NL	NL
786	Mcpa, Dimethylamine Salt	Herbicide	Chlorophenoxy acid or ester	0.0098802	Y	Y		2017	NL		NL	NL	Low (parent); Very high (breakdown product)	Potential	I.S.	No	I.S.	Possible	I.S.		NL	NL
105	Carbaryl	Insecticide, Plant Growth Regulator, Nematicide	N-Methyl Carbamate	0.0101674	Y	Y		2017	N		Yes	Yes	Moderate	Potential	Moderate	Yes	Suspected	Yes	Yes		HAPTAC, Pesticide	Potential
1626	Ethephon	Plant Growth Regulator	Organophosphorus	0.0109692	Y	Y		2017	Y		Yes	NL	Low	I.S.	Not Acutely Toxic	Yes	I.S.	Uncalssifiable	I.S.		NL	NL
1855	Glyphosate, Isopropylamine Salt	Herbicide	Phosphonoglycine	0.0130834	Y	Y		2017	NL		Yes	NL	Low (parent); Very high (breakdown product)	Potential	I.S.	No	I.S.	Yes	I.S.		NL	NL
229	Diquat Dibromide	Herbicide, Dessicant	Bipyridylium	0.0138413	Y	Y		2017	N		Yes	Yes	Very low	Potential	Yes	No	I.S.	Not Likely	I.S.		IE	Potential
1354	Endothall, Mono (N,N-Diethyl Alkylamine) Salt	Herbicide, Defoliant	Unclassified	0.0138413	N	N			N		NL	NL	NL	I.S.	I.S.	No	I.S.	I.S.	I.S.		NL	NL
849	Dicamba, Dimethylamine Salt	Herbicide	Benzoic acid	0.0152668	Y	Y		2017	NL		Yes	NL	Very low (parent); Very high (breakdown product)	Potential	I.S.	No	I.S.	Not Likely	Yes		NL	Potential
2186	Fluazifop-Butyl	Herbicide	Aryloxyphenoxy propionic acid	0.0155413	N	N	1995	2013	NL		Yes	Yes	NL	Potential	I.S.	No	Suspected	Not Likely	Yes		NL	NL
445	Propargite	Insecticide	Unclassified	0.0158732	Y	Y		2017	N		Yes	Yes	Low	I.S.	Yes	No	I.S.	Yes	Yes		IE	NL
106	Carbofuran	Insecticide, Nematicide	N-Methyl Carbamate	0.0160716	N	N	2009	2009	N		Yes	Yes	Low	Potential	Yes	Yes	Suspected	Not Likely	I.S.		IE	Potential
1697	Methamidophos	Insecticide, Breakdown product	Organophosphorus	0.0166418	N	N	2009	2013	N		Yes	Yes	Moderate	Potential	Yes	Yes	I.S.	Not Likely	I.S.		IE	NL
763	Petroleum Distillates	Insecticide, Adjuvant, Solvent	Petroleum derivative	0.0210418	Y	Y		2017	N		Yes	NL	Low	I.S.	I.S.	No	I.S.	Yes	I.S.		NL	NL
151	Copper Hydroxide	Fungicide, Microbiocide, Nematicide	Inorganic-Copper	0.0223193	Y	Y		2017	Y		NL	Yes	Very low	I.S.	Slight	No	I.S.	Not Likely	I.S.		NL	NL
1689	Methidathion	Insecticide	Organophosphorus	0.0339958	N	N	2010	2015	N		Yes	Yes	Moderate	Potential	Yes	Yes	I.S.	Possible	I.S.		TAC	NL
2081	Iprodione	Fungicide	Dicarboximide	0.0339958	Y	Y		2017	N		Yes	Yes	Low	Potential	Slight	No	Suspected	Yes	I.S.		NL	Potential
238	Dinoseb	Herbicide, Defoliant	Dinitrophenol derivative	0.0339958	N	N	1986	2017	N		Yes	NL	NL	I.S.	I.S.	No	Suspected	Possible	Yes		NL	NL
251	Dsma	Herbicide, Defoliant	Organoarsenic, Heavy metal	0.0339958	N	N	2009	1998	NL		Yes	NL	NL	Potential	I.S.	No	I.S.	Yes	I.S.		NL	NL
314	Azinphos-Methyl	Insecticide	Organophosphorus	0.0406711	N	N	2008	2011	N		Yes	Yes	Moderate	Potential	Yes	Yes	Suspected	Not Likely	I.S.		IE	Potential
162	Copper Sulfate (Basic)	Fungicide, Algaecide, Molluscicide	Inorganic-Copper	0.0406711	Y	Y		2017	NL		NL	NL	Very low	I.S.	I.S.	No	I.S.	Not Likely	I.S.		NL	NL
1868	Oryzalin	Herbicide	2,6-Dinitroaniline	0.0453725	Y	Y		2017	Y		Yes	Yes	Very low	Potential	Slight	No	Suspected	Yes	I.S.		NL	Potential
259	Endosulfan	Insecticide	Organochlorine	0.0453725	N	N	2010	2015	N		Yes	Yes	Moderate	I.S.	Yes	No	Suspected	Not Likely	I.S.		TAC	NL
810	2,4-D, Isopropyl Ester	Herbicide	Chlorophenoxy acid or ester	0.0453725	Y	Y		2017	NL		NL	NL	Moderate	Potential	I.S.	No	Suspected	Possible	I.S.		HAPTAC, Indutrial chemical	NL
99	Calcium Hydroxide	pH Adjustment, Fungicide, Microbiocide, Herbicide	Inorganic	0.0453725	Y	Y		2017	Y		NL	NL	Very low	I.S.	I.S.	No	I.S.	I.S.	I.S.		NL	NL
1673	Sodium Cacodylate	Herbicide, Defoliant, Rodenticide	Organoarsenic, Heavy metal	0.0469953	N	N	2009	2010	N		Yes	NL	NL	I.S.	I.S.	No	I.S.	Yes	I.S.		NL	NL
190	S,S,S-Tributyl Phosphorotrithioate	Defoliant, Plant Growth Regulator	Organophosphorus	0.0469953	Y	Y		2017	N		Yes	NL	Moderate	I.S.	I.S.	Yes	I.S.	Yes	I.S.		TAC	NL
230	Disulfoton	Insecticide, Nematicide	Organophosphorus	0.0469953	N	N	2009	2017	N		Yes	Yes	Moderate	Potential	Yes	Yes	I.S.	Not Likely	I.S.		NL	Potential
401	Mineral Oil	Insecticide, Adjuvant	Petroleum derivative	0.0469953	Y	Y		2017	NL		NL	NL	NL	I.S.	I.S.	No	I.S.	Uncalssifiable	I.S.		NL	NL
418	Naled	Insecticide	Organophosphorus	0.0475777	Y	Y		2017	N		Yes	Yes	Low (parent); Very high (breakdown product)	Potential	Moderate	Yes	I.S.	Not Likely	Yes		IE	NL
90849	Dicamba, Dimethylamine Salt, Other Related	Herbicide	Benzoic acid	0.0491204	Y	Y		2013	NL		NL	NL	NL	I.S.	I.S.	No	I.S.	I.S.	I.S.		NL	NL
560	Sulfur	Fungicide, Insecticide	Inorganic	0.0546875	Y	Y		2017	Y		NL	NL	Very low	I.S.	Slight	No	I.S.	I.S.	I.S.		NL	NL
806	2,4-D, Dimethylamine Salt	Herbicide	Chlorophenoxy acid or ester	0.0546875	Y	Y		2017	NL		NL	NL	Very low (parent); Very high (breakdown product)	Potential	I.S.	No	Suspected	Possible	I.S.		HAPTAC, Indutrial chemical	Potential
294	Folpet**	Fungicide	Thiophthalimide	0.0638178	Y	Y		1990	Y		Yes	Yes	Low (parent); Very high (breakdown product)	I.S.	Not Acutely Toxic	No	I.S.	Yes	I.S.		NL	NL
694	Propyzamide	Herbicide	Amide	0.0643817	Y	Y		2017	Y		Yes	NL	Low	Potential	Slight	No	Suspected	Yes	I.S.		NL	Potential
1138	2,4-D, Triethylamine Salt	Herbicide	Chlorophenoxy acid or ester	0.0661443	N	N	2015	2014	NL		NL	NL	Very low (parent); Moderate (breakdown product)	Potential	I.S.	No	I.S.	Possible	I.S.		HAPTAC, Indutrial chemical	NL
173	Cryolite	Insecticide	Inorganic	0.0661443	Y	Y		2017	N		NL	NL	Very low	I.S.	Slight	No	I.S.	Uncalssifiable	I.S.		NL	NL
2056	Endothall, Mono [N,N-Dimethyl Alkylamine] Salt	Herbicide, Defoliant	Unclassified	0.0661443	Y	Y		2017	NL		NL	NL	NL	Potential	I.S.	No	I.S.	I.S.	I.S.		NL	Potential
2045	Petroleum Oil, Paraffin Based	Insecticide, Adjuvant	Petroleum derivative	0.0665236	Y	Y		2017	N		NL	NL	NL	I.S.	I.S.	No	I.S.	Uncalssifiable	I.S.		NL	NL
179	Chlorthal-Dimethyl	Herbicide	Alkyl Phthalate	0.0679394	Y	Y		2017	N		Yes	NL	Moderate	Yes	Not Acutely Toxic	No	I.S.	Possible	I.S.		IE	NL
531	Simazine	Herbicide	Triazine	0.0811429	Y	Y		2017	N		Yes	NL	Low	Yes	Slight	No	Suspected	Uncalssifiable	Yes		IE	Known
1910	Oxamyl	Insecticide, Nematicide	N-Methyl Carbamate	0.0884538	Y	Y		2017	Y		Yes	Yes	High	I.S.	Yes	Yes	I.S.	Not Likely	I.S.		NL	NL
622	Xylene	Solvent, Microbiocide	Petroleum derivative	0.0884538	N	N	1998	2016	NL		NL	NL	Very high	I.S.	I.S.	No	I.S.	Uncalssifiable	I.S.		HAPTAC, Pesticide	NL
2106	Petroleum Distillates, Refined	Insecticide	Petroleum derivative	0.0902407	Y	Y		2017	N		NL	NL	NL	I.S.	I.S.	No	I.S.	Uncalssifiable	I.S.		NL	NL
271	Ethylene Dibromide	Fumigant, Nematicide	Halogenated organic	0.0944908	N	N	1989	2008	N		Yes	Yes	Very low	Yes	Yes	No	Suspected	Yes	Yes		HAPTAC, Indutrial chemical	NL
575	Aldicarb	Insecticide, Nematicide	N-Methyl Carbamate	0.0944908	N	N	2012	2014	N		Yes	Yes	Moderate	Yes	Yes	Yes	Suspected	Uncalssifiable	I.S.		IE	Potential
* 2017 was the last year of the PUR accessible at the time of analysis (ie most current)
** Folpet use in the US as a fungicide ended in 2000; however folpet is still used in two actively registered products for other uses in California, and is registered with the EPA
https://apps.cdpr.ca.gov/cgi-bin/label/labq.pl?p_chem=294&activeonly=on
https://oehha.ca.gov/chemicals/folpet
https://www.pesticideinfo.org/chemical/PRI3348

## Sheet: Supplementary Data 5
	Supplementary Data 5. Pesticide class and type overrepresentation analysis (ORA). Comparing overrepresentation of groups in the set of pesticides associated with PD to the expected number based on all analysis pesticides included (N=286).
		Total Number of Pesticides IN Group	Pesticides in Group			Total Number of Pesticides NOT IN Group	Pesticides NOT in Group
			PWAS-associated and IN group	NOT PWAS-associated and IN group			PWAS-associated and NOT IN group	NOT PWAS-associated and NOT IN group	ORA OR	95% CI	P-value	FDR
		PWAS-associated group based on FDR<0.05 (n=53 PWAS-associated pesticides)
	Toxicity Group
	PAN Bad Actor	148	42	106		138	11	127	4.55145	(2.17, 10.31)	7.32135e-06	0.00016107
	Ground Water Contamintant**	104	31	73		182	22	160	3.07513	(1.60, 5.99)	0.00041449	0.00318732
	Cholinesterase Inhibitor	50	19	31		236	34	202	3.62043	(1.73, 7.50)	0.000434634	0.00318732
	Highly Hazardous Pesticide	85	25	60		201	28	173	2.56487	(1.32, 4.97)	0.00421073	0.0185272
	Drift Prone*	97	27	70		189	26	163	2.41003	(1.26, 4.64)	0.00588385	0.0197361
	Carcinogen	56	18	38		230	35	195	2.62838	(1.26, 5.36)	0.00647713	0.0197361
	Acute Toxicity	48	16	32		238	37	201	2.7045	(1.25, 5.69)	0.00717675	0.0197361
	Endocrine Disruptor	87	21	66		199	32	167	1.65731	(0.84, 3.21)	0.13588	0.175845
	Chemical Class
	Organophosphorus	41	16	25		245	37	208	3.577	(1.62, 7.77)	0.000787415	0.00433079
	Organoarsenic, Heavy metal	4	3	1†		282	50	232	13.7348	(1.08, 730.36†)	0.0210691	0.0400949
	Petroleum derivative	10	5	5		276	48	228	4.71344	(1.04, 21.35)	0.0218699	0.0400949
	N-Methyl Carbamate	7	3	4		279	50	229	3.41502	(0.49, 20.87)	0.121212	0.168061
	Inorganic-Copper	10	3	7		276	50	226	1.9319	(0.31, 8.83)	0.400735	0.464009
	Use Type
	Defoliant	15	7	8		271	46	225	4.24971	(1.25, 14.17)	0.00987964	0.0241502
	Nematicide	20	8	12		266	45	221	3.2562	(1.09, 9.25)	0.0170569	0.0375251
	Solvent	5	3	2†		281	50	231	6.86092	(0.77, 84.35†)	0.0457453	0.0774152
	Fungicide	57	6	51		229	47	182	0.456636	(0.15, 1.15)	0.0891543	0.1401
	Insecticide	113	26	87		173	27	146	1.61315	(0.85, 3.08)	0.122226	0.168061
	Herbicide	87	20	67		199	33	166	1.49937	(0.76, 2.91)	0.246531	0.301316
	PlantGrowthRegulator	13	3	10		273	50	223	1.33652	(0.23, 5.45)	0.713815	0.763181
	Microbiocide	14	3	11		272	50	222	1.21005	(0.21, 4.81)	0.728491	0.763181
	Adjuvant	21	3	18		265	50	215	0.717436	(0.13, 2.60)	0.774918	0.774918
		PWAS-associated group based on p-value<0.05 (n=84 PWAS-associated pesticides)
	Toxicity Group
	PAN Bad Actor	148	63	85		138	21	117	4.10896	(2.27, 7.66)	3.24609e-07	8.7645e-06
	Ground Water Contamintant**	104	47	57		182	37	145	3.21683	(1.84, 5.67)	1.36638e-05	0.000123444
	Cholinesterase Inhibitor	50	28	22		236	56	180	4.06699	(2.07, 8.11)	1.3716e-05	0.000123444
	Drift Prone*	97	39	58		189	45	144	2.14561	(1.23, 3.76)	0.00588098	0.0198483
	Highly Hazardous Pesticide	85	35	50		201	49	152	2.16511	(1.22, 3.85)	0.00668215	0.0200464
	Acute Toxicity	48	21	27		238	63	175	2.1541	(1.08, 4.28)	0.0232106	0.0626685
	Carcinogen	56	23	33		230	61	169	1.92618	(1.00, 3.69)	0.0486275	0.0937816
	Endocrine Disruptor	87	32	55		199	52	147	1.64184	(0.92, 2.91)	0.0899263	0.12779
	Chemical Class
	Organophosphorus	41	22	19		245	62	183	3.40048	(1.64, 7.14)	0.000643158	0.00347305
	Petroleum derivative	10	8	2†		276	76	200	10.4292	(2.02, 103.02†)	0.00111802	0.00503107
	N-Methyl Carbamate	7	6	1†		279	78	201	15.3114	(1.81, 711.9†)	0.00300409	0.0115872
	Halogenated organic	6	4	2†		280	80	200	4.96759	(0.70, 55.89†)	0.063541	0.114374
	Organoarsenic, Heavy metal	4	3	1†		282	81	201	7.38554	(0.58, 391.79†)	0.0775813	0.116372
	Triazine	4	3	1†		282	81	201	7.38554	(0.58, 391.79†)	0.0775813	0.116372
	Inorganic-Copper	10	4	6		276	80	196	1.6303	(0.33, 7.09)	0.486571	0.597155
	Inorganic	17	4	13		269	80	189	0.727669	(0.17, 2.45)	0.785104	0.847913
	Chlorophenoxy acid or ester	13	4	9		273	80	193	1.07196	(0.23, 3.98)	1	1
	Use Type
	Nematicide	20	14	6		266	70	196	6.48244	(2.23, 21.41)	0.000115337	0.000778523
	Solvent	5	4	1†		281	80	201	9.96117	(0.97, 495.94†)	0.0273223	0.0670639
	Defoliant	15	8	7		271	76	195	2.91967	(0.89, 9.82)	0.0447262	0.0937816
	Insecticide	113	41	72		173	43	130	1.71826	(0.99, 2.98)	0.0463219	0.0937816
	Fungicide	57	11	46		229	73	156	0.512119	(0.23, 1.08)	0.0738303	0.116372
	Herbicide	87	30	57		199	54	145	1.41155	(0.79, 2.51)	0.258806	0.349388
	Fumigant	10	4	6		276	80	196	1.6303	(0.33, 7.09)	0.486571	0.597155
	Microbiocide	14	5	9		272	79	193	1.35573	(0.35, 4.67)	0.560906	0.658455
	Adjuvant	21	5	16		265	79	186	0.736491	(0.20, 2.20)	0.629187	0.707835
	PlantGrowthRegulator	13	4	9		273	80	193	1.07196	(0.23, 3.98)	1	1
	*Moderate to Very Highly
	**Potential and Known
	† We included the results for groups which had only 1 or 2 pesticides in the NOT PWAS-asscicated and IN group category, because although these estiamtes are very unstable and therefore the ORs/CIs should not be interpreted precisely (e.g. an upper confidence limit of 500), we felt these were important groups to highlight, as almost every pesticide in the group was associated with PD (and hence th…
	NOTES: Two pesticides from n=288 total excluded as they did not match to chemical information (name, class, type)
	ORA analysis: esesntially, set up two by two table to calculate OR OR=(Hits in group*Not hits out of cat)/(Not hits in group*hits out of group) OR, 95% CI, & 2-sided p-value calculated with Fisher's exact, and FDR for multiple testing correction

## Sheet: Supplementary Data 6
Common Name	Use Type (PAN)	Chemical Class (PAN)	meta_OR_occ	LCL_exp_occ	UCL_exp_occ	fixed.p_occ
Sodium Chlorate	Defoliant, Herbicide, Microbiocide	Inorganic	1.22075	1.12692	1.32239	1.01748e-06
Dicofol	Insecticide	Organochlorine	1.21818	1.12282	1.32164	2.08155e-06
Prometryn	Herbicide	Triazine	1.22904	1.13005	1.33669	1.48096e-06
Methomyl	Insecticide	N-Methyl Carbamate	1.18896	1.09583	1.29	3.19888e-05
Xylene Range Aromatic Solvent	Solvent, Insecticide	Petroleum derivative	1.18947	1.0953	1.29173	3.73657e-05
Chlorpyrifos	Insecticide, Nematicide	Organophosphorus	1.17603	1.08641	1.27305	6.09309e-05
1,3-Dichloropropene	Fumigant, Nematicide	Halogenated organic	1.17749	1.08811	1.27422	4.98433e-05
Phorate	Insecticide, Nematicide	Organophosphorus	1.1772	1.08427	1.2781	0.000100994
Mevinphos	Insecticide	Organophosphorus	1.18753	1.09106	1.29253	7.0043e-05
Diuron	Herbicide	Urea	1.1656	1.07493	1.26393	0.000208475
Malathion	Insecticide	Organophosphorus	1.16318	1.07303	1.26092	0.000240426
Dimethoate	Insecticide	Organophosphorus	1.15706	1.06708	1.25463	0.000412798
Mevinphos, Other Related	Insecticide	Organophosphorus	1.17875	1.08198	1.28417	0.000167952
Copper Sulfate (Pentahydrate)	Algaecide, Fungicide, Insecticide, Water Treatment, Molluscicide	Inorganic-Copper	1.17916	1.07858	1.28911	0.000291185
Acephate	Insecticide	Organophosphorus	1.15511	1.06531	1.25249	0.000479455
1,2-Dichloropropane, 1,3-Dichloropropene And Related C3 Compounds	Fumigant, Nematicide	Halogenated organic	1.15281	1.06495	1.24792	0.000438249
Petroleum Hydrocarbons	Insecticide, Adjuvant	Petroleum derivative	1.14298	1.05729	1.23561	0.000776326
Trifluralin	Herbicide	2,6-Dinitroaniline	1.13662	1.04884	1.23174	0.00179104
Bromoxynil Octanoate	Herbicide	Hydroxybenzonitrile	1.14267	1.05445	1.23827	0.00114034
Parathion	Insecticide	Organophosphorus	1.13322	1.04628	1.22739	0.00213405
Dicloran	Fungicide	Substituted Benzene	1.14017	1.05146	1.23635	0.0015019
Petroleum Distillates, Aromatic	Solvent, Herbicide, Insecticide	Petroleum derivative	1.135	1.04863	1.22849	0.00171308
Oxydemeton-Methyl	Insecticide	Organophosphorus	1.14395	1.0546	1.24086	0.00119056
Msma	Herbicide, Defoliant	Organoarsenic, Heavy metal	1.16126	1.0627	1.26896	0.000954038
Mcpa, Dimethylamine Salt	Herbicide	Chlorophenoxy acid or ester	1.14689	1.05348	1.24858	0.001567
Carbaryl	Insecticide, Plant Growth Regulator, Nematicide	N-Methyl Carbamate	1.12967	1.04289	1.22367	0.00279136
Ethephon	Plant Growth Regulator	Organophosphorus	1.1213	1.03621	1.21338	0.00446361
Glyphosate, Isopropylamine Salt	Herbicide	Phosphonoglycine	1.12105	1.03606	1.213	0.00450155
Diquat Dibromide	Herbicide, Dessicant	Bipyridylium	1.15753	1.06012	1.26389	0.0011074
Endothall, Mono (N,N-Diethyl Alkylamine) Salt	Herbicide, Defoliant	Unclassified	1.12856	1.03892	1.22594	0.00418198
Dicamba, Dimethylamine Salt	Herbicide	Benzoic acid	1.16404	1.05686	1.28209	0.00205608
Fluazifop-Butyl	Herbicide	Aryloxyphenoxy propionic acid	1.25347	1.08475	1.44842	0.00219146
Propargite	Insecticide	Unclassified	1.1096	1.02484	1.20136	0.0103096
Carbofuran	Insecticide, Nematicide	N-Methyl Carbamate	1.12641	1.03755	1.22288	0.00452347
Methamidophos	Insecticide, Breakdown product	Organophosphorus	1.12476	1.03913	1.21744	0.00361198
Petroleum Distillates	Insecticide, Adjuvant, Solvent	Petroleum derivative	1.1242	1.03664	1.21916	0.00465892
Copper Hydroxide	Fungicide, Microbiocide, Nematicide	Inorganic-Copper	1.1113	1.02636	1.20326	0.0092822
Dsma	Herbicide, Defoliant	Organoarsenic, Heavy metal	1.15823	1.04302	1.28616	0.00599877
Methidathion	Insecticide	Organophosphorus	1.11217	1.02711	1.20427	0.00881831
Iprodione	Fungicide	Dicarboximide	1.10852	1.02548	1.19828	0.00950651
Dinoseb	Herbicide, Defoliant	Dinitrophenol derivative	1.10923	1.02128	1.20474	0.0139064
Copper Sulfate (Basic)	Fungicide, Algaecide, Molluscicide	Inorganic-Copper	1.1068	1.02238	1.1982	0.0121896
Azinphos-Methyl	Insecticide	Organophosphorus	1.10057	1.01797	1.18988	0.0160689
Endosulfan	Insecticide	Organochlorine	1.09857	1.01525	1.18874	0.0194915
Oryzalin	Herbicide	2,6-Dinitroaniline	1.09709	1.01483	1.18602	0.0197976
Calcium Hydroxide	pH Adjustment, Fungicide, Microbiocide, Herbicide	Inorganic	1.12328	1.02735	1.22818	0.0107041
2,4-D, Isopropyl Ester	Herbicide	Chlorophenoxy acid or ester	1.12529	1.02921	1.23033	0.00953616
S,S,S-Tributyl Phosphorotrithioate	Defoliant, Plant Growth Regulator	Organophosphorus	1.09711	1.01198	1.1894	0.0245127
Mineral Oil	Insecticide, Adjuvant	Petroleum derivative	1.09555	1.01225	1.18571	0.023715
Disulfoton	Insecticide, Nematicide	Organophosphorus	1.11137	1.02389	1.20632	0.011591
Sodium Cacodylate	Herbicide, Defoliant, Rodenticide	Organoarsenic, Heavy metal	1.09712	1.01245	1.18888	0.0237097
Naled	Insecticide	Organophosphorus	1.09253	1.00942	1.18248	0.0283584
Dicamba, Dimethylamine Salt, Other Related	Herbicide	Benzoic acid	1.12865	1.02771	1.2395	0.0113481
2,4-D, Dimethylamine Salt	Herbicide	Chlorophenoxy acid or ester	1.11352	1.02244	1.21271	0.013524
Sulfur	Fungicide, Insecticide	Inorganic	1.08734	1.00474	1.17673	0.0377717
Folpet	Fungicide	Thiophthalimide	1.13276	1.02779	1.24844	0.0119876
Propyzamide	Herbicide	Amide	1.11639	1.02424	1.21683	0.0122517
2,4-D, Triethylamine Salt	Herbicide	Chlorophenoxy acid or ester	1.09585	1.01118	1.1876	0.0256769
Cryolite	Insecticide	Inorganic	1.0852	1.00284	1.17432	0.0423252
Endothall, Mono [N,N-Dimethyl Alkylamine] Salt	Herbicide, Defoliant	Unclassified	1.09735	1.01193	1.18999	0.0246602
Petroleum Oil, Paraffin Based	Insecticide, Adjuvant	Petroleum derivative	1.13462	1.02562	1.2552	0.0142475
Chlorthal-Dimethyl	Herbicide	Alkyl Phthalate	1.10225	1.01518	1.19677	0.0203987
Simazine	Herbicide	Triazine	1.0845	1.00171	1.17414	0.0452651
Xylene	Solvent, Microbiocide	Petroleum derivative	1.08086	0.997392	1.17132	0.0579216
Oxamyl	Insecticide, Nematicide	N-Methyl Carbamate	1.10135	1.01379	1.19647	0.0223772
Petroleum Distillates, Refined	Insecticide	Petroleum derivative	1.11183	1.01491	1.21801	0.0227209
Ethylene Dibromide	Fumigant, Nematicide	Halogenated organic	1.09873	1.00625	1.19971	0.0358279
Aldicarb	Insecticide, Nematicide	N-Methyl Carbamate	1.08466	1.00265	1.17338	0.0427753

## Sheet: Supplementary Data 7
CA DPR Code	Common Name	Use Type (PAN)	Chemical Class (PAN)	meta_OR_MM	LCL_exp_MM	UCL_exp_MM	fixed.p_MM
Chem536	Sodium Chlorate	Defoliant, Herbicide, Microbiocide	Inorganic	1.21016	1.12336	1.30367	5.0826e-07
Chem346	Dicofol	Insecticide	Organochlorine	1.1992	1.11276	1.29236	1.94512e-06
Chem502	Prometryn	Herbicide	Triazine	1.17609	1.09077	1.26809	2.43229e-05
Chem383	Methomyl	Insecticide	N-Methyl Carbamate	1.15294	1.06933	1.24309	0.000211404
Chem862	Xylene Range Aromatic Solvent	Solvent, Insecticide	Petroleum derivative	1.17106	1.08612	1.26265	3.95343e-05
Chem253	Chlorpyrifos	Insecticide, Nematicide	Organophosphorus	1.12491	1.04503	1.21089	0.00173607
Chem573	1,3-Dichloropropene	Fumigant, Nematicide	Halogenated organic	1.15431	1.07208	1.24285	0.000141312
Chem478	Phorate	Insecticide, Nematicide	Organophosphorus	1.15688	1.07301	1.24732	0.000147638
Chem480	Mevinphos	Insecticide	Organophosphorus	1.20149	1.10972	1.30084	5.94691e-06
Chem231	Diuron	Herbicide	Urea	1.12903	1.04862	1.21561	0.0012847
Chem367	Malathion	Insecticide	Organophosphorus	1.16563	1.0819	1.25585	5.58357e-05
Chem216	Dimethoate	Insecticide	Organophosphorus	1.13119	1.04985	1.21884	0.00120551
Chem90480	Mevinphos, Other Related	Insecticide	Organophosphorus	1.19679	1.10411	1.29726	1.25379e-05
Chem161	Copper Sulfate (Pentahydrate)	Algaecide, Fungicide, Insecticide, Water Treatment, Molluscicide	Inorganic-Copper	1.13395	1.05051	1.22402	0.00126665
Chem1685	Acephate	Insecticide	Organophosphorus	1.16803	1.08275	1.26003	5.93959e-05
Chem185	1,2-Dichloropropane, 1,3-Dichloropropene And Related C3 Compounds	Fumigant, Nematicide	Halogenated organic	1.14617	1.06443	1.23418	0.000301372
Chem473	Petroleum Hydrocarbons	Insecticide, Adjuvant	Petroleum derivative	1.10887	1.03064	1.19304	0.00563092
Chem597	Trifluralin	Herbicide	2,6-Dinitroaniline	1.11857	1.0379	1.20551	0.00334673
Chem834	Bromoxynil Octanoate	Herbicide	Hydroxybenzonitrile	1.14775	1.06431	1.23773	0.000345459
Chem459	Parathion	Insecticide	Organophosphorus	1.12172	1.04185	1.2077	0.00230349
Chem81	Dicloran	Fungicide	Substituted Benzene	1.12573	1.04484	1.2129	0.00185383
Chem1814	Petroleum Distillates, Aromatic	Solvent, Herbicide, Insecticide	Petroleum derivative	1.14338	1.06179	1.23124	0.000389016
Chem382	Oxydemeton-Methyl	Insecticide	Organophosphorus	1.16386	1.07798	1.25658	0.000104455
Chem34	Msma	Herbicide, Defoliant	Organoarsenic, Heavy metal	1.1087	1.03099	1.19226	0.00538215
Chem786	Mcpa, Dimethylamine Salt	Herbicide	Chlorophenoxy acid or ester	1.11898	1.03927	1.2048	0.00286837
Chem105	Carbaryl	Insecticide, Plant Growth Regulator, Nematicide	N-Methyl Carbamate	1.086	1.00866	1.16927	0.028615
Chem1626	Ethephon	Plant Growth Regulator	Organophosphorus	1.09971	1.02175	1.18362	0.0112948
Chem1855	Glyphosate, Isopropylamine Salt	Herbicide	Phosphonoglycine	1.06732	0.991645	1.14876	0.0825022
Chem229	Diquat Dibromide	Herbicide, Dessicant	Bipyridylium	1.1506	1.06173	1.24691	0.000625037
Chem1354	Endothall, Mono (N,N-Diethyl Alkylamine) Salt	Herbicide, Defoliant	Unclassified	1.12931	1.04582	1.21946	0.00191432
Chem849	Dicamba, Dimethylamine Salt	Herbicide	Benzoic acid	1.05386	0.980773	1.13239	0.152563
Chem2186	Fluazifop-Butyl	Herbicide	Aryloxyphenoxy propionic acid	1.14956	1.03671	1.27469	0.00819788
Chem445	Propargite	Insecticide	Unclassified	1.08407	1.00721	1.1668	0.0314395
Chem106	Carbofuran	Insecticide, Nematicide	N-Methyl Carbamate	1.11574	1.03481	1.203	0.0043624
Chem1697	Methamidophos	Insecticide, Breakdown product	Organophosphorus	1.12867	1.04745	1.21619	0.00149005
Chem763	Petroleum Distillates	Insecticide, Adjuvant, Solvent	Petroleum derivative	1.10599	1.02645	1.1917	0.00816017
Chem151	Copper Hydroxide	Fungicide, Microbiocide, Nematicide	Inorganic-Copper	1.07156	0.995517	1.15341	0.065721
Chem251	Dsma	Herbicide, Defoliant	Organoarsenic, Heavy metal	1.16291	1.05531	1.28149	0.00231361
Chem1689	Methidathion	Insecticide	Organophosphorus	1.08308	1.00636	1.16564	0.033248
Chem2081	Iprodione	Fungicide	Dicarboximide	1.05453	0.979116	1.13576	0.160764
Chem238	Dinoseb	Herbicide, Defoliant	Dinitrophenol derivative	1.08837	1.00748	1.17575	0.0316336
Chem162	Copper Sulfate (Basic)	Fungicide, Algaecide, Molluscicide	Inorganic-Copper	1.08596	1.0091	1.16868	0.0276803
Chem314	Azinphos-Methyl	Insecticide	Organophosphorus	1.08683	1.01064	1.16877	0.0247476
Chem259	Endosulfan	Insecticide	Organochlorine	1.07832	1.00145	1.16109	0.0456648
Chem1868	Oryzalin	Herbicide	2,6-Dinitroaniline	1.01913	0.94626	1.0976	0.616681
Chem99	Calcium Hydroxide	pH Adjustment, Fungicide, Microbiocide, Herbicide	Inorganic	1.13434	1.0479	1.22791	0.0018277
Chem810	2,4-D, Isopropyl Ester	Herbicide	Chlorophenoxy acid or ester	1.0419	0.963991	1.1261	0.300626
Chem190	S,S,S-Tributyl Phosphorotrithioate	Defoliant, Plant Growth Regulator	Organophosphorus	1.08936	1.0104	1.17448	0.0257793
Chem401	Mineral Oil	Insecticide, Adjuvant	Petroleum derivative	1.05824	0.983245	1.13896	0.131189
Chem230	Disulfoton	Insecticide, Nematicide	Organophosphorus	1.10606	1.02579	1.19261	0.00873143
Chem1673	Sodium Cacodylate	Herbicide, Defoliant, Rodenticide	Organoarsenic, Heavy metal	1.11129	1.03103	1.19779	0.00579883
Chem418	Naled	Insecticide	Organophosphorus	1.09117	1.01399	1.17423	0.0197435
Chem90849	Dicamba, Dimethylamine Salt, Other Related	Herbicide	Benzoic acid	0.993741	0.923682	1.06911	0.866321
Chem806	2,4-D, Dimethylamine Salt	Herbicide	Chlorophenoxy acid or ester	1.12808	1.0425	1.22069	0.00275436
Chem560	Sulfur	Fungicide, Insecticide	Inorganic	1.06459	0.988447	1.1466	0.0983188
Chem294	Folpet	Fungicide	Thiophthalimide	1.14546	1.04266	1.25841	0.00464606
Chem694	Propyzamide	Herbicide	Amide	1.14714	1.05618	1.24593	0.00112657
Chem1138	2,4-D, Triethylamine Salt	Herbicide	Chlorophenoxy acid or ester	1.05121	0.979723	1.12791	0.164576
Chem173	Cryolite	Insecticide	Inorganic	1.04769	0.972879	1.12826	0.217735
Chem2056	Endothall, Mono [N,N-Dimethyl Alkylamine] Salt	Herbicide, Defoliant	Unclassified	1.05916	0.982432	1.14188	0.134133
Chem2045	Petroleum Oil, Paraffin Based	Insecticide, Adjuvant	Petroleum derivative	1.10787	1.01442	1.20992	0.0226964
Chem179	Chlorthal-Dimethyl	Herbicide	Alkyl Phthalate	1.11073	1.02778	1.20036	0.00800054
Chem531	Simazine	Herbicide	Triazine	1.04752	0.973576	1.12707	0.21389
Chem622	Xylene	Solvent, Microbiocide	Petroleum derivative	1.12228	1.04156	1.20925	0.00245156
Chem1910	Oxamyl	Insecticide, Nematicide	N-Methyl Carbamate	1.11566	1.0322	1.20587	0.00580103
Chem2106	Petroleum Distillates, Refined	Insecticide	Petroleum derivative	1.09543	1.01146	1.18638	0.0250945
Chem271	Ethylene Dibromide	Fumigant, Nematicide	Halogenated organic	1.10729	1.02147	1.20032	0.0132836
Chem575	Aldicarb	Insecticide, Nematicide	N-Methyl Carbamate	1.06406	0.988479	1.14543	0.0985902

## Sheet: Supplementary Data 8
Chemical	Use Type (PAN)	chemcode	Pesticide Main Effect*: meta OR (95% CI)	Gender Main Effect*: meta OR (95% CI)	Interaction Effect*: meta OR (95% CI)	meta p for interaction	meta FDR adjusted p for interaction
2,4-D, Isopropyl Ester	Herbicide	Chem810	1.00 (0.89, 1.12)	1.97 (1.68, 2.32)	1.41 (1.11, 1.79)	0.00486351	0.345309
Copper Sulfate (Basic)	Fungicide, Algaecide, Molluscicide	Chem162	0.97 (0.86, 1.09)	1.94 (1.66, 2.27)	1.21 (1.04, 1.42)	0.0149543	0.530878
Malathion	Insecticide	Chem367	1.06 (0.95, 1.18)	1.95 (1.66, 2.28)	1.18 (1.01, 1.38)	0.0388388	0.662456
Diuron	Herbicide	Chem231	1.09 (0.98, 1.21)	1.96 (1.68, 2.30)	1.17 (1.01, 1.37)	0.04308	0.662456
Naled	Insecticide	Chem418	0.99 (0.89, 1.11)	1.94 (1.66, 2.27)	1.16 (1.00, 1.36)	0.0539888	0.662456
Iprodione	Fungicide	Chem2081	1.02 (0.91, 1.15)	1.91 (1.63, 2.24)	1.17 (1.00, 1.36)	0.0559822	0.662456
Endothall, Mono [N,N-Dimethyl Alkylamine] Salt	Herbicide, Defoliant	Chem2056	1.03 (0.92, 1.15)	1.94 (1.66, 2.27)	1.16 (0.98, 1.36)	0.0829149	0.73909
Calcium Hydroxide	pH Adjustment, Fungicide, Microbiocide, Herbicide	Chem99	1.02 (0.91, 1.15)	1.94 (1.66, 2.27)	1.16 (0.98, 1.37)	0.0832777	0.73909
*
Pesticide Main Effect: estimated effect of exposure among women (ie model results when Male=0)
Gender Main Effect: estimated effect of being male relative to female with no pesticide exposure (ie model results of Male=1 when pesticide=0)
Interaction Effect: estimated increase of observed joint effect relative to estimated joint effect [ie (observed joint effect of Male=1 and Pesticide=observed)/(estimated joint effect of pesticide main effect*male main effect) ]
For exposure interepration of interaction O for 2,4-D, Isopropyl Ester (interaction OR=1.42): the observed joint effect of being a man and exposed to 2,4-D, Isopropyl Ester was 42% higher than expected
Models control for age race/ethnicity, school years, index year, and study wave

## Sheet: Supplementary Data 9
CA DPR Code	Common Name	Use Type (PAN)	Chemical Class (PAN)	USA EPA Reg	CA DPR Reg	USA Year Reg Cancelled	EU Reg		PAN Bad Actor	Highly Hazardous Pesticide	Drift Prone (VP)	Ground Water Contaminant	Acute Toxicity	Cholinesterase Inhibitor	Endocrine Disruptor	Carcinogen	Development Or Reproductive Toxicant
162	Copper Sulfate (Basic)	Fungicide, Algaecide, Molluscicide	Inorganic-Copper	Yes	Yes		Not Listed		Not Listed	Not Listed	Very low	Insufficiently Studied	Insufficiently Studied	No	Insufficiently Studied	Not Likely	Insufficiently Studied
161	Copper Sulfate (Pentahydrate)	Algaecide, Fungicide, Insecticide, Water Treatment, Molluscicide	Inorganic-Copper	Yes	Yes		Not Listed		Not Listed	Not Listed	Very low	Insufficiently Studied	Moderate	No	Insufficiently Studied	Not Likely	Insufficiently Studied
346	Dicofol	Insecticide	Organochlorine	No	No	2011	No		Yes	Not Listed	Low	Insufficiently Studied	Yes	No	Suspected	Possible	Insufficiently Studied
229	Diquat Dibromide	Herbicide, Dessicant	Bipyridylium	Yes	Yes				Yes	Yes	Very low	Potential	Yes	No	Insufficiently Studied	Not Likely	Insufficiently Studied
259	Endosulfan	Insecticide	Organochlorine	No	No	2010	No		Yes	Yes	Moderate	Insufficiently Studied	Yes	No	Suspected	Not Likely	Insufficiently Studied
1354	Endothall, Mono (N,N-Diethyl Alkylamine) Salt	Herbicide, Defoliant	Unclassified	No	No		No		Not Listed	Not Listed	Not Listed	Insufficiently Studied	Insufficiently Studied	No	Insufficiently Studied	Insufficiently Studied	Insufficiently Studied
2056	Endothall, Mono [N,N-Dimethyl Alkylamine] Salt	Herbicide, Defoliant	Unclassified	Yes	Yes		No		Not Listed	Not Listed	Not Listed	Potential	Insufficiently Studied	No	Insufficiently Studied	Insufficiently Studied	Insufficiently Studied
294	Folpet **	Fungicide	Thiophthalimide	Yes	Yes		Yes		Yes	Yes	Low (parent); Very high (breakdown product)	Insufficiently Studied	Not Acutely Toxic	No	Insufficiently Studied	Yes	Insufficiently Studied
418	Naled	Insecticide	Organophosphorus	Yes	Yes		No		Yes	Yes	Low (parent); Very high (breakdown product)	Potential	Moderate	Yes	Insufficiently Studied	Not Likely	Yes
445	Propargite	Insecticide	Unclassified	Yes	Yes		No		Yes	Yes	Low	Insufficiently Studied	Yes	No	Insufficiently Studied	Yes	Yes
597	Trifluralin	Herbicide	2,6-Dinitroaniline	Yes	Yes		No		Not Listed	Yes	High	Insufficiently Studied	Slight	No	Suspected	Possible	Insufficiently Studied
** Folpet use in the US as a fungicide ended in 2000; however folpet is still used in two actively registered products for other uses in California, and is registered with the EPA
https://apps.cdpr.ca.gov/cgi-bin/label/labq.pl?p_chem=294&activeonly=on
https://oehha.ca.gov/chemicals/folpet
https://www.pesticideinfo.org/chemical/PRI3348

## Sheet: Supplementary Data 10 Res Cor
	Msma	Dicloran	Calcium Hydroxide	Carbaryl	Carbofuran	Copper Hydroxide	Copper Sulfate (Pentahydrate)	Copper Sulfate (Basic)	Cryolite	Chlorthal-Dimethyl	1,2-Dichloropropane, 1,3-Dichloropropene And Related C3 Compounds	S,S,S-Tributyl Phosphorotrithioate	Dimethoate	Diquat Dibromide	Disulfoton	Diuron	Dinoseb	Dsma	Chlorpyrifos	Endosulfan	Ethylene Dibromide	Folpet	Azinphos-Methyl	Dicofol	Malathion	Oxydemeton-Methyl	Methomyl	Mineral Oil	Naled	Propargite	Parathion	Petroleum Hydrocarbons	Phorate	Mevinphos	Prometryn	Simazine	Sodium Chlorate	Sulfur	1,3-Dichloropropene	Aldicarb	Trifluralin	Xylene	Propyzamide	Petroleum Distillates	Mcpa, Dimethylamine Salt	2,4-D, Dimethylamine Salt	2,4-D, Isopropyl Ester	Bromoxynil Octanoate	Dicamba, Dimethylamine Salt
Msma	1	0.0111292	0.362839	0.352791	0.119362	0.253913	0.26297	0.313838	0.138708	0.0471706	0.154684	0.263453	0.347564	0.0072183	0.132118	0.419982	0.228202	0.0980979	0.451131	0.132874	0.0743981	0.0648582	0.229484	0.480039	0.344598	0.0860875	0.31354	0.228566	0.352362	0.30691	0.257883	0.0903514	0.30852	0.0555085	0.273435	0.273727	0.311112	0.243705	0.173911	0.293547	0.38373	0.282892	0.0182305	0.24201	0.223162	0.129549	0.290291	0.259572	0.218656
Dicloran	0.0111292	1	0.0500671	0.201883	0.222754	0.203624	0.0499636	0.156056	0.254158	0.50332	0.421379	0.0480912	0.276841	0.0158351	0.403718	0.0930861	0.250439	0.0126627	0.197973	0.451081	0.0553162	0.496324	0.190139	0.0595004	0.101177	0.57044	0.436095	0.23602	0.250762	0.173096	0.226886	0.37444	0.0585693	0.513784	0.235421	0.216895	0.0599421	0.28207	0.279648	0.092315	0.118291	0.26187	0.624075	0.278952	-0.0169276	0.0487554	-0.00728343	0.0966285	0.0052435
Calcium Hydroxide	0.362839	0.0500671	1	0.633946	-0.00169429	0.424863	0.570208	0.648415	0.18554	-0.000145982	0.0844905	-0.0499253	0.578467	-0.0421577	0.0966618	0.603619	0.17636	-0.00251146	0.558526	0.0545233	0.0210149	0.0306712	0.320771	0.431845	0.476362	0.0632358	0.454385	0.392471	0.449233	0.190007	0.453235	0.0630368	0.025146	0.0042737	0.0925989	0.440653	0.105157	0.208685	0.113969	0.0435966	0.117355	0.289712	0.0208092	0.258974	0.129706	0.0690703	0.418446	0.204435	0.115789
Carbaryl	0.352791	0.201883	0.633946	1	0.179633	0.607898	0.538318	0.747403	0.525069	0.141314	0.335023	0.0918901	0.770617	-0.0406289	0.246686	0.666038	0.393685	0.032428	0.679199	0.356843	0.0570858	0.118598	0.472003	0.505944	0.533506	0.213418	0.661269	0.520956	0.63383	0.457337	0.682775	0.217653	0.120374	0.0942784	0.124981	0.626241	0.200622	0.554635	0.359567	0.129045	0.251198	0.425547	0.0797674	0.427859	0.152732	0.138745	0.403053	0.253706	0.101777
Carbofuran	0.119362	0.222754	-0.00169429	0.179633	1	0.151822	0.0900206	0.0785142	0.187251	0.215013	0.248933	0.288086	0.225483	0.0164292	0.296248	0.208582	0.245655	0.177976	0.234057	0.391121	0.0844286	0.142167	0.164901	0.302953	0.197194	0.227682	0.300728	0.117092	0.221239	0.317817	0.170988	0.196696	0.349694	0.346904	0.175179	0.204958	0.318622	0.294499	0.229183	0.238267	0.320009	0.310304	0.260244	0.120386	0.148686	0.132715	-0.0166713	0.187819	0.141516
Copper Hydroxide	0.253913	0.203624	0.424863	0.607898	0.151822	1	0.418122	0.608843	0.537232	0.136254	0.341374	0.0753993	0.563356	-0.0374553	0.224751	0.592818	0.335313	0.00921787	0.708733	0.354063	0.0712856	0.0261271	0.480675	0.384412	0.326931	0.220795	0.516391	0.538548	0.471825	0.645954	0.626886	0.173106	0.184653	0.0465751	0.180558	0.767923	0.231344	0.575324	0.387463	0.194314	0.300095	0.454043	0.0601346	0.287521	0.202456	0.125112	0.323381	0.306104	0.117572
Copper Sulfate (Pentahydrate)	0.26297	0.0499636	0.570208	0.538318	0.0900206	0.418122	1	0.546923	0.216638	-0.0352747	0.16106	-0.0213341	0.4448	-0.0262745	0.128777	0.494028	0.181533	0.0102702	0.457762	0.122536	0.00955459	-0.00901122	0.284211	0.396376	0.422895	0.0709628	0.359368	0.395478	0.338397	0.22793	0.440382	0.085702	0.0870907	-0.00894384	0.114382	0.407834	0.141967	0.243826	0.204396	0.0680322	0.172325	0.242469	-0.0233337	0.239428	0.127087	0.0461057	0.277126	0.20366	0.122388
Copper Sulfate (Basic)	0.313838	0.156056	0.648415	0.747403	0.0785142	0.608843	0.546923	1	0.404842	0.0505883	0.259363	-0.0306101	0.687887	-0.0487494	0.167466	0.674447	0.274026	0.0023046	0.678224	0.212065	0.0406553	0.0388048	0.409913	0.401173	0.454002	0.113942	0.563125	0.50916	0.534866	0.336561	0.659086	0.156702	0.0615266	0.0303939	0.0694712	0.597748	0.10743	0.436238	0.286221	0.0403739	0.164609	0.325313	0.0474315	0.353232	0.191018	0.0916767	0.465318	0.280917	0.0957203
Cryolite	0.138708	0.254158	0.18554	0.525069	0.187251	0.537232	0.216638	0.404842	1	0.118571	0.477722	0.146805	0.602786	-0.0255272	0.0918083	0.351313	0.436628	0.0105627	0.420886	0.503649	0.0490564	0.010457	0.279047	0.266903	0.205197	0.193303	0.477251	0.354235	0.507158	0.585618	0.525575	0.207615	0.0950326	0.0321871	0.0561843	0.62083	0.177666	0.714392	0.442695	0.139864	0.198853	0.269233	0.0253433	0.251748	0.0443479	0.0928088	0.137076	0.132622	0.0271206
Chlorthal-Dimethyl	0.0471706	0.50332	-0.000145982	0.141314	0.215013	0.136254	-0.0352747	0.0505883	0.118571	1	0.335737	0.244054	0.226359	0.0806525	0.47396	0.0466405	0.298237	0.0620771	0.151549	0.402956	0.0726863	0.46591	0.206562	0.16589	0.172008	0.564017	0.412426	0.0810572	0.212077	0.163278	0.167654	0.463893	0.216207	0.569866	0.248595	0.113886	0.186556	0.277019	0.292997	0.246677	0.253997	0.302233	0.576539	0.273105	0.00585994	0.0724943	-0.0331285	0.211535	-0.000542762
1,2-Dichloropropane, 1,3-Dichloropropene And Related C3 Compounds	0.154684	0.421379	0.0844905	0.335023	0.248933	0.341374	0.16106	0.259363	0.477722	0.335737	1	0.245933	0.447985	-0.00153103	0.361053	0.194791	0.368543	0.153794	0.330798	0.445884	0.229418	0.28663	0.368767	0.294234	0.172434	0.411815	0.48573	0.319207	0.314511	0.444035	0.434479	0.320049	0.245577	0.320835	0.284248	0.356804	0.299557	0.461928	0.515139	0.320411	0.296062	0.384536	0.281247	0.27932	0.0270732	0.0447483	0.0450377	0.160096	0.0534411
S,S,S-Tributyl Phosphorotrithioate	0.263453	0.0480912	-0.0499253	0.0918901	0.288086	0.0753993	-0.0213341	-0.0306101	0.146805	0.244054	0.245933	1	0.212005	0.0735536	0.272165	0.131204	0.378898	0.233345	0.229295	0.257401	0.17581	0.0434717	0.225432	0.513736	0.187446	0.135617	0.312066	0.046408	0.230894	0.441802	0.165522	0.205825	0.609814	0.227269	0.329652	0.0579016	0.574986	0.358933	0.181946	0.48014	0.555243	0.35891	0.0294951	0.113118	0.194385	0.188578	-0.0185625	0.229747	0.123506
Dimethoate	0.347564	0.276841	0.578467	0.770617	0.225483	0.563356	0.4448	0.687887	0.602786	0.226359	0.447985	0.212005	1	-0.0156877	0.285649	0.648984	0.482905	0.0789673	0.6789	0.39892	0.128081	0.119621	0.524809	0.558643	0.523552	0.30883	0.71409	0.493875	0.683659	0.550193	0.679602	0.291948	0.22459	0.187201	0.209588	0.645958	0.328314	0.610081	0.412218	0.246476	0.325443	0.476203	0.131516	0.436862	0.203516	0.140056	0.384713	0.34052	0.0750838
Diquat Dibromide	0.0072183	0.0158351	-0.0421577	-0.0406289	0.0164292	-0.0374553	-0.0262745	-0.0487494	-0.0255272	0.0806525	-0.00153103	0.0735536	-0.0156877	1	-0.00251021	0.0112824	0.0960665	-0.0174536	0.0182675	0.043717	0.000736722	0.0123444	-0.0299177	0.0278312	-0.0172585	0.0198419	0.0497506	-0.0350515	0.036068	0.0169731	-0.0507275	0.083912	0.0699136	0.104663	0.00612797	-0.0532979	0.10596	0.00456512	-0.00762644	0.0405526	0.0763017	-0.00484979	0.0111376	-0.00859371	0.0330218	0.00497802	-0.0247839	-0.000900311	-0.0354083
Disulfoton	0.132118	0.403718	0.0966618	0.246686	0.296248	0.224751	0.128777	0.167466	0.0918083	0.47396	0.361053	0.272165	0.285649	-0.00251021	1	0.193047	0.28473	0.180731	0.296649	0.383812	0.181493	0.463714	0.370274	0.343206	0.217326	0.580201	0.46698	0.193932	0.193003	0.278074	0.303673	0.405684	0.395282	0.518529	0.371734	0.133421	0.376696	0.267115	0.296861	0.315952	0.343155	0.39749	0.493372	0.228295	0.222044	0.199453	-0.00499976	0.34532	0.135476
Diuron	0.419982	0.0930861	0.603619	0.666038	0.208582	0.592818	0.494028	0.674447	0.351313	0.0466405	0.194791	0.131204	0.648984	0.0112824	0.193047	1	0.323815	0.0580201	0.745892	0.223309	0.0577775	0.0060402	0.388301	0.551356	0.512432	0.122518	0.531845	0.462572	0.573204	0.448032	0.530455	0.156264	0.272792	0.0722306	0.209438	0.63785	0.294016	0.428381	0.23548	0.222415	0.364738	0.34181	0.0126573	0.324484	0.30151	0.124649	0.506011	0.38791	0.192061
Dinoseb	0.228202	0.250439	0.17636	0.393685	0.245655	0.335313	0.181533	0.274026	0.436628	0.298237	0.368543	0.378898	0.482905	0.0960665	0.28473	0.323815	1	0.0487484	0.363106	0.402296	0.150258	0.0544401	0.365657	0.369106	0.264725	0.2566	0.487608	0.223819	0.436306	0.491631	0.422582	0.379055	0.308243	0.245748	0.196453	0.351118	0.398428	0.49187	0.323539	0.330722	0.38422	0.340081	0.0921433	0.230334	0.235312	0.220459	0.0657553	0.246529	0.0487323
Dsma	0.0980979	0.0126627	-0.00251146	0.032428	0.177976	0.00921787	0.0102702	0.0023046	0.0105627	0.0620771	0.153794	0.233345	0.0789673	-0.0174536	0.180731	0.0580201	0.0487484	1	0.0905802	0.0549529	0.0958088	0.101408	0.130835	0.254402	0.0957694	0.0679089	0.128954	0.0161462	0.0490058	0.167637	0.0748473	0.106317	0.254744	0.132988	0.206413	0.00633658	0.279243	0.0720063	0.0976241	0.231632	0.20944	0.211944	0.047986	0.095126	0.0239642	0.025989	-0.0123743	0.12804	0.0774303
Chlorpyrifos	0.451131	0.197973	0.558526	0.679199	0.234057	0.708733	0.457762	0.678224	0.420886	0.151549	0.330798	0.229295	0.6789	0.0182675	0.296649	0.745892	0.363106	0.0905802	1	0.333909	0.116187	0.0854595	0.541756	0.627197	0.497233	0.236814	0.611526	0.585371	0.569692	0.595274	0.619682	0.229841	0.34969	0.140847	0.338779	0.630866	0.40736	0.526625	0.395007	0.327163	0.452101	0.418981	0.109925	0.387578	0.321676	0.172821	0.468466	0.413027	0.17518
Endosulfan	0.132874	0.451081	0.0545233	0.356843	0.391121	0.354063	0.122536	0.212065	0.503649	0.402956	0.445884	0.257401	0.39892	0.043717	0.383812	0.223309	0.402296	0.0549529	0.333909	1	0.0175927	0.349934	0.256536	0.264243	0.218423	0.465378	0.503804	0.206859	0.420981	0.446328	0.39041	0.406165	0.260164	0.445471	0.257504	0.391652	0.22439	0.525448	0.382919	0.197837	0.324812	0.339281	0.421006	0.309451	0.0878252	0.178361	-0.00860553	0.194853	0.101966
Ethylene Dibromide	0.0743981	0.0553162	0.0210149	0.0570858	0.0844286	0.0712856	0.00955459	0.0406553	0.0490564	0.0726863	0.229418	0.17581	0.128081	0.000736722	0.181493	0.0577775	0.150258	0.0958088	0.116187	0.0175927	1	0.0596999	0.291071	0.183833	0.0134991	0.133442	0.21896	0.161236	0.0754304	0.250224	0.157571	0.110417	0.229116	0.164732	0.187743	0.0481443	0.249277	0.0977146	0.176493	0.261579	0.209038	0.138564	0.0646452	0.0477111	0.0437865	0.024233	-0.0110121	0.0593204	0.0316968
Folpet	0.0648582	0.496324	0.0306712	0.118598	0.142167	0.0261271	-0.00901122	0.0388048	0.010457	0.46591	0.28663	0.0434717	0.119621	0.0123444	0.463714	0.0060402	0.0544401	0.101408	0.0854595	0.349934	0.0596999	1	0.130042	0.060047	0.129627	0.595538	0.330394	0.0644623	0.0609972	0.00322559	0.0968998	0.430346	0.112002	0.538098	0.218765	0.023493	-0.00356415	0.0545152	0.177222	0.0293766	0.0923603	0.22966	0.612617	0.299802	-0.0152358	0.0827375	-0.0113457	0.159027	0.0490511
Azinphos-Methyl	0.229484	0.190139	0.320771	0.472003	0.164901	0.480675	0.284211	0.409913	0.279047	0.206562	0.368767	0.225432	0.524809	-0.0299177	0.370274	0.388301	0.365657	0.130835	0.541756	0.256536	0.291071	0.130042	1	0.48553	0.309361	0.272184	0.489147	0.453134	0.288861	0.544703	0.593665	0.184188	0.326216	0.193105	0.370943	0.380162	0.457253	0.411408	0.391841	0.417406	0.403664	0.400638	0.146086	0.273942	0.157694	0.097606	0.131098	0.317133	0.149317
Dicofol	0.480039	0.0595004	0.431845	0.505944	0.302953	0.384412	0.396376	0.401173	0.266903	0.16589	0.294234	0.513736	0.558643	0.0278312	0.343206	0.551356	0.369106	0.254402	0.627197	0.264243	0.183833	0.060047	0.48553	1	0.532246	0.209459	0.553779	0.338733	0.472132	0.579672	0.465408	0.223212	0.600637	0.176257	0.506615	0.360686	0.662459	0.441331	0.301026	0.51765	0.635565	0.59947	0.042837	0.263419	0.26282	0.179888	0.242751	0.335198	0.250251
Malathion	0.344598	0.101177	0.476362	0.533506	0.197194	0.326931	0.422895	0.454002	0.205197	0.172008	0.172434	0.187446	0.523552	-0.0172585	0.217326	0.512432	0.264725	0.0957694	0.497233	0.218423	0.0134991	0.129627	0.309361	0.532246	1	0.20077	0.490866	0.306711	0.434047	0.326452	0.450893	0.246495	0.221668	0.144715	0.17265	0.372852	0.258145	0.336798	0.191348	0.23073	0.271204	0.415331	0.123877	0.307515	0.136564	0.125341	0.391378	0.271846	0.129038
Oxydemeton-Methyl	0.0860875	0.57044	0.0632358	0.213418	0.227682	0.220795	0.0709628	0.113942	0.193303	0.564017	0.411815	0.135617	0.30883	0.0198419	0.580201	0.122518	0.2566	0.0679089	0.236814	0.465378	0.133442	0.595538	0.272184	0.209459	0.20077	1	0.483709	0.140166	0.244193	0.252749	0.233063	0.492023	0.228221	0.615627	0.318654	0.192344	0.19876	0.257101	0.320174	0.180478	0.232283	0.32499	0.64195	0.217442	0.0594446	0.104829	-0.0107476	0.174738	0.0780333
Methomyl	0.31354	0.436095	0.454385	0.661269	0.300728	0.516391	0.359368	0.563125	0.477251	0.412426	0.48573	0.312066	0.71409	0.0497506	0.46698	0.531845	0.487608	0.128954	0.611526	0.503804	0.21896	0.330394	0.489147	0.553779	0.490866	0.483709	1	0.418763	0.605211	0.53379	0.640204	0.469873	0.317617	0.471929	0.305252	0.502972	0.382491	0.563739	0.431749	0.326412	0.411983	0.523206	0.357293	0.400401	0.155487	0.189866	0.269145	0.288582	0.0893158
Mineral Oil	0.228566	0.23602	0.392471	0.520956	0.117092	0.538548	0.395478	0.50916	0.354235	0.0810572	0.319207	0.046408	0.493875	-0.0350515	0.193932	0.462572	0.223819	0.0161462	0.585371	0.206859	0.161236	0.0644623	0.453134	0.338733	0.306711	0.140166	0.418763	1	0.34645	0.41712	0.512922	0.130798	0.110278	0.0353815	0.195019	0.483462	0.197228	0.426213	0.358354	0.211988	0.221644	0.262873	0.0559676	0.38822	0.0961742	0.0852911	0.340498	0.216605	0.057699
Naled	0.352362	0.250762	0.449233	0.63383	0.221239	0.471825	0.338397	0.534866	0.507158	0.212077	0.314511	0.230894	0.683659	0.036068	0.193003	0.573204	0.436306	0.0490058	0.569692	0.420981	0.0754304	0.0609972	0.288861	0.472132	0.434047	0.244193	0.605211	0.34645	1	0.459325	0.524211	0.293905	0.213272	0.147867	0.128388	0.530859	0.233751	0.554694	0.280977	0.20173	0.320755	0.432703	0.0832303	0.294977	0.153154	0.154085	0.292797	0.202564	0.0869465
Propargite	0.30691	0.173096	0.190007	0.457337	0.317817	0.645954	0.22793	0.336561	0.585618	0.163278	0.444035	0.441802	0.550193	0.0169731	0.278074	0.448032	0.491631	0.167637	0.595274	0.446328	0.250224	0.00322559	0.544703	0.579672	0.326452	0.252749	0.53379	0.41712	0.459325	1	0.536359	0.23232	0.493335	0.124366	0.385607	0.627956	0.595024	0.655435	0.441506	0.486984	0.541353	0.567141	0.0308705	0.24099	0.271647	0.166748	0.109287	0.342185	0.208024
Parathion	0.257883	0.226886	0.453235	0.682775	0.170988	0.626886	0.440382	0.659086	0.525575	0.167654	0.434479	0.165522	0.679602	-0.0507275	0.303673	0.530455	0.422582	0.0748473	0.619682	0.39041	0.157571	0.0968998	0.593665	0.465408	0.450893	0.233063	0.640204	0.512922	0.524211	0.536359	1	0.23253	0.212142	0.158962	0.224017	0.538746	0.318723	0.559274	0.469989	0.255186	0.315931	0.425895	0.104615	0.306572	0.153974	0.103441	0.266529	0.311637	0.0825668
Petroleum Hydrocarbons	0.0903514	0.37444	0.0630368	0.217653	0.196696	0.173106	0.085702	0.156702	0.207615	0.463893	0.320049	0.205825	0.291948	0.083912	0.405684	0.156264	0.379055	0.106317	0.229841	0.406165	0.110417	0.430346	0.184188	0.223212	0.246495	0.492023	0.469873	0.130798	0.293905	0.23232	0.23253	1	0.176148	0.620399	0.181527	0.18533	0.199746	0.278377	0.259331	0.27149	0.240337	0.31648	0.433287	0.2736	0.0312675	0.0899001	0.0713429	0.162701	0.0202817
Phorate	0.30852	0.0585693	0.025146	0.120374	0.349694	0.184653	0.0870907	0.0615266	0.0950326	0.216207	0.245577	0.609814	0.22459	0.0699136	0.395282	0.272792	0.308243	0.254744	0.34969	0.260164	0.229116	0.112002	0.326216	0.600637	0.221668	0.228221	0.317617	0.110278	0.213272	0.493335	0.212142	0.176148	1	0.225237	0.442927	0.0986774	0.707954	0.334729	0.200163	0.528382	0.618532	0.406913	0.0916479	0.0718516	0.330977	0.184568	-0.0265928	0.355282	0.329632
Mevinphos	0.0555085	0.513784	0.0042737	0.0942784	0.346904	0.0465751	-0.00894384	0.0303939	0.0321871	0.569866	0.320835	0.227269	0.187201	0.104663	0.518529	0.0722306	0.245748	0.132988	0.140847	0.445471	0.164732	0.538098	0.193105	0.176257	0.144715	0.615627	0.471929	0.0353815	0.147867	0.124366	0.158962	0.620399	0.225237	1	0.273568	0.0795626	0.197994	0.151981	0.248572	0.258107	0.241973	0.355224	0.745569	0.238855	0.00572077	0.0685616	-0.0233268	0.162925	0.022855
Prometryn	0.273435	0.235421	0.0925989	0.124981	0.175179	0.180558	0.114382	0.0694712	0.0561843	0.248595	0.284248	0.329652	0.209588	0.00612797	0.371734	0.209438	0.196453	0.206413	0.338779	0.257504	0.187743	0.218765	0.370943	0.506615	0.17265	0.318654	0.305252	0.195019	0.128388	0.385607	0.224017	0.181527	0.442927	0.273568	1	0.107907	0.536333	0.183362	0.286174	0.563284	0.617047	0.268452	0.251358	0.161217	0.149228	0.0688699	-0.0362867	0.255786	0.244666
Simazine	0.273727	0.216895	0.440653	0.626241	0.204958	0.767923	0.407834	0.597748	0.62083	0.113886	0.356804	0.0579016	0.645958	-0.0532979	0.133421	0.63785	0.351118	0.00633658	0.630866	0.391652	0.0481443	0.023493	0.380162	0.360686	0.372852	0.192344	0.502972	0.483462	0.530859	0.627956	0.538746	0.18533	0.0986774	0.0795626	0.107907	1	0.142333	0.559565	0.351351	0.117807	0.192429	0.493429	0.0794352	0.374706	0.155387	0.0962925	0.415849	0.24837	0.0900119
Sodium Chlorate	0.311112	0.0599421	0.105157	0.200622	0.318622	0.231344	0.141967	0.10743	0.177666	0.186556	0.299557	0.574986	0.328314	0.10596	0.376696	0.294016	0.398428	0.279243	0.40736	0.22439	0.249277	-0.00356415	0.457253	0.662459	0.258145	0.19876	0.382491	0.197228	0.233751	0.595024	0.318723	0.199746	0.707954	0.197994	0.536333	0.142333	1	0.374585	0.287954	0.650952	0.653408	0.405721	0.0298252	0.126155	0.288581	0.151437	-0.0119168	0.357043	0.250199
Sulfur	0.243705	0.28207	0.208685	0.554635	0.294499	0.575324	0.243826	0.436238	0.714392	0.277019	0.461928	0.358933	0.610081	0.00456512	0.267115	0.428381	0.49187	0.0720063	0.526625	0.525448	0.0977146	0.0545152	0.411408	0.441331	0.336798	0.257101	0.563739	0.426213	0.554694	0.655435	0.559274	0.278377	0.334729	0.151981	0.183362	0.559565	0.374585	1	0.451276	0.303989	0.425895	0.391954	0.10169	0.27944	0.194886	0.175643	0.13314	0.275993	0.089131
1,3-Dichloropropene	0.173911	0.279648	0.113969	0.359567	0.229183	0.387463	0.204396	0.286221	0.442695	0.292997	0.515139	0.181946	0.412218	-0.00762644	0.296861	0.23548	0.323539	0.0976241	0.395007	0.382919	0.176493	0.177222	0.391841	0.301026	0.191348	0.320174	0.431749	0.358354	0.280977	0.441506	0.469989	0.259331	0.200163	0.248572	0.286174	0.351351	0.287954	0.451276	1	0.287436	0.326895	0.26396	0.186658	0.238913	0.0501414	0.0607969	0.0597869	0.218588	0.0738485
Aldicarb	0.293547	0.092315	0.0435966	0.129045	0.238267	0.194314	0.0680322	0.0403739	0.139864	0.246677	0.320411	0.48014	0.246476	0.0405526	0.315952	0.222415	0.330722	0.231632	0.327163	0.197837	0.261579	0.0293766	0.417406	0.51765	0.23073	0.180478	0.326412	0.211988	0.20173	0.486984	0.255186	0.27149	0.528382	0.258107	0.563284	0.117807	0.650952	0.303989	0.287436	1	0.62141	0.305061	0.0977569	0.0942591	0.177051	0.115365	-0.0391688	0.316745	0.202311
Trifluralin	0.38373	0.118291	0.117355	0.251198	0.320009	0.300095	0.172325	0.164609	0.198853	0.253997	0.296062	0.555243	0.325443	0.0763017	0.343155	0.364738	0.38422	0.20944	0.452101	0.324812	0.209038	0.0923603	0.403664	0.635565	0.271204	0.232283	0.411983	0.221644	0.320755	0.541353	0.315931	0.240337	0.618532	0.241973	0.617047	0.192429	0.653408	0.425895	0.326895	0.62141	1	0.33684	0.0960338	0.128854	0.32482	0.175499	0.0181191	0.365333	0.260296
Xylene	0.282892	0.26187	0.289712	0.425547	0.310304	0.454043	0.242469	0.325313	0.269233	0.302233	0.384536	0.35891	0.476203	-0.00484979	0.39749	0.34181	0.340081	0.211944	0.418981	0.339281	0.138564	0.22966	0.400638	0.59947	0.415331	0.32499	0.523206	0.262873	0.432703	0.567141	0.425895	0.31648	0.406913	0.355224	0.268452	0.493429	0.405721	0.391954	0.26396	0.305061	0.33684	1	0.2731	0.276229	0.146896	0.180536	0.125474	0.23542	0.142618
Propyzamide	0.0182305	0.624075	0.0208092	0.0797674	0.260244	0.0601346	-0.0233337	0.0474315	0.0253433	0.576539	0.281247	0.0294951	0.131516	0.0111376	0.493372	0.0126573	0.0921433	0.047986	0.109925	0.421006	0.0646452	0.612617	0.146086	0.042837	0.123877	0.64195	0.357293	0.0559676	0.0832303	0.0308705	0.104615	0.433287	0.0916479	0.745569	0.251358	0.0794352	0.0298252	0.10169	0.186658	0.0977569	0.0960338	0.2731	1	0.221828	-0.0252955	0.0756194	-0.0229244	0.131591	0.0238511
Petroleum Distillates	0.24201	0.278952	0.258974	0.427859	0.120386	0.287521	0.239428	0.353232	0.251748	0.273105	0.27932	0.113118	0.436862	-0.00859371	0.228295	0.324484	0.230334	0.095126	0.387578	0.309451	0.0477111	0.299802	0.273942	0.263419	0.307515	0.217442	0.400401	0.38822	0.294977	0.24099	0.306572	0.2736	0.0718516	0.238855	0.161217	0.374706	0.126155	0.27944	0.238913	0.0942591	0.128854	0.276229	0.221828	1	0.0271595	0.111895	0.509013	0.174684	0.0539424
Mcpa, Dimethylamine Salt	0.223162	-0.0169276	0.129706	0.152732	0.148686	0.202456	0.127087	0.191018	0.0443479	0.00585994	0.0270732	0.194385	0.203516	0.0330218	0.222044	0.30151	0.235312	0.0239642	0.321676	0.0878252	0.0437865	-0.0152358	0.157694	0.26282	0.136564	0.0594446	0.155487	0.0961742	0.153154	0.271647	0.153974	0.0312675	0.330977	0.00572077	0.149228	0.155387	0.288581	0.194886	0.0501414	0.177051	0.32482	0.146896	-0.0252955	0.0271595	1	0.276449	0.0190755	0.518149	0.240619
2,4-D, Dimethylamine Salt	0.129549	0.0487554	0.0690703	0.138745	0.132715	0.125112	0.0461057	0.0916767	0.0928088	0.0724943	0.0447483	0.188578	0.140056	0.00497802	0.199453	0.124649	0.220459	0.025989	0.172821	0.178361	0.024233	0.0827375	0.097606	0.179888	0.125341	0.104829	0.189866	0.0852911	0.154085	0.166748	0.103441	0.0899001	0.184568	0.0685616	0.0688699	0.0962925	0.151437	0.175643	0.0607969	0.115365	0.175499	0.180536	0.0756194	0.111895	0.276449	1	0.00446927	0.194655	0.471876
2,4-D, Isopropyl Ester	0.290291	-0.00728343	0.418446	0.403053	-0.0166713	0.323381	0.277126	0.465318	0.137076	-0.0331285	0.0450377	-0.0185625	0.384713	-0.0247839	-0.00499976	0.506011	0.0657553	-0.0123743	0.468466	-0.00860553	-0.0110121	-0.0113457	0.131098	0.242751	0.391378	-0.0107476	0.269145	0.340498	0.292797	0.109287	0.266529	0.0713429	-0.0265928	-0.0233268	-0.0362867	0.415849	-0.0119168	0.13314	0.0597869	-0.0391688	0.0181191	0.125474	-0.0229244	0.509013	0.0190755	0.00446927	1	0.0539998	0.00510043
Bromoxynil Octanoate	0.259572	0.0966285	0.204435	0.253706	0.187819	0.306104	0.20366	0.280917	0.132622	0.211535	0.160096	0.229747	0.34052	-0.000900311	0.34532	0.38791	0.246529	0.12804	0.413027	0.194853	0.0593204	0.159027	0.317133	0.335198	0.271846	0.174738	0.288582	0.216605	0.202564	0.342185	0.311637	0.162701	0.355282	0.162925	0.255786	0.24837	0.357043	0.275993	0.218588	0.316745	0.365333	0.23542	0.131591	0.174684	0.518149	0.194655	0.0539998	1	0.262293
Dicamba, Dimethylamine Salt	0.218656	0.0052435	0.115789	0.101777	0.141516	0.117572	0.122388	0.0957203	0.0271206	-0.000542762	0.0534411	0.123506	0.0750838	-0.0354083	0.135476	0.192061	0.0487323	0.0774303	0.17518	0.101966	0.0316968	0.0490511	0.149317	0.250251	0.129038	0.0780333	0.0893158	0.057699	0.0869465	0.208024	0.0825668	0.0202817	0.329632	0.022855	0.244666	0.0900119	0.250199	0.089131	0.0738485	0.202311	0.260296	0.142618	0.0238511	0.0539424	0.240619	0.471876	0.00510043	0.262293	1
Xylene Range Aromatic Solvent	0.31035	0.245408	0.557146	0.623984	0.206741	0.524803	0.452652	0.593513	0.308955	0.177834	0.317974	0.0783549	0.579399	0.0063184	0.35241	0.591258	0.315434	0.0509701	0.646652	0.384878	0.0569603	0.21158	0.466653	0.453825	0.450809	0.285719	0.582507	0.383626	0.496999	0.354661	0.605032	0.241971	0.214979	0.27772	0.213405	0.490237	0.234429	0.343532	0.305826	0.169988	0.229098	0.424751	0.250552	0.340518	0.168847	0.137836	0.336258	0.308612	0.135585
2,4-D, Triethylamine Salt	0.0814754	0.1281	0.113383	0.298333	0.0897084	0.389004	0.193502	0.267297	0.420528	-0.0277988	0.159694	0.0186664	0.264775	-0.0269564	0.0431901	0.241301	0.188842	0.023222	0.308103	0.280936	-0.00726224	-0.00965932	0.152562	0.134339	0.126435	0.0787964	0.236201	0.353893	0.238532	0.359632	0.250588	0.164486	0.0381612	-0.0183271	0.0475561	0.374748	0.0697748	0.402052	0.265147	0.0614613	0.113771	0.100805	-0.00122131	0.124954	0.0475103	0.114972	0.0953195	0.11308	0.0476642
Endothall, Mono (N,N-Diethyl Alkylamine) Salt	0.232869	0.0328414	0.0145226	0.130217	0.291374	0.140682	0.096428	0.0280396	0.132665	0.209993	0.314327	0.5512	0.239024	0.0571747	0.328627	0.192783	0.323004	0.303383	0.323643	0.179983	0.278841	0.0164129	0.365879	0.534079	0.206854	0.180582	0.311078	0.206655	0.194516	0.494565	0.242506	0.129875	0.574676	0.162933	0.420635	0.0927033	0.712924	0.302343	0.254794	0.575543	0.521467	0.366693	0.0115261	0.131611	0.174462	0.109163	-0.0304591	0.261788	0.117777
Ethephon	0.382502	0.12629	0.0672675	0.217215	0.260637	0.292814	0.117525	0.105125	0.216482	0.239449	0.269598	0.556898	0.257279	0.103511	0.333604	0.317781	0.384388	0.138125	0.449757	0.355355	0.145747	0.0639965	0.309424	0.599485	0.243388	0.246061	0.379838	0.196939	0.344505	0.54595	0.260662	0.234329	0.609516	0.199929	0.533259	0.183454	0.633991	0.423468	0.274271	0.604026	0.716605	0.3188	0.0802784	0.0883389	0.308354	0.18098	-0.0318725	0.320641	0.275458
Sodium Cacodylate	0.308048	0.0390028	0.00900612	0.110426	0.269397	0.118938	0.0222021	-0.00356081	0.0522869	0.244217	0.206405	0.644505	0.184985	0.1403	0.310166	0.204173	0.395258	0.246219	0.318079	0.223168	0.199925	-0.00331195	0.276264	0.559871	0.213265	0.13757	0.310336	0.121822	0.250482	0.488554	0.183269	0.19409	0.605278	0.214965	0.45435	0.0574028	0.66691	0.320756	0.211406	0.601095	0.597358	0.342145	0.0274053	0.0861883	0.240255	0.190976	-0.0400875	0.251643	0.231168
Acephate	0.254307	0.471162	0.218073	0.284495	0.230128	0.215822	0.146195	0.207851	0.133172	0.491637	0.403856	0.342878	0.423248	0.129679	0.475321	0.259426	0.353482	0.245273	0.392737	0.303505	0.282315	0.449271	0.394541	0.463833	0.362676	0.527494	0.608016	0.239224	0.321322	0.362526	0.347993	0.477228	0.34592	0.595121	0.393574	0.18033	0.434455	0.289476	0.294526	0.433279	0.393597	0.471539	0.516104	0.285644	0.110976	0.0875963	0.114292	0.28853	0.0420219
Methidathion	0.331631	0.127869	0.587614	0.691672	0.158804	0.663237	0.517384	0.724285	0.347628	0.0424592	0.270858	0.0435107	0.648951	-0.0231176	0.232682	0.687094	0.278024	0.0455478	0.744346	0.286711	0.0548596	0.0266037	0.532196	0.479148	0.439405	0.151888	0.5385	0.489905	0.506927	0.441288	0.67312	0.121606	0.201954	0.100659	0.198157	0.58465	0.254884	0.422046	0.354497	0.174256	0.26209	0.387609	0.0806843	0.290491	0.226709	0.0977022	0.382398	0.333967	0.143821
Methamidophos	0.128594	0.439268	0.0487659	0.187301	0.224505	0.129688	0.0359364	0.0660785	0.0952056	0.48533	0.342366	0.403315	0.267377	0.16834	0.470134	0.102933	0.370952	0.0753812	0.203744	0.388677	0.122795	0.394604	0.205943	0.308685	0.203784	0.488937	0.481643	0.112934	0.272212	0.257373	0.191712	0.474815	0.32134	0.535026	0.286142	0.0798978	0.301796	0.261354	0.226548	0.343192	0.340479	0.330645	0.393946	0.241299	0.122836	0.194194	-0.00590757	0.169596	0.0343202
Petroleum Distillates, Aromatic	0.325785	0.387667	0.470683	0.558746	0.25294	0.433497	0.314114	0.496234	0.311388	0.399747	0.443256	0.221283	0.648348	0.0215429	0.548403	0.495135	0.398407	0.145013	0.592003	0.4158	0.183837	0.400451	0.559122	0.488151	0.434322	0.562966	0.686924	0.385452	0.594083	0.41063	0.518428	0.417305	0.306629	0.433274	0.267294	0.430957	0.322179	0.42273	0.363412	0.300149	0.339862	0.486799	0.375348	0.392507	0.160804	0.156354	0.274206	0.310759	0.125956
Glyphosate, Isopropylamine Salt	0.330865	0.193594	0.3508	0.562146	0.193232	0.781156	0.33476	0.547008	0.497886	0.134054	0.337094	0.172333	0.54741	0.0530163	0.158941	0.604551	0.31468	0.048221	0.711534	0.366801	0.0817559	0.0308745	0.404202	0.410577	0.351804	0.187351	0.491859	0.520796	0.497253	0.655758	0.513308	0.187967	0.187856	0.0894997	0.238754	0.788782	0.240703	0.574454	0.372147	0.241884	0.360809	0.46086	0.0596457	0.336547	0.294258	0.131066	0.366922	0.290108	0.10279
Oryzalin	0.212348	0.190304	0.249719	0.477467	0.196632	0.615543	0.26779	0.455981	0.557567	0.0802786	0.355069	0.124512	0.46832	0.0052452	0.117421	0.448579	0.323096	0.0355564	0.563163	0.370466	0.110732	-0.00755384	0.422315	0.306758	0.21544	0.153358	0.452495	0.510265	0.410053	0.522385	0.505115	0.169721	0.110503	0.0192609	0.154143	0.55937	0.194685	0.587104	0.37847	0.216106	0.314606	0.216846	-0.00787179	0.236005	0.113856	0.105677	0.217142	0.220926	0.0487161
Oxamyl	0.255783	0.303782	0.167402	0.186234	0.125719	0.130431	0.0732944	0.157858	0.0362487	0.355344	0.175369	0.166929	0.220153	0.0649047	0.282466	0.209108	0.17889	0.000240817	0.26447	0.284176	0.0309477	0.246565	0.113904	0.249161	0.249647	0.319627	0.37845	0.11829	0.276869	0.158403	0.148887	0.264057	0.174836	0.324099	0.230088	0.0999148	0.149915	0.186565	0.128883	0.185279	0.238745	0.229262	0.365772	0.154194	0.109041	0.0712624	0.0484376	0.142974	0.0807137
Petroleum Oil, Paraffin Based	0.0716945	-0.0136006	-0.0260146	0.0132003	0.0748657	0.0276078	-0.0238964	-0.0109271	0.000268286	0.0999395	0.0773355	0.147863	0.0396478	0.0496519	0.190066	0.0102173	0.106527	0.0303594	0.0629767	0.106252	0.124968	0.159507	0.112224	0.106488	0.0506011	0.0766945	0.170683	-0.00989899	-0.0224353	0.0937107	0.0730449	0.137266	0.146247	0.230213	0.180965	-0.00412779	0.166731	0.0265541	0.047624	0.199436	0.173566	0.0756698	0.131689	0.0648681	0.0263395	0.0860085	-0.0165176	0.0733428	0.0609538
Endothall, Mono [N,N-Dimethyl Alkylamine] Salt	0.367303	0.0218898	0.00281555	0.0543862	0.223128	0.065471	0.0120871	-0.00726205	0.0226517	0.0968965	0.143839	0.460164	0.140534	0.0931848	0.168981	0.172245	0.221856	0.208729	0.322113	0.164414	0.201051	0.00522362	0.19288	0.48767	0.169096	0.109974	0.230403	0.0819014	0.189352	0.368012	0.109548	0.118037	0.501657	0.164559	0.527889	0.0410406	0.552282	0.209303	0.17895	0.456202	0.610788	0.207657	-1.20623e-05	0.0344509	0.239746	0.106184	-0.0375371	0.18735	0.195553
Iprodione	0.117901	0.338013	0.0530747	0.288825	0.18848	0.487397	0.137164	0.256283	0.403465	0.22916	0.338989	0.142149	0.31377	0.027425	0.207061	0.213062	0.261237	0.012553	0.449659	0.341209	0.130427	0.0619028	0.423586	0.215685	0.187623	0.239931	0.351025	0.461527	0.255261	0.450387	0.402616	0.22924	0.136185	0.167673	0.222204	0.354396	0.211126	0.462068	0.445183	0.266679	0.320232	0.226919	0.198249	0.213889	0.0747556	0.128695	0.0825044	0.166095	0.0735799
Petroleum Distillates, Refined	0.147369	0.031439	0.223724	0.240567	0.00816686	0.25027	0.182934	0.260086	0.142377	-0.0253895	0.0550848	-0.00835919	0.20044	-0.0171836	0.0217246	0.251265	0.0712478	0.0128467	0.280714	0.0516504	0.0294481	-0.0130663	0.112195	0.109779	0.138752	0.0260051	0.151709	0.220871	0.162548	0.121963	0.193808	0.0689383	-0.0111068	-0.0137845	-0.00898548	0.258191	0.0152754	0.153211	0.0929824	0.0293625	0.0568169	0.0547433	-0.00452914	0.342389	0.0558869	0.0513513	0.423557	0.0667342	0.0321162
Fluazifop-Butyl	0.151492	0.00896383	0.00228395	0.0343701	0.0811968	0.0521197	0.00583446	0.02402	0.0488339	0.00790806	0.0909797	0.162577	0.0881676	0.00768042	0.0503069	0.0850962	0.0661643	0.0802566	0.164261	0.0538316	0.0636788	-0.0101069	0.127354	0.195506	0.0850255	0.0203747	0.0728525	0.0787892	0.0702467	0.192148	0.0611405	0.0390037	0.18777	0.0112591	0.237466	0.0387046	0.21339	0.105899	0.123149	0.203576	0.260522	0.0934434	-0.0172764	0.0342638	0.0661902	0.227735	-0.014639	0.0749119	0.289936
Mevinphos, Other Related	0.0506479	0.504812	0.00123237	0.0860022	0.34462	0.0416423	-0.0112102	0.0267441	0.0230893	0.559319	0.310905	0.210043	0.175365	0.0959593	0.513769	0.0629939	0.23205	0.125153	0.132838	0.445147	0.153695	0.54221	0.186109	0.160254	0.139981	0.612262	0.453267	0.026087	0.136629	0.107529	0.150951	0.611529	0.213838	0.996414	0.260301	0.076605	0.177359	0.137808	0.238512	0.243565	0.226763	0.350726	0.757779	0.230382	0.00174407	0.0642846	-0.0229007	0.160433	0.0222636
Dicamba, Dimethylamine Salt, Other Related	0.251007	0.0219126	0.139584	0.132989	0.172652	0.167386	0.150037	0.125178	0.0534631	0.0107286	0.0827932	0.150759	0.103018	-0.033104	0.16964	0.237455	0.0825213	0.0969526	0.225462	0.133521	0.0385166	0.0580645	0.188356	0.300834	0.140114	0.0984281	0.12301	0.0754962	0.11455	0.264231	0.108707	0.0400816	0.386489	0.0351225	0.295749	0.125446	0.314685	0.122816	0.0976666	0.243495	0.315526	0.169728	0.0337965	0.0740978	0.280716	0.239437	0.00916949	0.308655	0.823277
[truncated: 19 more columns]

[truncated: 5 more sheets: Supplementary Data 11 Work Cor, Supplementary Data 12 Res Clust, Supplementary Data 13 Work Clus, Supplementary Data 14, Supplementary Data 15]
