# Supplementary material for: A pesticide and iPSC dopaminergic neuron screen identifies and classifies Parkinson-relevant pesticides
Source: Nat Commun. 2023 May 16;14:2803. doi: 10.1038/s41467-023-38215-z (PMC10188516; doi:10.1038/s41467-023-38215-z)
Supplement: Supplementary file 6 — Source Data [file 41467_2023_38215_MOESM6_ESM.zip]

Archive with 65 entries (65 files):
- Source_dat_FigS13.xlsx
- __MACOSX/._Source_dat_FigS13.xlsx
- Source_dat_Fig1A.csv
- __MACOSX/._Source_dat_Fig1A.csv
- Source_dat_Fig1B.csv
- __MACOSX/._Source_dat_Fig1B.csv
- Source_dat_Fig1C.csv
- __MACOSX/._Source_dat_Fig1C.csv
- Source_dat_Fig1D.csv
- __MACOSX/._Source_dat_Fig1D.csv
- Source_dat_Fig2A.csv
- __MACOSX/._Source_dat_Fig2A.csv
- Source_dat_Fig2B.csv
- __MACOSX/._Source_dat_Fig2B.csv
- Source_dat_Fig2C.csv
- __MACOSX/._Source_dat_Fig2C.csv
- Source_dat_Fig2D.csv
- __MACOSX/._Source_dat_Fig2D.csv
- Source_dat_Fig3B.xlsx
- __MACOSX/._Source_dat_Fig3B.xlsx
- Source_dat_Fig4A.xlsx
- __MACOSX/._Source_dat_Fig4A.xlsx
- Source_dat_Fig4C.xlsx
- __MACOSX/._Source_dat_Fig4C.xlsx
- Source_dat_Fig5A.csv
- __MACOSX/._Source_dat_Fig5A.csv
- Source_dat_Fig5B.csv
- __MACOSX/._Source_dat_Fig5B.csv
- Source_dat_Fig6A.csv
- __MACOSX/._Source_dat_Fig6A.csv
- Source_dat_Fig6B.csv
- __MACOSX/._Source_dat_Fig6B.csv
- Source_dat_Fig6D.xlsx
- __MACOSX/._Source_dat_Fig6D.xlsx
- Source_dat_Fig7.xlsx
- __MACOSX/._Source_dat_Fig7.xlsx
- Source_dat_FigS1A.csv
- __MACOSX/._Source_dat_FigS1A.csv
- Source_dat_FigS1B.csv
- __MACOSX/._Source_dat_FigS1B.csv
- Source_dat_FigS2.csv
- __MACOSX/._Source_dat_FigS2.csv
- Source_dat_FigS3_pt1.csv
- Source_dat_FigS3_pt2.csv
- Source_dat_FigS3_pt3.csv
- Source_dat_FigS3.xlsx
- __MACOSX/._Source_dat_FigS3.xlsx
- Source_dat_FigS4.csv
- __MACOSX/._Source_dat_FigS4.csv
- Source_dat_FigS7.xlsx
- __MACOSX/._Source_dat_FigS7.xlsx
- Source_dat_FigS7A.xlsx
- __MACOSX/._Source_dat_FigS7A.xlsx
- Source_dat_FigS7BC.xlsx
- __MACOSX/._Source_dat_FigS7BC.xlsx
- Source_dat_FigS7DE.xlsx
- __MACOSX/._Source_dat_FigS7DE.xlsx
- Source_dat_FigS8.xlsx
- __MACOSX/._Source_dat_FigS8.xlsx
- Source_dat_FigS9.xlsx
- __MACOSX/._Source_dat_FigS9.xlsx
- Source_dat_FigS10.xlsx
- __MACOSX/._Source_dat_FigS10.xlsx
- Source_dat_FigS11.xlsx
- __MACOSX/._Source_dat_FigS11.xlsx
