# Supplementary material for: A pesticide and iPSC dopaminergic neuron screen identifies and classifies Parkinson-relevant pesticides
Source: Nat Commun. 2023 May 16;14:2803. doi: 10.1038/s41467-023-38215-z (PMC10188516; doi:10.1038/s41467-023-38215-z)
Supplement: Supplementary file 6 — Source Data [file 41467_2023_38215_MOESM6_ESM.zip › Source_dat_Fig1A.csv]

COMTRS	sum_total_lbs_all_AI	sum_total_lbs_all_prod
01M01S04E31	NA	2000.3894
01M02S01E22	0.02499999	249.9999
01M02S01E23	0.02499999	249.9999
01M02S01E24	NA	161.0507
01M02S01E25	0.00274998	54.9996
01M02S01E26	0.02499999	249.9999
01M02S01E36	0.02499999	249.9999
01M02S02E15	52.007499975	506.2497
01M02S02E16	0.00049998	4.9998
01M02S02E21	0.00249999	49.9998
01M02S02E22	0.00849996	109.9995
01M02S02E24	0.01999998	199.9998
01M02S02E25	0.01999998	199.9998
01M02S02E30	463.40413249	813.2324
01M02S02E32	0.0714	714
01M02S02W02	0.00099999	9.9999
01M02S02W08	115.958777	1462.28035
01M02S03E02	0.19999998	1999.9998
01M02S03E18	0.00024999	4.9998
01M02S03E19	0.04999998	499.9998
01M02S03E24	0.05416665	541.6665
01M02S03E29	0.04999998	499.9998
01M02S03E35	0.19999998	1999.9998
01M02S03W17	0.15	1500
01M02S03W28	NA	68.3014
01M02S04E06	NA	5777.0827
01M02S04E07	NA	1602.5006
01M02S04E08	NA	635.6389
01M02S04E20	9.7659543	22.6576
01M02S04E32	0.04999998	499.9998
01M03S01W03	25.98999999	78.1248
01M03S01W08	474.829992	1014.594
01M03S01W10	0.00249999	49.9998
01M03S01W13	0.000499995	9.9999
01M03S01W27	1.7472	2.184
01M03S02E11	NA	45.0354
01M03S02E12	0.004999995	99.9999
01M03S02E13	NA	1328.5285
01M03S02E14	NA	3750.7365
01M03S02E15	NA	16371.0846
01M03S02E16	241.102447	310.7756
01M03S02E17	4.336249995	104.6874
01M03S02E18	0.00999999	99.9999
01M03S02E20	NA	290.9813
01M03S02E21	NA	8210.6583
01M03S02E22	NA	10509.5497
01M03S02E23	NA	21490.9424
01M03S02E24	NA	28186.5475
01M03S02E25	NA	9328.1036
01M03S02E26	158.40662838	237.0706
01M03S02E28	66.7087263	114.9861
01M03S02E29	NA	4485.6764
01M03S02E30	NA	15184.8228
01M03S02E31	NA	8346.5486
01M03S02E33	NA	18593.0845
01M03S02E34	0.231999945	675.1869
01M03S03E17	109.342651	229.2477
01M03S03E18	NA	1373.2484
01M03S03E19	0.02499999	399.9999
01M03S03E20	NA	839.5383
01M03S03E21	0.01999998	199.9998
01M03S03E28	0.00099999	9.9999
01M03S03E29	NA	2045.3837
01M03S03E31	17.325	18.75
01M03S04E06	0.09999996	999.9996
01M04S01E03	0.01666665	166.6665
01M04S01E05	0.006	60
01M04S01E08	0.00249999	49.9998
01M04S01E09	0.0375	375
01M04S01E15	0.01666665	166.6665
01M04S01E16	72.02004999	190.0133
01M04S01E17	NA	584.4052
01M04S01E20	235.1242684	592.7236
01M04S01E25	0.03	300
01M04S01E27	0.00049998	4.9998
01M04S01E28	53.8258084	124.0226
01M04S01E34	133.0850312	319.2411
01M04S01W07	67.832856	144.942
01M04S01W13	0.07166665	716.6665
01M04S01W17	95.0690204	205.8981
01M04S01W35	462.6143314	490.7156
01M04S01W36	303.9524138	804.6068
01M04S02W05	0.00999999	99.9999
01M04S02W24	0.375	0.75
01M04S02W26	1053.058423	1299.2307
01M04S03E05	22.523499975	39.3747
01M04S03E16	0.00499998	49.9998
01M04S03E24	0.00249999	24.9999
01M04S03E32	4.336249995	104.6874
01M05S01W11	15.8310613	35.5219
01M05S01W14	0.03249999	324.9999
01M05S01W15	0.0015	15
03M05N09E04	8.3125798	41.52043333
03M05N09E05	40.33395996	89.7974
03M05N09E10	NA	2832.9699
03M05N09E11	541.7976211	692.9222
03M05N09E12	2.373326	5.7886
03M05N09E13	NA	100.1421
03M05N09E14	NA	253.0069
03M05N09E17	521.5592496	558.449
03M05N09E20	186.9302204	504.2361
03M05N10E18	NA	512.198
03M06N09E04	NA	284.2673
03M06N09E15	63.81545108	136.4714
03M06N09E21	39.5077644	84.4183
03M06N09E22	108.6533903	233.9942
03M06N09E23	NA	454.0375
03M06N09E27	79.0155288	168.8366
03M06N09E29	NA	282.9767
03M06N09E33	NA	807.5259
03M06N11E03	NA	346.9559
03M06N11E08	11.4	14.5
03M06N11E09	228.4611396	410.2752
03M06N11E10	NA	1630.6799
03M06N11E19	NA	1205.0878
03M06N11E22	0.3708403	0.9067
03M06N12E11	NA	12.9117
03M06N12E21	NA	104.2854
03M07N09E25	NA	359.91
03M07N10E01	NA	5648.6545
03M07N10E04	1.15	2.375
03M07N10E11	45.205247	110.2567
03M07N10E12	NA	1080.1972
03M07N10E26	NA	38.2554
03M07N10E32	NA	176.9667
03M07N10E36	NA	482.0355
03M07N12E15	137.4461584	195.9617
03M07N14E05	41.9832	167.9328
03M07N14E06	20.9916	83.9664
03M07N15E05	29.988	119.952
03M08N09E25	NA	1070.9718
03M08N10E13	NA	21947.6422
03M08N10E24	NA	1900.3323
03M08N10E25	NA	2469.887
03M08N10E36	NA	1079.0044
03M08N11E13	NA	284.4412
03M08N11E17	NA	7441.0232
03M08N11E18	NA	378.1301
03M08N11E19	NA	1675.4097
03M08N11E20	NA	9348.2239
03M08N11E21	NA	951.18396
03M08N11E22	2154.386167	2228.8687
03M08N11E24	NA	197.2491
03M08N11E25	NA	543.0674
03M08N11E27	NA	122.3946
03M08N11E29	NA	1137.6593
03M08N11E30	NA	7093.6525
03M08N11E31	NA	6419.6542
03M08N11E32	NA	1796.8169
03M08N11E34	NA	509.5763
03M08N14E13	34.4862	137.9448
03M08N14E24	63.9744	255.8976
03M08N14E25	130.9476	523.7904
03M08N14E26	44.982	179.928
03M08N14E32	50.9796	203.9184
03M08N15E23	86.9652	347.8608
03M08N15E27	31.88724	73.304
03M08N15E36	14.994	59.976
03M08N16E30	43.9824	175.9296
03M08N16E31	13.4946	53.9784
04M09N09?09	NA	447.3935
04M17N01E01	NA	16216.6427
04M17N01E02	NA	21164.1266
04M17N01E03	NA	21720.4988
04M17N01E04	NA	24537.498
04M17N01E09	NA	16743.7881
04M17N01E10	NA	9748.6048
04M17N01E23	NA	2397.0739
04M17N02E01	NA	8802.295
04M17N02E02	NA	3313.0436
04M17N02E03	4265.0183724	4577.3929
04M17N02E04	215.7248175	1882.7017
04M17N02E05	NA	14006.7917
04M17N02E06	NA	29712.5293
04M17N02E08	NA	18194.9077
04M17N02E09	NA	19245.4119
04M17N02E10	NA	17838.7733
04M17N02E11	NA	5327.4131
04M17N02E12	NA	18011.5443
04M17N02E13	NA	23679.317
04M17N02E14	NA	9030.7718
04M17N02E15	NA	12549.6947
04M17N02E16	NA	21599.9433
04M17N02E20	718.94927202	937.7271
04M17N02E21	14620.4175706	16791.3549
04M17N02E22	5005.935	5056.5
04M17N02E23	NA	3576.8728
04M17N02E24	NA	26386.7469
04M17N03E02	NA	14204.4951
04M17N03E03	NA	55256.4024
04M17N03E04	NA	40836.4466
04M17N03E05	NA	21837.0275
04M17N03E06	NA	8518.6936
04M17N03E07	NA	11045.5816
04M17N03E08	NA	9608.2559
04M17N03E09	NA	30312.544
04M17N03E10	NA	9095.9682
04M17N03E11	NA	7785.740067
04M17N03E12	NA	338.6772
04M17N03E13	NA	8455.7548
04M17N03E15	NA	39628.3603
04M17N03E16	NA	28006.5801
04M17N03E17	NA	18119.6617
04M17N03E18	NA	25426.9539
04M17N03E19	NA	20722.8555
04M17N03E20	NA	21308.782
04M17N03E21	NA	15798.7183
04M17N03E22	NA	19072.3368
04M17N03E24	1655.5967465	2395.5373
04M17N04E07	907.924618	1087.735
04M17N04E16	NA	696.8758
04M17N04E18	NA	1450.6385
04M17N04E19	NA	6935.1824
04M17N04E20	3172.3897442	16902.5782
04M18N01E01	NA	18801.2957
04M18N01E02	NA	33242.1038
04M18N01E03	NA	27421.9453
04M18N01E04	NA	45575.811
04M18N01E09	NA	45186.3387
04M18N01E10	NA	30927.6521
04M18N01E11	NA	19839.4148
04M18N01E12	NA	26016.6295
04M18N01E13	NA	10400.8365
04M18N01E14	NA	31840.1338
04M18N01E15	NA	34902.9771
04M18N01E16	NA	32054.7463
04M18N01E22	NA	13978.7479
04M18N01E23	NA	16911.2974
04M18N01E24	NA	7789.4845
04M18N01E25	NA	18426.2683
04M18N01E26	NA	32784.0788
04M18N01E28	NA	7173.3751
04M18N01E31	860.2649832	3042.3676
04M18N01E33	NA	26664.6559
04M18N01E34	NA	14152.2616
04M18N01E35	NA	24123.611
04M18N01E36	NA	10769.8915
04M18N02E01	NA	11362.9145
04M18N02E02	NA	15768.5598
04M18N02E03	NA	24327.7882
04M18N02E04	NA	16318.5506
04M18N02E05	NA	30554.93
04M18N02E06	NA	15823.3504
04M18N02E07	NA	25213.6351
04M18N02E08	NA	22098.3014
04M18N02E09	NA	14340.3037
04M18N02E10	NA	24947.0118
04M18N02E11	NA	15336.5728
04M18N02E12	NA	5812.4108
04M18N02E13	NA	6526.2691
04M18N02E14	NA	13933.07065
04M18N02E15	NA	14779.5979
04M18N02E16	NA	12939.1221
04M18N02E17	NA	28811.1429
04M18N02E18	NA	21846.4108
04M18N02E19	NA	27214.66688
04M18N02E20	NA	36126.6357
04M18N02E21	NA	38247.7839
04M18N02E22	NA	31816.09763
04M18N02E23	NA	26117.12917
04M18N02E24	NA	4166.8998
04M18N02E25	NA	12070.1722
04M18N02E26	NA	27365.89725
04M18N02E27	NA	7622.731483
04M18N02E28	NA	19797.3144
04M18N02E29	NA	18945.4292
04M18N02E30	NA	17441.0609
04M18N02E31	NA	15992.7253
04M18N02E32	NA	19633.4632
04M18N02E33	NA	15819.3758
04M18N02E34	NA	7710.667667
04M18N02E35	NA	15821.8916
04M18N02E36	NA	34405.0748
04M18N03E04	NA	29071.0319
04M18N03E05	NA	17230.6169
04M18N03E06	NA	28080.7101
04M18N03E07	NA	23749.8414
04M18N03E08	NA	14008.4806
04M18N03E09	NA	19131.6674
04M18N03E11	2.3607576	10.3542
04M18N03E12	1602.6045	3658.5075
04M18N03E13	85.995389	264.6229
04M18N03E14	NA	2194.4872
04M18N03E15	NA	3932.9225
04M18N03E16	NA	11968.7629
04M18N03E17	2104.8419078	2829.8789
04M18N03E18	NA	7496.6825
04M18N03E19	NA	8372.4323
04M18N03E20	NA	8464.7248
04M18N03E21	NA	15437.195
04M18N03E22	1363.7767536	1647.6623
04M18N03E23	NA	11926.7703
04M18N03E24	NA	4242.8916
04M18N03E25	NA	7121.9469
04M18N03E26	4335.62063758	13123.75
04M18N03E27	NA	14235.2656
04M18N03E28	NA	28577.6643
04M18N03E29	NA	23744.1199
04M18N03E30	NA	14176.7587
04M18N03E31	NA	13204.0535
04M18N03E32	NA	24948.5391
04M18N03E33	NA	1091.3244
04M18N03E34	NA	44902.2587
04M18N03E35	NA	1209.3541
04M18N03E36	NA	1435.469
04M18N04E02	0.9947479	2.3741
04M18N04E06	NA	747.7411
04M18N04E07	17.642234	36.0107
04M18N04E19	852.2449656	912.135
04M18N04E29	104.08335	106.2075
04M18N04E30	3907.5316032	5743.7214
04M18N04E31	NA	2022.2301
04M18N04E32	NA	5699.2017
04M19N01E01	NA	42517.8109
04M19N01E02	NA	28646.3018
04M19N01E03	11501.46532908	32120.7253
04M19N01E09	NA	29589.2348
04M19N01E10	NA	34717.9726
04M19N01E11	NA	37424.4278
04M19N01E12	NA	12396.5511
04M19N01E13	NA	26456.8534
04M19N01E14	NA	25593.315
04M19N01E15	NA	22579.7836
04M19N01E16	NA	30357.2584
04M19N01E21	NA	12491.8157
04M19N01E22	NA	29650.2242
04M19N01E23	NA	18248.4872
04M19N01E24	NA	34606.6902
04M19N01E25	NA	12672.0979
04M19N01E26	NA	22239.1607
04M19N01E27	NA	27277.803
04M19N01E28	NA	19597.9405
04M19N01E33	NA	37319.8214
04M19N01E34	NA	36951.7327
04M19N01E35	NA	24787.6506
04M19N01E36	NA	23785.7328
04M19N02E01	NA	31177.8544
04M19N02E02	NA	24042.6143
04M19N02E03	NA	53876.3209
04M19N02E04	NA	16792.3122
04M19N02E05	NA	16716.7402
04M19N02E06	NA	28877.3358
04M19N02E07	NA	23229.1646
04M19N02E08	NA	29645.5935
04M19N02E09	NA	5368.024
04M19N02E10	NA	40784.6815
04M19N02E11	NA	6309.3789
04M19N02E12	NA	40102.3143
04M19N02E13	NA	44209.3887
04M19N02E14	NA	26916.5062
04M19N02E15	NA	23276.0801
04M19N02E16	NA	10446.3679
04M19N02E17	NA	26739.0061
04M19N02E18	NA	22070.3158
04M19N02E19	NA	19833.9274
04M19N02E20	NA	27421.155
04M19N02E21	NA	31086.2181
04M19N02E22	NA	29421.2658
04M19N02E23	NA	26285.3324
04M19N02E24	NA	26146.7517
04M19N02E25	NA	16224.286
04M19N02E26	NA	29928.7011
04M19N02E27	NA	25224.2938
04M19N02E28	NA	13765.0157
04M19N02E29	NA	26509.2907
04M19N02E30	NA	28239.2084
04M19N02E31	NA	23674.7452
04M19N02E32	NA	30541.5519
04M19N02E33	NA	20903.6356
04M19N02E34	NA	14743.7311
04M19N02E35	NA	22370.9423
04M19N02E36	NA	32547.8685
04M19N03E06	NA	49134.5289
04M19N03E07	NA	11536.1775
04M19N03E11	80	800
04M19N04E11	80.968973	197.4853
04M19N04E19	2.516775	5.7483
04M19N04E23	65.355247	130.9994
04M19N04E24	NA	1195.0334
04M19N04E25	NA	514.1061
04M19N04E29	1.5330956	1.8742
04M19N05E17	0.614	1
04M19N05E19	31.376484	36.0856
04M19N05E26	4.0082207	8.096
04M19N06E16	NA	273.8488
04M19N06E17	16.621515	63.041
04M20N01E01	NA	14209.861
04M20N01E02	NA	4675.0547
04M20N01E03	NA	16818.3566
04M20N01E04	NA	9820.181833
04M20N01E05	NA	1978.5405
04M20N01E06	NA	17996.9353
04M20N01E07	NA	26848.0109
04M20N01E08	NA	40563.8166
04M20N01E09	NA	12845.3002
04M20N01E10	NA	4310.2739
04M20N01E11	NA	6422.2827
04M20N01E12	NA	12743.041
04M20N01E13	NA	22187.8487
04M20N01E14	NA	10961.0563
04M20N01E15	NA	13760.1129
04M20N01E16	NA	30018.8447
04M20N01E17	NA	41450.6048
04M20N01E18	NA	26558.9654
04M20N01E19	NA	16644.1738
04M20N01E20	NA	75983.4824
04M20N01E21	NA	28193.7048
04M20N01E22	NA	13396.2308
04M20N01E23	NA	15167.6854
04M20N01E24	NA	33824.6703
04M20N01E25	NA	22652.615
04M20N01E26	NA	21995.0497
04M20N01E27	NA	6041.5742
04M20N01E28	NA	56277.966
04M20N01E29	NA	37427.708
04M20N01E30	NA	2531.3426
04M20N01E31	NA	16109.1964
04M20N01E32	NA	25669.9068
04M20N01E33	NA	27447.948
04M20N01E34	NA	41586.2161
04M20N01E35	NA	35272.2796
04M20N01E36	NA	24947.5544
04M20N01W01	NA	5158.6419
04M20N01W09	NA	532288.6628
04M20N01W10	NA	2396.8053
04M20N01W11	NA	958.0377
04M20N01W15	NA	3943.9098
04M20N01W16	NA	1227.8312
04M20N01W21	NA	3552.5697
04M20N01W26	NA	5765.5677
04M20N01W29	437.5	3850
04M20N01W33	NA	1034.1871
04M20N01W34	NA	167.7789
04M20N01W36	NA	6090.8059
04M20N02E03	NA	24849.9268
04M20N02E04	NA	7693.3221
04M20N02E05	NA	1970.5359
04M20N02E06	NA	3356.1838
04M20N02E07	NA	4333.0989
04M20N02E08	NA	12155.7611
04M20N02E09	NA	44734.6522
04M20N02E10	NA	9095.8226
04M20N02E13	NA	10352.5472
04M20N02E14	NA	4667.7824
04M20N02E15	NA	25554.2366
04M20N02E16	NA	16611.6972
04M20N02E17	NA	36629.00207
04M20N02E18	NA	36377.1002
04M20N02E19	NA	21068.0735
04M20N02E20	NA	37628.0211
04M20N02E21	NA	28586.3232
04M20N02E22	NA	28852.5748
04M20N02E23	NA	17797.3086
04M20N02E24	NA	16698.76
04M20N02E25	NA	17908.9369
04M20N02E26	NA	24805.83777
04M20N02E27	NA	8972.9883
04M20N02E28	NA	10672.8682
04M20N02E29	NA	39281.4076
04M20N02E30	NA	29930.0707
04M20N02E31	NA	24593.8611
04M20N02E32	NA	22405.3234
04M20N02E33	NA	7636.9173
04M20N02E34	NA	21286.8021
04M20N02E35	NA	15548.7434
04M20N02E36	NA	13286.9379
04M20N03E07	260.8879967	565.926
04M20N03E08	34.489378	62.3058
04M20N03E11	1245.5897242	1454.1355
04M20N03E19	NA	28770.9631
04M20N03E30	3008.85770572	6645.6334
04M20N03E31	NA	21549.152
04M20N03E32	NA	16689.9282
04M20N03E36	2198.992841	8937.921
04M20N04E06	1860.3337574	1982.1988
04M20N06E01	109.733589	267.6429
04M20N06E14	NA	203.8702
04M20N07E04	12.192621	29.7381
04M20N07E05	128.893422	314.3742
04M20N07E07	NA	80.7419
04M20N07E08	12.192621	29.7381
04M20N07E09	NA	350.8576
04M20N07E10	186.372921	454.5681
04M20N07E15	20.901636	50.9796
04M20N07E16	88.831953	216.6633
04M20N07E18	NA	84.5495
04M20N07E20	128.893422	314.3742
04M20N07E24	NA	161.5525
04M20N07E26	NA	336.9818
04M20N07E30	210.758163	514.0443
04M20N08E05	NA	87.3775
04M20N08E18	17.9928	71.9712
04M21N01E01	NA	13430.8934
04M21N01E02	483.0481637	1367.1679
04M21N01E03	NA	7202.6595
04M21N01E04	NA	9571.9749
04M21N01E05	NA	5509.186967
04M21N01E06	NA	13589.7042
04M21N01E07	NA	4096.0501
04M21N01E08	NA	5880.5187
04M21N01E09	NA	475491.2504
04M21N01E10	NA	4498.5619
04M21N01E11	NA	1672.2864
04M21N01E12	NA	9151.964433
04M21N01E14	NA	347869.7739
04M21N01E15	NA	8875.9733
04M21N01E16	NA	10153.4178
04M21N01E17	NA	26238.2211
04M21N01E18	NA	36376.267
04M21N01E19	NA	20766.59618
04M21N01E20	NA	30264.0963
04M21N01E21	NA	16325.3263
04M21N01E22	NA	16761.5934
04M21N01E23	NA	1935.6562
04M21N01E24	NA	5089.8395
04M21N01E25	NA	12781.4708
04M21N01E26	NA	11511.8369
04M21N01E27	NA	3481.5682
04M21N01E28	NA	8424.2242
04M21N01E29	NA	6644.7786
04M21N01E30	NA	10891.9762
04M21N01E31	NA	1566.5402
04M21N01E32	NA	12227.034
04M21N01E33	NA	3872.3716
04M21N01E34	NA	6831.2977
04M21N01E35	NA	5166.7326
04M21N01E36	NA	3736.45706
04M21N01W01	NA	256.3221
04M21N01W02	NA	99.7951
04M21N01W11	NA	9368.5247
04M21N01W12	55.58726219	160.1924
04M21N01W13	NA	15711.7006
04M21N01W14	NA	2079.3572
04M21N01W16	1776.0334054	2030.9332
04M21N01W23	NA	4232.9861
04M21N01W24	NA	2002.3548
04M21N01W25	NA	16463.0959
04M21N01W26	NA	8046.378567
04M21N01W27	NA	13917.0173
04M21N01W28	NA	12415.1779
04M21N01W33	NA	29754.8787
04M21N01W34	NA	9946.1158
04M21N01W35	NA	9895.1278
04M21N02E01	50.616338	79.0985
04M21N02E05	673.1364389	1680.9058
04M21N02E06	NA	1020.074
04M21N02E07	NA	12977.6878
04M21N02E10	3013.2554164	4442.3436
04M21N02E17	NA	1936.5176
04M21N02E18	NA	7655.7171
04M21N02E19	NA	8658.0348
04M21N02E20	NA	8873.6542
04M21N02E21	NA	4594.2829
04M21N02E22	NA	1488.2163
04M21N02E23	NA	357.8611
04M21N02E24	NA	75.5155
04M21N02E28	NA	3262.8167
04M21N02E29	NA	2208.8742
04M21N02E30	NA	4996.4485
04M21N02E31	NA	3156.0345
04M21N02E32	NA	16996.854
04M21N02E33	NA	38191.1002
04M21N02E34	NA	24885.6888
04M21N02E35	NA	23439.751
04M21N02E36	NA	1750.764
04M21N03E22	0.1277716	0.1562
04M21N03E26	4.473194	10.061
04M21N03E27	0.1916574	0.2343
04M21N03E28	29.420175	66.6885
04M21N03E35	NA	1492.3112
04M21N05E05	44.3871396	83.5916
04M21N05E30	57.9768	231.9072
04M21N07E26	NA	210.6357
04M21N07E29	31.352454	76.4694
04M21N07E30	0.1155987	0.2177
04M21N07E31	181.147512	441.8232
04M21N07E32	22.643439	55.2279
04M21N07E33	NA	134.0023
04M21N07E35	50.512287	123.2007
04M21N07E36	17.41803	42.483
04M22N01E04	NA	430.7417
04M22N01E05	NA	9455.5956
04M22N01E06	NA	14519.1428
04M22N01E07	NA	1676.6469
04M22N01E08	NA	4510.9316
04M22N01E09	NA	3099.2244
04M22N01E12	NA	453.5385
04M22N01E13	13.2134975	51.9339
04M22N01E15	110.330202	174.3122
04M22N01E17	NA	3466.2865
04M22N01E18	NA	2975.9308
04M22N01E19	NA	3622.439
04M22N01E20	NA	1421.0264
04M22N01E21	NA	232.3915
04M22N01E22	NA	2168.536
04M22N01E24	23.523554	64.0426
04M22N01E25	NA	1053.6749
04M22N01E28	368.407176	873.3081
04M22N01E29	NA	8169.5237
04M22N01E30	NA	4595.0086
04M22N01E31	NA	10919.5426
04M22N01E32	NA	10332.6613
04M22N01E33	NA	5374.85904
04M22N01E34	NA	2149.6936
04M22N01E35	NA	3729.572467
04M22N01E36	1239.5934621	2068.9023
04M22N01W01	NA	3963.8803
04M22N01W02	NA	3439.3369
04M22N01W03	NA	10243.13
04M22N01W04	21123.7659909	27230.7342
04M22N01W05	NA	17567.8978
04M22N01W06	8553.859375	14913.4926
04M22N01W07	2736.126583	5797.2679
04M22N01W08	289.1222789	755.3287
04M22N01W09	NA	4636.3993
04M22N01W10	NA	24819.2927
04M22N01W11	NA	9525.7538
04M22N01W12	NA	7261.7867
04M22N01W13	NA	19278.0943
04M22N01W14	NA	8911.2152
04M22N01W15	NA	4091.6008
04M22N01W16	NA	9172.835667
04M22N01W17	NA	21356.1749
04M22N01W18	NA	4878.7921
04M22N01W21	NA	5683.6098
04M22N01W22	NA	16442.3376
04M22N01W23	NA	452.0866
04M22N01W24	NA	4235.201
04M22N01W25	NA	1467.3111
04M22N01W26	NA	3060.8247
04M22N01W27	8148.626584	10025.7583
04M22N01W35	NA	4471.7171
04M22N01W36	8119.0265544	14679.6806
04M22N02E06	10.7585704992	88.784
04M22N02E12	1184.5364836	1297.8484
04M22N03E23	92.7041048	118.9652
04M22N03E27	71.787414	116.1822
04M22N03E34	1.228	2
04M22N04E06	2090.9204895	2805.057
04M22N04E18	7.496048	33.4152
04M22N05E14	NA	218.0378
04M22N06E03	19.50821	47.581
04M22N06E15	8.012302	19.5422
04M22N06E23	166.114929	404.3799
04M23N01E16	982.6522412	1246.5503
04M23N01E19	113.1225742	221.4636
04M23N01E22	10.019552	16.8096
04M23N01E23	NA	276.6918
04M23N01E30	NA	489.5661
04M23N01E31	NA	891.3288
04M23N01E32	NA	2866.5218
04M23N01W03	NA	19578.4165
04M23N01W04	NA	242.5
04M23N01W06	855.5532512	1091.1151
04M23N01W07	NA	9971.2255
04M23N01W08	NA	6371.9764
04M23N01W09	NA	10159.6176
04M23N01W13	521.6541372	896.5138
04M23N01W15	NA	8687.5212
04M23N01W16	NA	4962.7585
04M23N01W17	NA	10990.4291
04M23N01W18	NA	6531.8802
04M23N01W19	NA	4067.0958
04M23N01W20	NA	12857.6655
04M23N01W21	NA	2371.3913
04M23N01W22	NA	5829.5602
04M23N01W24	2827.2537042	4961.5304
04M23N01W25	NA	8403.6977
04M23N01W26	NA	2873.675067
04M23N01W27	NA	2261.7343
04M23N01W28	NA	6396.5365
04M23N01W29	NA	7939.0321
04M23N01W30	NA	16275.16737
04M23N01W31	NA	30637.645
04M23N01W32	NA	38257.7349
04M23N01W33	19340.3831308	24045.0295
04M23N01W34	NA	8750.1759
04M23N01W35	NA	9015.6423
04M23N01W36	NA	3887.1235
04M23N02E24	NA	218.5523
04M23N02W01	NA	12114.6731
04M23N02W11	2057.7193202	3689.0489
04M23N02W12	4727.0711628	6887.4022
04M23N02W13	NA	60391.9958
04M23N02W24	NA	6841.2886
04M23N02W25	NA	6994.8613
04M23N02W26	NA	25846.7318
04M23N02W36	NA	12925.7025
04M23N04E01	NA	108.3614
04M23N04E03	13.934424	33.9864
04M23N04E14	40.061469	97.7109
04M23N04E15	40.2454995	94.1852
04M23N04E22	73.0640442	148.021
04M23N04E24	NA	824.538
04M23N04E27	7.3978389	13.9319
04M23N04E28	12.3297669	23.2199
04M23N05E07	NA	148.2878
04M23N05E18	NA	35.7936
04M24N03E06	36.577863	89.2143
04M24N03E11	NA	166.0843
04M24N03E17	NA	204.4116
04M24N03E20	NA	88.6708
04M24N03E24	26.127045	63.7245
04M24N03E36	4.297524	6.9765
04M24N04E03	276.0774219	449.7609
04M24N04E07	34.83606	84.966
04M24N04E08	78.381135	191.1735
04M24N04E10	NA	204.8764
04M24N04E11	NA	353.518
04M24N04E15	NA	391.826
04M24N04E17	101.024574	246.4014
04M24N04E18	107.991786	263.3946
04M24N04E19	135.860634	331.3674
04M24N04E20	NA	413.4346
04M24N04E21	NA	1174.8953
04M24N04E27	NA	498.9154
04M24N04E28	NA	384.5304
04M24N04E30	NA	360.6162
04M24N04E33	NA	115.3455
04M24N04E34	34.83606	84.966
04M25N04E06	4.389337	10.7057
04M25N04E29	76.639332	186.9252
04M25N04E31	74.897529	182.6769
04M25N04E32	45.502218	108.9252
04M25N05E30	NA	6.8801
04M26N04E22	83.18436	134.8835
04M26N04E24	155.27751316	251.7826
04M26N04E25	11.09126858	17.9845
04M26N04E27	183.00565374	296.7438
04M26N04E31	3.971301	9.6861
04M26N04E33	NA	430.736
05M01N12E10	NA	20.1758
05M02N10E09	0.1545202	0.3778
05M02N11E06	2.7708912	4.4982
05M02N11E07	NA	119.4488
05M02N11E12	NA	151.9201
05M02N11E13	NA	127.5274
05M02N13E03	47.19471355	127.6288
05M02N13E04	13.854456	22.491
05M03N10E05	NA	17.2595
05M03N10E06	53.5388148	286.404
05M03N10E09	13.4770934	68.5287
05M03N10E17	5.0711862	11.6219
05M03N10E31	NA	2434.4487
05M03N10E32	NA	114.121
05M03N10E33	NA	1652.0682
05M03N12E02	79.8499885	210.8783
05M03N12E09	23.8120618	58.2202
05M03N12E16	43.2525331	105.74
05M03N12E17	0.998965	2.4365
05M03N12E22	2.4722005	6.0445
05M03N13E04	26.0190928	50.6579
05M03N13E19	14.9891814	36.5952
05M03N13E20	NA	84.0849
05M03N13E22	14.8330803	36.2667
05M03N13E23	1270.4122461	1551.8998
05M03N13E24	NA	2329.367367
05M03N14E06	NA	39.7517
05M03N14E07	NA	8784.2619
05M03N14E09	NA	248.5852
05M03N14E11	87.53997	154.938
05M03N14E19	NA	1574.1672
05M03N14E29	NA	97.8578
05M03N14E30	14.1173508	14.4942
05M04N09E36	NA	5309.2022
05M04N10E21	2.165166	5.8518
05M04N10E29	NA	653.5478
05M04N10E30	15.9946	27.06
05M04N11E13	28.7406183	70.1729
05M04N11E17	18.2979332	49.1699
05M04N12E05	12.3609207	30.2223
05M04N12E06	11.8664806	29.0134
05M04N12E15	NA	27.1081
05M04N12E17	0.6359184	1.3588
05M04N12E20	2.8429999	6.9511
05M04N12E23	NA	37.80548333
05M04N12E24	0.1642396	2.43985
05M04N12E35	1.9777604	4.8356
05M04N13E12	0.0315	1.75
05M04N13E15	62.4530367	84.1425
05M04N13E17	NA	65.4504
05M04N13E22	NA	23.5938
05M04N13E34	NA	1311.866025
05M04N13E36	NA	247.5977
05M04N14E21	NA	780.521
05M04N14E22	258.9569066	409.3779
05M04N14E27	530.7433545	845.3315
05M04N14E28	65.1457049	75.7634
05M04N14E31	NA	145.9966
05M04N14E36	NA	175.3135
05M04N15E19	NA	298.9637
05M04N15E30	2.1013602	5.1378
05M05N11E24	NA	2.9765
05M05N11E25	NA	1.4174
05M05N12E27	4.998	19.992
05M05N12E34	NA	12.4938
05M05N13E23	4.8	6
05M05N13E32	3.9555208	9.6712
05M05N14E03	119.0572596	263.5196
05M05N14E14	40.6457659	94.7241
05M05N14E15	13.7464098	32.3641
05M05N15E01	217.725375	531.0375
05M05N15E02	366.905679	894.8919
05M05N15E03	69.67212	169.932
05M05N15E10	337.109632	690.7552
05M05N15E11	156.76227	382.347
05M05N15E15	44.961625	109.6625
05M05N15E16	214.83098	523.978
05M05N15E17	79.93852	194.972
05M05N15E20	138.187999	337.0439
05M05N15E21	53.944725	131.5725
05M05N16E07	134.1	149
05M06N13E04	9.9747315	28.8237
05M06N13E05	139.2569515	297.9125
05M06N13E07	NA	70.4797
05M06N13E11	232.33779	429.903
05M06N13E12	NA	50.8195
05M06N14E06	68.689612	95.3669
05M06N15E03	28.7967156	67.0773
05M06N15E24	39.4553178	74.3038
05M06N15E25	20.8071608	46.44
05M06N15E26	21.6165481	50.3769
05M06N15E34	9.863856	18.576
05M06N15E35	270.7783026	472.3275
05M06N15E36	134.6493925	312.2765
05M06N16E16	39.6	44
05M06N16E20	15.3	17
05M06N16E21	15.3	17
05M06N16E22	119.3769612	193.7033
05M06N16E30	19.7159536	46.1276
05M06N16E31	244.0332692	592.5026
06M13N01E01	109.7890092	311.6906
06M13N01E02	NA	53563.3977
06M13N01E03	NA	1882.64578
06M13N01E04	NA	8058.044
06M13N01E05	NA	3524.2458
06M13N01E06	NA	1503.6645
06M13N01E07	NA	14198.321
06M13N01E08	NA	4254.5315
06M13N01E09	NA	16645.23985
06M13N01E11	NA	25150.8468
06M13N01E12	NA	202.2682
06M13N01E14	4546.7	8980
06M13N01E15	NA	4920.556
06M13N01E16	NA	17283.5523
06M13N01E17	NA	14477.9738
06M13N01E18	NA	17991.1367
06M13N01E19	NA	6977.212547
06M13N01E20	NA	23528.6682
06M13N01E21	NA	35012.9272
06M13N01E22	NA	5806.65236
06M13N01E23	NA	54.7532
06M13N01E26	NA	73.3585
06M13N01E27	NA	11722.2964
06M13N01E28	NA	15559.0685
06M13N01E29	NA	29679.26905
06M13N01E30	NA	30391.25638
06M13N01E32	NA	18403.51947
06M13N01E33	NA	9329.5506
06M13N01E34	NA	6973.09646
06M13N01E35	NA	3954.55788
06M13N01W01	NA	15106.6003
06M13N01W02	NA	10086.1466
06M13N01W03	NA	18681.1656
06M13N01W04	NA	7159.1946
06M13N01W05	NA	3313.4676
06M13N01W06	NA	32365.603
06M13N01W07	NA	14617.82033
06M13N01W08	NA	8861.2858
06M13N01W09	NA	761.6621
06M13N01W11	NA	43104.1963
06M13N01W12	NA	30583.5937
06M13N01W13	NA	18036.5928
06M13N01W14	NA	4405.8496
06M13N01W15	NA	12629.9192
06M13N01W16	371.2196122	1539.5954
06M13N01W17	NA	4153.897
06M13N01W18	NA	2938.4308
06M13N01W19	NA	1911.9322
06M13N01W20	NA	22572.3082
06M13N01W21	NA	4180.224
06M13N01W22	NA	6310.293
06M13N01W23	NA	2600.8718
06M13N01W24	NA	5350.208
06M13N01W25	NA	19370.1516
06M13N01W26	NA	10901.4917
06M13N01W27	NA	1982.3602
06M13N01W28	NA	2292.2177
06M13N01W30	NA	2642.9946
06M13N01W32	NA	238.4238
06M13N01W33	NA	8206.7032
06M13N01W34	NA	3307.4879
06M13N01W35	NA	2001.63332
06M13N01W36	NA	5039.669267
06M13N02W01	NA	29418.2971
06M13N02W02	NA	15772.99992
06M13N02W03	NA	2223.0593
06M13N02W04	523.0828512	988.5393
06M13N02W05	4658.8950852	5706.2538
06M13N02W06	NA	14571.2979
06M13N02W08	299.1739244	759.6404
06M13N02W09	NA	5113.3035
06M13N02W10	NA	8111.4676
06M13N02W11	NA	6659.14744
06M13N02W12	NA	17072.21016
06M13N02W13	NA	8384.28
06M13N02W14	NA	3551.8693
06M13N02W15	454.54337805	1053.8411
06M13N02W16	NA	13940.3592
06M13N02W17	NA	2230.9829
06M13N02W19	6.6620068	68.8924
06M13N02W20	NA	2101.6157
06M13N02W21	NA	5710.5332
06M13N02W22	NA	3647.2389
06M13N02W23	NA	1791.5453
06M13N02W24	NA	1317.7307
06M13N02W25	NA	4425.0287
06M13N02W26	NA	4128.8715
06M13N02W27	198.77779895	520.822
06M13N02W28	333.4184694	836.2061
06M13N02W29	28.9740372	70.317
06M13N02W30	NA	763.2567
06M13N02W33	943.143263	1612.811
06M13N02W34	NA	7424.6087
06M13N02W35	NA	665.1275
06M13N02W36	NA	2622.5558
06M13N03W36	NA	144.0174
06M14N01E06	NA	870.9895
06M14N01E07	NA	2817.8716
06M14N01E08	NA	23057.2413
06M14N01E15	NA	10839.4932
06M14N01E16	NA	8196.1091
06M14N01E17	NA	12925.3273
06M14N01E18	NA	2984.4435
06M14N01E19	NA	6586.742
06M14N01E20	NA	6126.7205
06M14N01E21	NA	9045.7535
06M14N01E22	NA	225.2235
06M14N01E26	NA	917.055
06M14N01E27	NA	6340.957
06M14N01E28	NA	26393.0654
06M14N01E29	NA	8376.6728
06M14N01E30	NA	6871.4528
06M14N01E31	NA	5217.0176
06M14N01E32	NA	8339.5463
06M14N01E33	NA	357.1767
06M14N01E34	4.1290598	21.2748
06M14N01E35	NA	1847.1169
06M14N01W01	NA	3773.3718
06M14N01W02	NA	4208.73638
06M14N01W03	NA	20173.05612
06M14N01W04	NA	12915.3672
06M14N01W05	NA	5498.230617
06M14N01W06	NA	11763.73332
06M14N01W07	NA	10711.05815
06M14N01W08	NA	18126.62845
06M14N01W09	NA	21563.7093
06M14N01W10	NA	15671.06666
06M14N01W11	NA	912.5948
06M14N01W12	NA	1468.5017
06M14N01W13	NA	7965.2951
06M14N01W14	NA	1971.2283
06M14N01W15	NA	991.9521
06M14N01W16	NA	26215.67117
06M14N01W17	NA	3005.925683
06M14N01W18	NA	3428.1979
06M14N01W19	NA	2987.04264
06M14N01W20	NA	8759.857683
06M14N01W21	NA	46406.4812
06M14N01W22	NA	2687.78084
06M14N01W23	NA	22803.47764
06M14N01W24	NA	9797.1063
06M14N01W25	NA	17311.43072
06M14N01W26	NA	29121.63952
06M14N01W28	NA	1446.4678
06M14N01W29	NA	288.6418
06M14N01W30	NA	3818.3305
06M14N01W31	NA	4877.1795
06M14N01W33	NA	21753.6761
06M14N01W34	NA	9475.3801
06M14N01W35	NA	32683.4797
06M14N01W36	NA	23044.8398
06M14N02W01	NA	18561.60758
06M14N02W02	NA	13176.098
06M14N02W03	NA	14767.48096
06M14N02W04	NA	1881.53726
06M14N02W05	NA	3790.31578
06M14N02W06	NA	1648.57192
06M14N02W07	NA	47109.4
06M14N02W08	NA	9936.7976
06M14N02W09	NA	1738.0974
06M14N02W10	NA	5523.1439
06M14N02W11	1293.0734912	11038.6363
06M14N02W12	NA	30044.93
06M14N02W13	NA	17651.48956
06M14N02W14	NA	14204.41996
06M14N02W15	NA	135.083
06M14N02W16	NA	6715.276
06M14N02W17	NA	29070.3882
06M14N02W18	NA	2186.951
06M14N02W19	190.9516156	447.8606
06M14N02W20	NA	9760.4341
06M14N02W21	NA	12260.2426
06M14N02W22	NA	6044.21546
06M14N02W23	NA	2729.6525
06M14N02W24	NA	5419.4428
06M14N02W25	NA	14764.8502
06M14N02W26	NA	14682.9604
06M14N02W27	NA	6437.8147
06M14N02W28	NA	8962.1335
06M14N02W29	NA	8279.164
06M14N02W30	NA	5543.578
06M14N02W31	NA	2163.925
06M14N02W32	NA	5126.8451
06M14N02W33	NA	6204.0826
06M14N02W34	NA	1048.1285
06M14N02W35	NA	1586.5472
06M14N02W36	NA	6939.4179
06M14N03W01	NA	12136.5122
06M14N03W02	NA	4388.38622
06M14N03W03	NA	5508.935133
06M14N03W04	NA	7279.1326
06M14N03W05	NA	306.1275
06M14N03W10	12.1974479	24.8251
06M14N03W11	NA	1282.4358
06M14N03W12	NA	11784.5778
06M14N03W13	NA	4351.5473
06M14N03W14	NA	4870.8224
06M14N03W15	NA	1465.4939
06M14N03W22	NA	588.6333
06M14N03W23	NA	7768.8261
06M14N03W24	NA	1723.6674
06M14N03W25	NA	366.47558
06M14N03W36	NA	1600.1282
06M14N04W22	NA	405.175
06M14N04W35	NA	3076.0772
06M15N01W02	NA	364.6916
06M15N01W03	NA	12549.7634
06M15N01W04	NA	1159.6693
06M15N01W05	NA	328.9059
06M15N01W06	NA	31371.83333
06M15N01W07	NA	12656.39937
06M15N01W08	NA	18042.70662
06M15N01W10	NA	11279.83202
06M15N01W11	NA	6695.659533
06M15N01W13	2.6513531	8.7529
06M15N01W14	NA	12954.45438
06M15N01W15	NA	16198.15717
06M15N01W16	NA	23870.24068
06M15N01W17	NA	19074.63275
06M15N01W18	3500.2086744	25492.5132
06M15N01W19	NA	10386.7182
06M15N01W21	NA	18136.17835
06M15N01W22	NA	13027.8677
06M15N01W23	NA	453.9673
06M15N01W25	NA	742.2209
06M15N01W26	NA	4709.896
06M15N01W27	NA	3656.7054
06M15N01W28	NA	4584.5285
06M15N01W29	NA	37556.303
06M15N01W30	NA	36134.9066
06M15N01W31	NA	15519.4481
06M15N01W32	NA	14278.7532
06M15N01W33	NA	4657.6343
06M15N01W34	NA	2997.619833
06M15N01W35	NA	3419.41708
06M15N01W36	NA	16988.1666
06M15N02W02	NA	7525.0983
06M15N02W03	NA	16443.5227
06M15N02W04	NA	24291.36925
06M15N02W05	NA	16325.05403
06M15N02W06	NA	5514.953533
06M15N02W07	NA	3885.3333
06M15N02W08	NA	4028.249717
06M15N02W09	NA	21142.5299
06M15N02W10	NA	32373.50987
06M15N02W12	NA	15337.7763
06M15N02W13	NA	9669.1807
06M15N02W15	NA	34446.36045
06M15N02W16	NA	16023.3641
06M15N02W17	NA	21900.43308
06M15N02W18	NA	8139.9198
06M15N02W19	NA	1636.3584
06M15N02W20	NA	1268.0941
06M15N02W21	NA	15612.77673
06M15N02W22	NA	14055.4153
06M15N02W24	NA	712.4978
06M15N02W25	NA	6514.0116
06M15N02W27	NA	10193.199
06M15N02W28	NA	14483.0158
06M15N02W29	NA	7037.39694
06M15N02W30	NA	2355.179237
06M15N02W31	NA	742.22468
06M15N02W32	NA	2452.63128
06M15N02W33	NA	15019.24626
06M15N02W34	NA	1812.7491
06M15N02W35	NA	17980.8835
06M15N02W36	3188.2118466	9978.618
06M15N03W01	NA	16775.6978
06M15N03W02	NA	623.6076
06M15N03W03	855.1884852	5952.6069
06M15N03W04	NA	13207.6052
06M15N03W05	NA	31358.53385
06M15N03W06	NA	6287.499733
06M15N03W07	NA	4989.7267
06M15N03W08	NA	4564.7713
06M15N03W09	304.0880844	396.9301
06M15N03W10	NA	16852.66462
06M15N03W11	NA	23202.12005
06M15N03W12	NA	22000.4754
06M15N03W13	NA	608.04874
06M15N03W14	NA	5816.8514
06M15N03W15	NA	15285.76413
06M15N03W16	17.9446776	43.0328
06M15N03W17	NA	16270.4194
06M15N03W18	NA	17911.93618
06M15N03W19	NA	13675.17046
06M15N03W20	NA	26576.2325
06M15N03W21	NA	276.13516
06M15N03W22	NA	22341.363
06M15N03W23	NA	3161.0708
06M15N03W24	NA	1901.9254
06M15N03W25	NA	527.8781
06M15N03W26	NA	2765.15
06M15N03W27	NA	4178.64596
06M15N03W28	NA	7402.06814
06M15N03W29	NA	6464.17936
06M15N03W30	NA	1840.79586
06M15N03W32	NA	3816.75802
06M15N03W33	NA	8243.333
06M15N03W34	NA	4376.4765
06M15N03W35	NA	8022.9648
06M15N03W36	NA	5515.476
06M15N04W01	NA	3721.2672
06M15N04W02	NA	2893.5422
06M15N04W03	NA	24080.0373
06M15N04W10	NA	5016.79716
06M15N04W11	NA	12346.3797
06M15N04W12	NA	3680.8831
06M15N04W13	NA	5473.8396
06M15N04W14	NA	3780.4458
06M15N04W15	NA	1190.8217
06M15N04W22	NA	2693.9991
06M15N04W23	NA	8711.585
06M15N04W24	NA	15512.7759
06M15N04W25	NA	7528.8999
06M15N04W26	NA	2474.5439
06M15N04W27	NA	6393.47922
06M15N04W33	NA	1462.8356
06M16N01W04	2774.1159966	8100.2786
06M16N01W05	NA	20495.7342
06M16N01W06	NA	5314.6374
06M16N01W07	NA	3729.3081
06M16N01W08	NA	17117.1395
06M16N01W09	NA	61351.6194
06M16N01W10	NA	8038.0556
06M16N01W17	997.5	2450
06M16N01W18	NA	1225.6754
06M16N01W19	NA	3314.2488
06M16N01W20	1233.9768744	6943.5342
06M16N01W21	4366.0178484	25935.3919
06M16N01W26	NA	9755.1024
06M16N01W27	1065.777209	6537.203
06M16N01W28	3701.4739939	8046.794
06M16N01W29	NA	1365.9211
06M16N01W31	NA	907.6915
06M16N01W32	NA	653.6619
06M16N01W33	NA	844.9653
06M16N01W34	360	2400
06M16N01W35	NA	8752.486433
06M16N02W01	NA	4817.4322
06M16N02W02	NA	12371.5626
06M16N02W03	NA	9838.827317
06M16N02W04	NA	35232.46035
06M16N02W05	NA	23539.5945
06M16N02W06	NA	32867.70852
06M16N02W07	NA	13072.27258
06M16N02W08	3297.8906139	10863.4021
06M16N02W09	NA	5286.9565
06M16N02W10	8848.4045377	41080.1547
06M16N02W11	NA	17277.8348
06M16N02W12	NA	351.6185
06M16N02W13	NA	18926.87503
06M16N02W14	NA	27815.5854
06M16N02W15	NA	9245.2612
06M16N02W16	NA	23723.0366
06M16N02W17	9489.1837466	20368.1484
06M16N02W18	NA	12455.8528
06M16N02W21	3619.1691799	19307.1667
06M16N02W22	NA	47772.82998
06M16N02W23	NA	30696.0777
06M16N02W24	66.0259112	142.9628
06M16N02W25	NA	6239.2032
06M16N02W26	NA	4790.074933
06M16N02W27	NA	53377.59447
06M16N02W28	NA	15357.09058
06M16N02W29	NA	32964.79662
06M16N02W30	NA	19693.31248
06M16N02W31	NA	3577.463297
06M16N02W32	13493.80510072	39448.9607
06M16N02W33	NA	14646.50697
06M16N02W34	2907.5264356	10536.5568
06M16N02W35	NA	1599.2778
06M16N02W36	NA	1475.5745
06M16N03W01	NA	37815.40958
06M16N03W02	NA	12636.8278
06M16N03W03	NA	6793.4329
06M16N03W04	NA	11207.55358
06M16N03W05	NA	26141.7404
06M16N03W06	NA	17224.88665
06M16N03W07	NA	15042.25718
06M16N03W08	NA	18374.96275
06M16N03W09	NA	8660.499017
06M16N03W10	NA	18948.79342
06M16N03W11	NA	34759.07853
06M16N03W12	NA	29147.89533
06M16N03W13	NA	5492.4848
06M16N03W14	NA	8302.725633
06M16N03W15	NA	6674.82035
06M16N03W16	NA	2202.7553
06M16N03W17	NA	29010.4501
06M16N03W18	2096.1017306	13646.1104
06M16N03W19	NA	43823.75287
06M16N03W20	NA	28491.05008
06M16N03W21	NA	12674.8279
06M16N03W22	NA	27038.32697
06M16N03W23	NA	32725.9921
06M16N03W24	NA	31601.2333
06M16N03W25	NA	5000.69895
06M16N03W26	NA	5372.1995
06M16N03W27	NA	29130.5573
06M16N03W28	NA	24358.6416
06M16N03W29	NA	21360.8078
06M16N03W30	NA	34368.33298
06M16N03W31	NA	28229.5547
06M16N03W32	NA	6170.7581
06M16N03W33	NA	1349.6287
06M16N03W35	NA	9385.1622
06M16N03W36	NA	9422.9383
06M16N04W01	NA	7637.409133
06M16N04W02	NA	3339.631167
06M16N04W03	157.444092	336.419
06M16N04W11	NA	6301.5773
06M16N04W12	NA	1279.5783
06M16N04W13	NA	10189.1183
06M16N04W14	NA	5670.92188
06M16N04W15	NA	1004.9645
06M16N04W22	525.7398683	4953.4693
06M16N04W24	NA	5134.7876
06M16N04W25	NA	15879.86672
06M16N04W26	NA	25003.86118
06M16N04W27	NA	28955.00608
06M16N04W34	NA	5842.8777
06M16N04W35	NA	14067.37883
06M16N04W36	NA	10964.5962
06M17N01E06	NA	35594.3919
06M17N01E07	4009.075	13342.5
06M17N01W01	11435.505	41947.5
06M17N01W02	3769.995	8313.2
06M17N01W03	NA	46342.3041
06M17N01W04	NA	29526.7769
06M17N01W05	NA	3322.8264
06M17N01W07	NA	3524.8257
06M17N01W08	NA	1046.8913
06M17N01W09	3760	10900
06M17N01W10	3273.8130436	23930.4087
06M17N01W11	6171.311819	32738.2953
06M17N01W14	8727.99991133	27623.6083
06M17N01W17	NA	15020.01815
06M17N01W18	NA	3621.9274
06M17N01W19	NA	6809.8286
06M17N01W21	NA	6376.279867
06M17N01W22	NA	5423.408667
06M17N01W23	4095.5142796	20234.0901
06M17N01W25	NA	15585.45082
06M17N01W26	NA	51912.8309
06M17N01W27	NA	24699.09465
06M17N01W28	2772.4065871	10364.5541
06M17N01W29	10258.0269728	36004.3936
06M17N01W30	NA	14382.8117
06M17N01W31	NA	6273.3244
06M17N01W32	NA	23814.6593
06M17N01W34	NA	3590.609
06M17N01W35	NA	24344.2358
06M17N01W36	460	4600
06M17N02W01	NA	26136.7071
06M17N02W02	666.4763139	3756.4873
06M17N02W03	NA	49078.399
06M17N02W05	NA	21675.81093
06M17N02W06	NA	33279.42185
06M17N02W07	NA	12572.8862
06M17N02W08	NA	18863.95185
06M17N02W09	NA	10174.49658
06M17N02W10	NA	22997.81038
06M17N02W11	NA	68106.11255
06M17N02W14	NA	20038.20252
06M17N02W15	NA	15107.53733
06M17N02W18	NA	13283.3124
06M17N02W19	NA	21790.352
06M17N02W22	1683.804702	9229.363
06M17N02W23	NA	14696.59942
06M17N02W24	NA	1457.8809
06M17N02W25	NA	2779.989
06M17N02W26	NA	9048.2297
06M17N02W27	1674.1198368	12809.7428
06M17N02W30	NA	16152.02238
06M17N02W31	NA	20864.86383
06M17N02W34	NA	10106.5767
06M17N02W35	NA	9892.8372
06M17N02W36	NA	6564.2456
06M17N03W01	NA	21066.2139
06M17N03W02	NA	25465.6036
06M17N03W03	NA	18733.13915
06M17N03W04	NA	15393.591
06M17N03W05	NA	18311.9197
06M17N03W06	NA	7402.9828
06M17N03W07	NA	12482.7573
06M17N03W08	NA	25388.3453
06M17N03W09	NA	11001.60625
06M17N03W10	NA	10620.8996
06M17N03W11	NA	19223.77965
06M17N03W12	NA	25922.15838
06M17N03W13	NA	14188.89603
06M17N03W14	NA	46600.984
06M17N03W15	NA	18484.796
06M17N03W16	NA	27140.5405
06M17N03W17	NA	13021.84067
06M17N03W18	NA	5959.2815
06M17N03W19	NA	19284.12428
06M17N03W20	NA	14274.77183
06M17N03W21	NA	30929.3204
06M17N03W22	NA	34974.51162
06M17N03W23	NA	7973.5331
06M17N03W24	NA	27595.8454
06M17N03W25	NA	41003.1664
06M17N03W26	NA	14271.1833
06M17N03W27	NA	16129.8204
06M17N03W28	NA	27568.43958
06M17N03W29	NA	8281.72965
06M17N03W30	NA	35278.65883
06M17N03W31	NA	33230.547
06M17N03W32	NA	17612.46035
06M17N03W33	NA	10304.63388
06M17N03W34	NA	26475.8556
06M17N03W35	NA	13991.1975
06M17N03W36	NA	37884.91267
06M17N04W01	NA	1166.5547
06M17N04W06	NA	451.0895
06M17N04W07	NA	31.9831
06M17N04W13	NA	2114.4763
06M17N04W14	NA	1275.6829
06M17N04W23	NA	11535.6088
06M17N04W24	NA	24555.0305
06M17N04W25	NA	12686.87758
06M17N04W36	NA	2930.5086
06M18N01E30	NA	7467.9007
06M18N01E31	NA	80625.466
06M18N01W18	NA	135.8035
06M18N01W19	3176.99998536	3244.3268
06M18N01W25	NA	2024.1993
06M18N01W26	1298.19454596	3082.1333
06M18N01W27	3572.96725172	12276.1188
06M18N01W28	NA	42348.5875
06M18N01W29	NA	95.3786
06M18N01W31	NA	8300.129
06M18N01W32	NA	10641.1468
06M18N01W33	NA	6414.7489
06M18N01W34	1822.5405648	4769.4292
06M18N01W35	4760.5624381	12320.0142
06M18N02W13	575.6142581	2575.0051
06M18N02W14	NA	27358.6781
06M18N02W15	1034.9949348	9762.3267
06M18N02W16	NA	24194.2496
06M18N02W17	NA	11458.90657
06M18N02W18	2284.735168	6606.2065
06M18N02W19	NA	19201.549
06M18N02W20	5850.9256872	22564.2106
06M18N02W21	NA	34604.54087
06M18N02W22	NA	14546.4249
06M18N02W23	NA	20977.7592
06M18N02W24	NA	64587.7964
06M18N02W25	NA	7921.7153
06M18N02W26	NA	37055.1823
06M18N02W27	NA	47194.3319
06M18N02W29	NA	3251.365
06M18N02W31	NA	9470.3537
06M18N02W32	NA	1093.550783
06M18N02W33	4190.62171331	11493.9859
06M18N02W34	NA	12985.2283
06M18N02W35	NA	23698.7367
06M18N02W36	NA	6257.2171
06M18N03W28	NA	22724.5675
06M18N03W29	NA	16057.8846
06M18N03W30	NA	15282.3554
06M18N03W31	NA	17942.2375
06M18N03W32	NA	34037.83787
06M18N03W33	NA	12020.1492
06M18N03W34	NA	14488.0126
06M18N03W36	1391.8198716	1663.4039
06M18N04W25	1718.1	8454
06M18N04W36	NA	4267.2367
07M01N01E19	19.254818	84.097
07M01N01W01	75.3355973	170.7944
07M01N01W02	23.646	24
07M01N01W28	0.152064	0.656
07M01N02E02	NA	414.0665
07M01N02E03	NA	6973.6939
07M01N02E04	NA	516.7467
07M01N02E10	NA	1973.8598
07M01N02E11	NA	4765.238
07M01N02E12	NA	784.1349
07M01N02E21	NA	545.9682
07M01N02E23	NA	1138.1108
07M01N02E24	NA	3450.4137
07M01N02E25	NA	8069.998
07M01N02E26	NA	2542.55
07M01N02E28	260	300
07M01N02E32	NA	3518.7392
07M01N02E33	NA	85.2988
07M01N02E36	NA	6446.7497
07M01N02W02	8.9509536	10.3599
07M01N02W06	29.976904	73.1144
07M01N03E01	NA	650.3559
07M01N03E02	NA	2375.6505
07M01N03E04	NA	3747.5318
07M01N03E05	111.8708002	235.8847
07M01N03E06	NA	3528.3874
07M01N03E07	NA	6772.3266
07M01N03E08	NA	5843.0833
07M01N03E09	NA	2383.0599
07M01N03E10	NA	264.8842
07M01N03E11	NA	3631.668275
07M01N03E12	NA	4567.525467
07M01N03E13	NA	17673.8684
07M01N03E14	NA	550.352
07M01N03E15	NA	13540.4838
07M01N03E16	NA	7382.2086
07M01N03E17	NA	11004.282
07M01N03E18	NA	3341.7182
07M01N03E19	NA	4692.6823
07M01N03E20	NA	4427.969
07M01N03E21	NA	13690.26585
07M01N03E23	NA	269.2056
07M01N03E24	NA	5052.0296
07M01N03E25	NA	110.8864
07M01N03E27	NA	25221.8483
07M01N03E28	NA	10106.3353
07M01N03E29	NA	8871.4787
07M01N03E30	NA	10010.437
07M01N03E31	NA	9299.5952
07M01N03E32	NA	6610.0853
07M01N03E33	NA	6102.9257
07M01N03E34	NA	4297.6174
07M01N03E35	NA	257.2165
07M01N03E36	294	300
07M01N03W01	500	625
07M01N03W10	0.7416397	1.8133
07M01N03W30	NA	117.4212
07M01N04E06	204.58207758	481.0575
07M01N04E07	287.34761724	628.3744
07M01N04E17	NA	1524.8806
07M01N04E18	NA	1983.0432
07M01N04E19	NA	8489.6507
07M01N04E30	NA	14343.674
07M01N04W18	NA	465.4053
07M01N05W01	407.2324247	631.6136
07M01N05W14	74.5365401	256.3434
07M01S01E32	28.5708837	47.3973
07M01S01E33	0.21771	0.531
07M01S01W01	0.46875	4.6875
07M01S01W35	0.36377	0.6614
07M01S02E01	4825.35109	5346.7605
07M01S03E03	NA	1614.8299
07M01S03E04	NA	2856.1208
07M01S03E05	NA	223.0345
07M01S03E09	NA	7240.4307
07M01S03E10	30.122946	73.4706
07M01S03E11	NA	53.9784
07M01S03E12	2523.55475452	9499.9538
07M01S03E13	306.903212	697.5073
07M01S03E15	NA	14364.3993
07M01S03E25	NA	13364.4722
07M01S03E31	NA	862.5812
07M01S03E32	NA	256.8993
07M01S03E34	NA	1232.4083
07M01S04E30	NA	6664.3745
07M02N01E14	2.7394348	5.0542
07M02N01W18	27.708912	44.982
07M02N01W29	15.8219605	38.6845
07M02N02E16	1214.435911	2239.1378
07M02N02E20	524.248651	539.0318
07M02N02E21	NA	1812.4157
07M02N02E22	NA	14417.7479
07M02N02E25	NA	4483.883
07M02N02E26	5.922	6
07M02N02E27	NA	3889.3638
07M02N02E28	203.672696	321.7888
07M02N02E33	NA	2784.9052
07M02N02E34	NA	1660.7002
07M02N02E35	NA	11744.3985
07M02N02E36	NA	3297.311
07M02N02W21	1095.765242	1210.0366
07M02N02W31	38.4	48
07M02N03E03	NA	992.6517
07M02N03E06	968.375943	1130.1939
07M02N03E10	0.03439	0.3439
07M02N03E16	15.0308727	36.7503
07M02N03E17	50.6303145	123.7905
07M02N03E18	NA	4788.072
07M02N03E19	1309.3947676	2462.0564
07M02N03E23	723.958898	2441.937
07M02N03E25	NA	6227.1463
07M02N03E26	NA	1844.4531
07M02N03E29	20.8986892	41.6698
07M02N03E30	16.9582608	36.2356
07M02N03E31	NA	1607.7984
07M02N03E32	1263.3004504	1494.8983
07M02N03E33	693.9549484	1049.3209
07M02N03E35	679.2709588	1078.8726
07M02N03E36	NA	1153.5097
07M02N03W35	NA	495.2423
07M02N05W36	NA	8241.94205
07M02S01E04	91.8124744	232.3671
07M02S01E12	7.7132083	18.8587
07M02S01W02	54.0715587	132.2043
07M02S01W12	29.6662015	72.5335
07M03N03E14	19.3256825	43.4285
07M03N03E20	NA	4697.8746
07M03N03E22	480.0080844	1025.6583
07M03N03E24	NA	6873.7808
07M03N03E26	196.4100528	419.6796
07M03N03E28	16.9319124	36.1793
08H13N01E01	NA	765.8205
08H13N01E02	160.7946564	266.3101
08H13N01E11	NA	1177.029
08H13N01E21	180.0144162	339.0102
08H13N01E22	NA	212.6871
08H13N01E25	NA	59.8025
08H13N02E03	NA	649.74
08H13N02E05	NA	526.4684
08H13N02E06	NA	801.1475
08H13N02E16	NA	32.487
08H13N02E34	73.050768	167.9328
08H14N01E01	NA	1075.8267
08H14N01E11	NA	91.5598
08H14N01E12	NA	1327.6159
08H14N01E13	NA	778.2576
08H14N01E15	223.9380405	387.8865
08H14N01E16	17.2616418	32.5078
08H14N01E20	NA	457.7986
08H14N01E25	344.2796838	574.9158
08H14N01E26	108.1477236	180.8443
08H14N01E28	NA	35.82
08H14N01E33	81.3763872	153.2512
08H14N01E35	520.2555756	845.8907
08H14N01E36	254.9219904	413.8344
08H14N02E05	NA	263.1308
08H14N02E06	NA	778.2576
08H14N02E07	NA	938.487
08H14N02E09	NA	454.818
08H14N02E16	NA	114.4497
08H14N02E21	NA	114.4497
08H14N02E22	NA	457.7986
08H14N02E27	NA	274.6792
08H14N02E28	NA	183.1194
08H14N02E30	232.7548608	377.8488
08H14N02E31	32.0573727	60.3717
08H14N02E32	NA	343.349
08H14N02E33	NA	137.3395
08H15?01E12	NA	269.3102
08H15?01E13	NA	461.0226
08H15N01E01	NA	264.7456
08H15N01E05	19.987352	32.447
08H15N01E06	NA	328.6498
08H15N01E07	NA	86.727
08H15N01E11	NA	114.1145
08H15N01E14	NA	36.5032
08H15N01E33	22.1935698	41.7958
08H15N01E35	NA	105.5824
08H15N01E36	NA	1190.4929
08H15N01W12	NA	178.0186
08H15N02E07	NA	27.3875
08H15N02E13	NA	68.4687
08H15N02E18	NA	333.2143
08H15N02E19	NA	442.7643
08H15N02E30	NA	410.8122
08H15N02E31	NA	118.6791
08H16?01E34	NA	54.7749
08H16?01E35	NA	287.5685
08H16N01E27	NA	173.454
08H16N01E33	NA	187.1478
08H16N01W36	NA	22.8229
08H17N01E19	NA	10.6632
08H17N01E20	NA	50.6464
08H17N01W01	NA	12571.69236
08H17N01W02	12116.4467193	21810.5448
08H17N01W03	NA	14130.04313
08H17N01W12	5000.1900168	7826.1576
08H17N01W15	901.8360512	2295.7189
08H17N01W25	NA	32.4896
08H18N01E07	NA	248.234
08H18N01E17	NA	37.3212
08H18N01E21	NA	31.9896
08H18N01E29	NA	119.952
08H18N01E31	50.3738424	113.4546
08H18N01W01	NA	575.3531
08H18N01W02	NA	1963.3265
08H18N01W05	NA	46562.62464
08H18N01W14	NA	29.3238
08H18N01W21	NA	61098.45888
08H18N01W22	NA	69957.0569
08H18N01W23	NA	155.0693
08H18N01W24	NA	264.9265
08H18N01W26	NA	58670.76236
08H18N01W27	NA	54082.6686
08H18N01W28	20.790738	51.2457
08H18N01W35	NA	42625.75788
08H18N01W36	4048.437619	10167.727
08H19N01W33	NA	201.6318
08H19N01W35	NA	1126.1049
09M08N09E11	NA	255.9509
09M08N11E08	NA	9933.8026
09M08N12E05	NA	1061.1454
09M08N12E07	30.485243	61.3045
09M08N12E09	14.994	59.976
09M08N12E16	14.994	59.976
09M09N09E24	32.34	33
09M09N09E36	83.884296	111.4556
09M09N10E03	NA	274.8578
09M09N10E35	7.5442135	17.7676
09M09N11E03	1.280758	3.1238
09M09N11E17	1100.400892	1258.9416
09M09N12E02	990.9374334	1115.9971
09M09N12E11	8.4490156	19.7924
09M09N12E17	305.85252	312.5313
09M09N12E20	8.596	14
09M09N12E27	NA	584.3181
09M09N12E28	NA	4703.9159
09M09N12E29	NA	814.8627
09M09N12E30	34.293852	66.4972
09M09N12E32	NA	185.0793
09M09N12E33	1563.741692	1631.8212
09M09N12E34	48.238078	97.2758
09M09N14E01	5.910135	13.7445
09M10N08E13	2.971211	7.1283
09M10N09E26	10.351068	85.8885
09M10N10E01	14.25	18.125
09M10N10E04	138	276
09M10N10E12	48.3031751	70.9215
09M10N10E27	10.95454	20.523
09M10N10E33	NA	153.1707
09M10N10E34	NA	401.7284
09M10N11E01	NA	4781.1972
09M10N11E02	NA	5184.6858
09M10N11E03	NA	237.2177
09M10N11E04	NA	189.6714
09M10N11E08	NA	474.1373
09M10N11E09	111.75946744	162.3533
09M10N11E26	57.6	72
09M10N11E32	11.5	14.5
09M10N11E35	828.47069	1087.145
09M10N12E04	NA	1435.465
09M10N12E05	NA	113.4026
09M10N12E06	55.27011934	93.3191
09M10N12E07	NA	411.4725
09M10N12E08	379.5032088	524.191
09M10N12E30	NA	404.3487
09M10N12E31	601.1730734	687.7935
09M10N12E33	NA	609.3554
09M10N14E24	0.1572464	0.4273
09M11N09E03	37.25	48.125
09M11N09E12	0.328125	0.4375
09M11N09E24	235	293.75
09M11N09E35	24.125816	34.5658
09M11N10E01	NA	99.9287
09M11N10E12	43.6183389	96.6659
09M11N10E20	19.953557	101.4961
09M11N10E31	NA	65.5839
09M11N10E32	2.280758	5.1238
09M11N10E33	184.093528	230.7794
09M11N10E34	NA	54.4376
09M11N10E35	172.1326584	205.4508
09M11N11E07	NA	222.0769
09M11N11E26	270.4026128	322.1572
09M11N11E28	NA	5504.1513
09M11N11E32	45.5387016	58.4884
09M11N11E33	108.989122	229.4561
09M11N11E34	2144.3412955	2266.0869
09M11N11E35	458.8776128	697.9072
09M11N12E32	377.124979	561.3283
09M11N12E33	NA	2163.9652
09M12N09E16	1.25	2.5
09M12N09E20	15.1	19.75
09M12N10E09	84.441716	112.0143
09M12N11E09	2.3216932	2.8118
09M12N12E01	89.937876	120.4823
10M10S13E28	NA	5961.2486
10M10S13E32	NA	6283.1781
10M10S13E33	NA	20333.5279
10M10S13E34	NA	37324.7888
10M10S22E34	10.2459	24.99
10M10S23E02	NA	119.4706
10M10S23E21	0.711237	1.7295
10M11S12E12	NA	1700.5124
10M11S12E13	NA	7213.702933
10M11S12E14	NA	6141.017367
10M11S12E22	NA	4438.005533
10M11S12E23	NA	5330.403767
10M11S12E24	NA	10377.48497
10M11S12E25	NA	25907.5688
10M11S12E26	NA	29189.28365
10M11S12E27	4735.662152	13669.3576
10M11S12E28	NA	9709.9499
10M11S12E31	22.782429	55.5669
10M11S12E32	NA	16835.7846
10M11S12E33	NA	28400.65228
10M11S12E34	NA	5641.724033
10M11S12E35	NA	7868.873367
10M11S12E36	NA	31193.03473
10M11S13E01	NA	2871.2955
10M11S13E02	NA	46647.3537
10M11S13E03	NA	29545.55652
10M11S13E04	NA	12970.83265
10M11S13E05	NA	18663.3534
10M11S13E06	NA	6130.2087
10M11S13E07	NA	9645.0378
10M11S13E08	NA	18113.23148
10M11S13E09	NA	12832.3261
10M11S13E10	NA	4364.2593
10M11S13E11	NA	38866.51773
10M11S13E12	NA	8337.8243
10M11S13E13	NA	24032.02347
10M11S13E14	NA	18659.7099
10M11S13E15	NA	14270.8552
10M11S13E16	NA	18384.855
10M11S13E17	NA	17860.09048
10M11S13E18	NA	24324.57212
10M11S13E19	NA	11871.27837
10M11S13E20	NA	11282.2127
10M11S13E21	NA	19357.52058
10M11S13E22	NA	12812.1385
10M11S13E23	NA	15534.91743
10M11S13E24	NA	20047.38
10M11S13E25	NA	21686.4834
10M11S13E26	NA	13066.88805
10M11S13E27	NA	15627.2969
10M11S13E28	NA	13628.25742
10M11S13E29	NA	20861.78038
10M11S13E30	NA	5758.725533
10M11S13E31	NA	27604.3908
10M11S13E32	2503.2189206	4315.7418
10M11S13E33	NA	14532.26418
10M11S13E34	NA	25274.57092
10M11S13E35	NA	13317.28
10M11S13E36	NA	34092.6234
10M11S14E18	NA	4681.2916
10M11S14E19	NA	38931.9366
10M11S14E30	NA	23409.0696
10M11S14E31	NA	9057.6441
10M11S20E35	NA	146.147
10M11S21E13	57.579978	100.4688
10M11S21E16	25.921137	34.6857
10M11S21E23	NA	3631.6089
10M11S23E27	72.19016	135.976
10M11S24E18	6.967212	16.9932
10M12S11E12	NA	10182.2821
10M12S11E13	NA	75062.7522
10M12S11E14	NA	30336.7127
10M12S11E22	NA	853.0059
10M12S11E23	NA	3377.6629
10M12S11E24	25579.19232	58331.8948
10M12S11E25	NA	5014.7037
10M12S11E26	12353.5451874	15131.3902
10M12S11E27	NA	5967.755233
10M12S11E28	NA	6241.1887
10M12S11E33	NA	1422.2258
10M12S11E34	NA	4892.7543
10M12S11E35	NA	3159.840567
10M12S11E36	NA	46960.9495
10M12S12E01	1647.54556	5912.2426
10M12S12E02	NA	17.6404
10M12S12E03	NA	24.4064
10M12S12E04	515.481086	3223.1246
10M12S12E05	839.412035	7194.6635
10M12S12E06	NA	9661.0786
10M12S12E07	NA	34451.711
10M12S12E08	NA	9842.7588
10M12S12E09	612.890848	4792.1728
10M12S12E10	NA	33.0275
10M12S12E12	NA	2611.0938
10M12S12E13	NA	49.7787
10M12S12E14	19.704846	48.0606
10M12S12E15	NA	10199.7744
10M12S12E16	NA	32329.8037
10M12S12E17	NA	11482.375
10M12S12E18	NA	11792.7936
10M12S12E19	NA	29434.49203
10M12S12E20	NA	10299.0169
10M12S12E21	NA	10695.3965
10M12S12E22	NA	4644.2459
10M12S12E23	1192.9284981	2130.3186
10M12S12E24	3265.6093068	5450.3208
10M12S12E25	NA	24963.4673
10M12S12E26	NA	11162.0808
10M12S12E27	NA	68853.5021
10M12S12E28	NA	11662.49943
10M12S12E29	NA	10479.2797
10M12S12E30	NA	32502.7671
10M12S12E31	NA	11481.7959
10M12S12E32	NA	48607.8143
10M12S12E33	NA	28193.6119
10M12S12E34	NA	4459.741
10M12S12E35	NA	6981.3426
10M12S12E36	NA	6979.2925
10M12S13E01	NA	21545.5603
10M12S13E02	NA	28760.709
10M12S13E03	NA	12432.68698
10M12S13E04	NA	35138.81152
10M12S13E05	4104.68987226	22023.9879
10M12S13E06	NA	13433.9623
10M12S13E07	NA	7238.2319
10M12S13E08	NA	16198.77653
10M12S13E09	NA	6951.5861
10M12S13E10	NA	5015.3283
10M12S13E11	NA	7477.0018
10M12S13E12	NA	11175.7582
10M12S13E13	NA	19433.67245
10M12S13E14	NA	10565.3206
10M12S13E15	NA	27967.1585
10M12S13E16	NA	12263.3402
10M12S13E17	NA	12208.7039
10M12S13E18	NA	1148.9805
10M12S13E19	NA	5581.803667
10M12S13E20	NA	4976.2698
10M12S13E21	NA	6328.5973
10M12S13E22	NA	13609.0906
10M12S13E23	NA	14072.94617
10M12S13E24	NA	26698.0965
10M12S13E25	NA	4562.3248
10M12S13E26	NA	9832.1044
10M12S13E27	NA	24333.9996
10M12S13E28	NA	13015.7707
10M12S13E29	NA	12424.52417
10M12S13E30	NA	3847.8365
10M12S13E31	1659.1662492	3180.6098
10M12S13E33	NA	7747.759
10M12S13E34	NA	46486.1924
10M12S13E35	NA	21898.8776
10M12S13E36	NA	25214.3109
10M12S14E05	NA	34889.4544
10M12S14E06	NA	19614.2012
10M12S14E07	NA	23277.2641
10M12S14E08	NA	2980.0585
10M12S14E17	NA	15720.0394
10M12S14E18	NA	15390.2717
10M12S14E19	NA	4282.6059
10M12S14E20	NA	4822.2195
10M12S14E29	NA	361.9819
10M12S14E30	NA	14440.333
10M12S14E31	NA	16677.2466
10M12S14E32	NA	12397.34233
10M12S14E33	NA	7488.1379
10M12S14E34	NA	6992.2293
10M12S18E35	NA	876.5586
10M12S19E33	16.0079276	35.6524
10M12S19E35	NA	1133.7266
10M12S19E36	NA	537.8934
10M12S20E01	NA	7485.3432
10M12S20E02	NA	3754.516
10M12S20E11	NA	23390.5234
10M12S20E12	NA	1386.0945
10M12S20E13	NA	13606.4706
10M12S20E14	41.03125	41.875
10M12S20E15	680.7229847	1467.6077
10M12S20E23	4.316	7
10M12S20E24	NA	1985.0551
10M12S20E25	NA	4212.884667
10M12S20E26	NA	4.877066667
10M12S20E36	NA	217.6789
10M12S21E07	NA	33433.4774
10M12S21E08	NA	14590.8791
10M12S21E16	NA	145.0864
10M12S21E17	NA	21288.48
10M12S21E18	NA	9803.729
10M12S21E19	NA	31182.0478
10M12S21E20	NA	13995.281
10M12S21E21	12	15
10M12S21E22	24.5	25
10M12S21E23	NA	17.4578
10M12S21E24	NA	1467.3919
10M12S21E25	NA	4952.8309
10M12S21E26	NA	6400.6871
10M12S21E27	39.96926	97.486
10M12S21E28	238.9415288	758.7459
10M12S21E29	NA	15169.0822
10M12S21E30	NA	12386.814
10M12S21E31	NA	2130.2917
10M12S21E34	NA	3976.8145
10M12S21E35	1.02758825	2.1346
10M12S21E36	0.435461	1.0621
10M12S22E15	NA	84.9758
10M12S22E19	NA	4790.9686
10M12S22E22	NA	65.7147
10M12S22E23	NA	453.204
10M12S22E26	NA	42.5348
10M12S22E27	849.6875424	1482.4112
10M12S22E29	NA	15292.656
10M12S22E30	NA	36553.7474
10M12S22E31	NA	13319.7717
10M12S22E32	NA	480.6725
10M12S22E34	NA	203.9418
10M13S11E01	NA	6575.064133
10M13S11E02	NA	6229.962167
10M13S11E03	NA	16552.7289
10M13S11E04	NA	9764.289933
10M13S11E09	NA	5213.1238
10M13S11E10	NA	30488.2153
10M13S11E11	NA	17221.096
10M13S11E12	NA	7502.6996
10M13S11E13	NA	19714.58793
10M13S11E14	NA	36489.66728
10M13S11E15	NA	1352.7287
10M13S11E16	NA	2904.2246
10M13S11E21	NA	581.3607
10M13S11E22	NA	37148.91065
10M13S11E23	NA	44751.46635
10M13S11E24	NA	19958.0336
10M13S11E25	NA	5945.1613
10M13S11E26	NA	5857.009893
10M13S11E27	NA	3372.260433
10M13S11E28	NA	6300.012983
10M13S11E35	NA	1757.08505
10M13S11E36	NA	13928.0852
10M13S12E01	NA	25647.41553
10M13S12E02	NA	5627.6143
10M13S12E03	NA	2978.4194
10M13S12E04	NA	23926.0709
10M13S12E05	NA	9259.5021
10M13S12E06	NA	18752.0848
10M13S12E07	NA	626.3754
10M13S12E08	NA	12456.1543
10M13S12E09	NA	15146.8465
10M13S12E10	NA	20556.97493
10M13S12E11	NA	9452.188533
10M13S12E12	NA	10691.94013
10M13S12E13	NA	16492.68263
10M13S12E14	NA	8967.1647
10M13S12E15	NA	11502.8692
10M13S12E16	NA	24838.7398
10M13S12E17	NA	5793.5631
10M13S12E18	NA	22448.5486
10M13S12E19	NA	16246.03373
10M13S12E20	NA	8517.994533
10M13S12E21	NA	14829.3008
10M13S12E22	NA	8447.2864
10M13S12E23	NA	27600.8796
10M13S12E24	NA	20546.014
10M13S12E25	NA	33238.6416
10M13S12E26	NA	6532.2284
10M13S12E27	NA	6855.9589
10M13S12E28	NA	9310.1455
10M13S12E29	NA	17672.78347
10M13S12E30	NA	28289.6134
10M13S12E31	NA	5767.985067
10M13S12E32	NA	7082.7065
10M13S12E33	NA	3816.2914
10M13S12E34	NA	29639.454
10M13S12E35	NA	33666.78903
10M13S12E36	NA	16147.43953
10M13S13E01	NA	12450.5676
10M13S13E02	NA	10638.234
10M13S13E03	NA	21172.6757
10M13S13E04	NA	9743.9842
10M13S13E05	NA	4635.0549
10M13S13E06	NA	4995.9696
10M13S13E07	NA	10445.52937
10M13S13E08	NA	642.9018
10M13S13E09	NA	3329.6592
10M13S13E10	NA	12279.0478
10M13S13E11	NA	26719.9003
10M13S13E12	NA	2001.5177
10M13S13E13	NA	12372.72987
10M13S13E14	NA	10301.1666
10M13S13E15	NA	6886.2543
10M13S13E16	NA	25081.9411
10M13S13E17	NA	2753.9515
10M13S13E18	NA	12995.11967
10M13S13E19	NA	9929.6382
10M13S13E20	NA	24044.8726
10M13S13E21	NA	10662.6883
10M13S13E22	NA	11094.7137
10M13S13E23	NA	8322.1988
10M13S13E24	NA	8832.5231
10M13S13E25	NA	3646.3481
10M13S13E26	NA	19498.5104
10M13S13E27	NA	37712.285
10M13S13E28	NA	4186.6043
10M13S13E29	NA	16348.4583
10M13S13E30	NA	26090.25077
[truncated: 20,854 more rows]
