# Supplementary material for: A pesticide and iPSC dopaminergic neuron screen identifies and classifies Parkinson-relevant pesticides
Source: Nat Commun. 2023 May 16;14:2803. doi: 10.1038/s41467-023-38215-z (PMC10188516; doi:10.1038/s41467-023-38215-z)
Supplement: Supplementary file 6 — Source Data [file 41467_2023_38215_MOESM6_ESM.zip › Source_dat_Fig1B.csv]

year	y	facet
1974	294	AI
1975	308	AI
1976	300	AI
1977	288	AI
1978	293	AI
1979	292	AI
1980	322	AI
1981	307	AI
1982	328	AI
1983	350	AI
1984	346	AI
1985	358	AI
1986	361	AI
1987	436	AI
1988	414	AI
1989	459	AI
1991	507	AI
1992	523	AI
1993	511	AI
1994	529	AI
1995	531	AI
1996	559	AI
1997	584	AI
1998	639	AI
1999	642	AI
2000	643	AI
2001	622	AI
2002	646	AI
2003	533	AI
2004	491	AI
2005	505	AI
2006	497	AI
2007	499	AI
2008	499	AI
2009	507	AI
2010	513	AI
2011	508	AI
2012	512	AI
2013	527	AI
2014	540	AI
2015	560	AI
2016	562	AI
2017	549	AI
1974	19913222.34	lbs
1975	21049485.28	lbs
1976	19702742.88	lbs
1977	20371212.13	lbs
1978	20056021.94	lbs
1979	32182241.84	lbs
1980	30445608.31	lbs
1981	30625166.21	lbs
1982	27105238.79	lbs
1983	24238494.39	lbs
1984	28641742.78	lbs
1985	27050811.55	lbs
1986	32096406.4	lbs
1987	34756241.43	lbs
1988	36461840.1	lbs
1989	35216033.07	lbs
1990	67878566.52	lbs
1991	53130376.54	lbs
1992	65313965.97	lbs
1993	78351925.35	lbs
1994	76428619.65	lbs
1995	83879559.89	lbs
1996	78499389.8	lbs
1997	84511698.99	lbs
1998	86097222.85	lbs
1999	78777492.63	lbs
2000	75012795.52	lbs
2001	54209712.69	lbs
2002	64790680.29	lbs
2003	61041065.37	lbs
2004	63896851.61	lbs
2005	70386430.82	lbs
2006	70534192.39	lbs
2007	60695578.17	lbs
2008	59955122.96	lbs
2009	56526962.72	lbs
2010	61355243.19	lbs
2011	71136758.73	lbs
2012	67356068.76	lbs
2013	71867727.82	lbs
2014	65907843.36	lbs
2015	77619917.64	lbs
2016	72892559.11	lbs
2017	69316355.44	lbs
