# Supplementary material for: A pesticide and iPSC dopaminergic neuron screen identifies and classifies Parkinson-relevant pesticides
Source: Nat Commun. 2023 May 16;14:2803. doi: 10.1038/s41467-023-38215-z (PMC10188516; doi:10.1038/s41467-023-38215-z)
Supplement: Supplementary file 6 — Source Data [file 41467_2023_38215_MOESM6_ESM.zip › Source_dat_Fig1C.csv]

PD	Year	avg_sum_total_lbs_AI	facet
0	1974	261.3662747	Residence
0	1975	275.0434522	Residence
0	1976	240.2808868	Residence
0	1977	245.8462699	Residence
0	1978	196.9195174	Residence
0	1979	225.8911474	Residence
0	1980	249.9822551	Residence
0	1981	261.690593	Residence
0	1982	261.4091123	Residence
0	1983	247.7277127	Residence
0	1984	253.269153	Residence
0	1985	250.0898007	Residence
0	1986	247.0245766	Residence
0	1987	257.5319893	Residence
0	1988	249.3581933	Residence
0	1989	247.8097429	Residence
0	1990	452.3232937	Residence
0	1991	424.5452378	Residence
0	1992	513.51709	Residence
0	1993	497.9494755	Residence
0	1994	403.6437406	Residence
0	1995	373.3897272	Residence
0	1996	474.3807135	Residence
0	1997	454.7829168	Residence
0	1998	355.2641886	Residence
0	1999	362.5806802	Residence
0	2000	391.2264925	Residence
0	2001	336.0165994	Residence
0	2002	342.8222547	Residence
0	2003	269.6824023	Residence
0	2004	311.6903575	Residence
0	2005	400.1350572	Residence
0	2006	320.6397836	Residence
1	1974	328.2747668	Residence
1	1975	336.0962265	Residence
1	1976	318.8618304	Residence
1	1977	392.7894437	Residence
1	1978	294.9638755	Residence
1	1979	331.5092702	Residence
1	1980	311.7269856	Residence
1	1981	420.8538066	Residence
1	1982	348.8684892	Residence
1	1983	339.8268486	Residence
1	1984	307.9802564	Residence
1	1985	357.815537	Residence
1	1986	380.0829635	Residence
1	1987	398.7045284	Residence
1	1988	376.1828437	Residence
1	1989	471.9710986	Residence
1	1990	572.4208399	Residence
1	1991	533.2059441	Residence
1	1992	707.0745213	Residence
1	1993	731.4812995	Residence
1	1994	501.545481	Residence
1	1995	590.6387535	Residence
1	1996	627.4985402	Residence
1	1997	688.46906	Residence
1	1998	531.8765903	Residence
1	1999	465.2552822	Residence
1	2000	526.0245974	Residence
1	2001	482.5794283	Residence
1	2002	406.1801309	Residence
1	2003	485.0125817	Residence
1	2004	494.626581	Residence
1	2005	505.3221645	Residence
1	2006	480.4912673	Residence
0	1974	281.3218239	Workplace
0	1975	382.0033899	Workplace
0	1976	442.7727579	Workplace
0	1977	386.7806117	Workplace
0	1978	359.5226665	Workplace
0	1979	409.012746	Workplace
0	1980	362.9431109	Workplace
0	1981	392.6633068	Workplace
0	1982	272.9804454	Workplace
0	1983	270.0626227	Workplace
0	1984	301.7433088	Workplace
0	1985	259.6486609	Workplace
0	1986	255.1972146	Workplace
0	1987	329.5052803	Workplace
0	1988	315.4503053	Workplace
0	1989	299.6249544	Workplace
0	1990	593.5115182	Workplace
0	1991	446.5735689	Workplace
0	1992	689.4635276	Workplace
0	1993	681.6833841	Workplace
0	1994	616.0465022	Workplace
0	1995	701.8591557	Workplace
0	1996	763.058325	Workplace
0	1997	815.2189048	Workplace
0	1998	624.2477652	Workplace
0	1999	623.4949693	Workplace
0	2000	581.1088676	Workplace
0	2001	456.0815787	Workplace
0	2002	429.5613477	Workplace
0	2003	395.3939214	Workplace
0	2004	430.2611928	Workplace
0	2005	944.9289519	Workplace
0	2006	701.9403762	Workplace
1	1974	529.5060371	Workplace
1	1975	723.9979568	Workplace
1	1976	715.0806909	Workplace
1	1977	529.8298895	Workplace
1	1978	541.236391	Workplace
1	1979	605.6285149	Workplace
1	1980	499.3372004	Workplace
1	1981	634.1061942	Workplace
1	1982	600.5470915	Workplace
1	1983	652.6184257	Workplace
1	1984	544.446937	Workplace
1	1985	678.9439179	Workplace
1	1986	663.2967579	Workplace
1	1987	589.0101298	Workplace
1	1988	672.2433488	Workplace
1	1989	865.526695	Workplace
1	1990	1008.05715	Workplace
1	1991	1034.30657	Workplace
1	1992	1300.736047	Workplace
1	1993	1339.013847	Workplace
1	1994	1026.679619	Workplace
1	1995	1037.510881	Workplace
1	1996	1364.911709	Workplace
1	1997	1052.784218	Workplace
1	1998	908.9772069	Workplace
1	1999	838.2161143	Workplace
1	2000	896.2739994	Workplace
1	2001	832.9959329	Workplace
1	2002	918.6188119	Workplace
1	2003	810.0309086	Workplace
1	2004	899.9337603	Workplace
1	2005	1101.022657	Workplace
1	2006	727.8093904	Workplace
