# Supplementary material for: A pesticide and iPSC dopaminergic neuron screen identifies and classifies Parkinson-relevant pesticides
Source: Nat Commun. 2023 May 16;14:2803. doi: 10.1038/s41467-023-38215-z (PMC10188516; doi:10.1038/s41467-023-38215-z)
Supplement: Supplementary file 6 — Source Data [file 41467_2023_38215_MOESM6_ESM.zip › Source_dat_Fig1D.csv]

Year	Pest_canc	Pest_reg	Annotate
1985	0	68	NA
1986	1	67	Dinoseb
1987	1	67	NA
1988	1	67	NA
1989	2	66	Ethylene Dibromide
1990	2	66	NA
1991	2	66	NA
1992	2	66	NA
1993	2	66	NA
1994	4	64	Mevinphos
1995	5	63	Fluazifop-Butyl
1996	5	63	NA
1997	5	63	NA
1998	6	62	Xylene
1999	6	62	NA
2000	6	62	NA
2001	6	62	NA
2002	6	62	NA
2003	6	62	NA
2004	7	61	Petroleum Hydrocarbons
2005	7	61	NA
2006	8	60	Parathion
2007	8	60	NA
2008	9	59	NA
2009	14	54	Most arscenics
2010	17	51	Xylene Range Aromatic Solvent
2011	18	50	Dicofol
2012	19	49	NA
2013	20	48	NA
2014	20	48	NA
2015	21	47	NA
2016	21	47	NA
2017	21	47	NA
