# Supplementary material for: A pesticide and iPSC dopaminergic neuron screen identifies and classifies Parkinson-relevant pesticides
Source: Nat Commun. 2023 May 16;14:2803. doi: 10.1038/s41467-023-38215-z (PMC10188516; doi:10.1038/s41467-023-38215-z)
Supplement: Supplementary file 6 — Source Data [file 41467_2023_38215_MOESM6_ESM.zip › Source_dat_Fig2A.csv]

chem_ind	logp	Use_Type_PAN_FIRST	fixed.p	chem_name
1	0.511747300317843	Herbicide	0.307788720101742	NA
2	0.909700721411652	Fungicide	0.123111685893944	NA
3	3.03721068399549	Insecticide	0.00091788720501199	NA
4	2.72185312272056	Insecticide	0.00189734749076949	NA
5	0.202071762164309	Adjuvant	0.627954587972319	NA
6	0.0346696322832613	Herbicide	0.923273494033426	NA
7	0.307797974069562	Insecticide	0.492268476810986	NA
8	1.41564120330371	Insecticide	0.0384024380025049	NA
9	1.8657051305671	Herbicide	0.0136236936549356	NA
10	0.431524635276246	Adjuvant	0.37023320339271	NA
11	0.248729273574325	Adjuvant	0.563989120522711	NA
12	0.0432235874657004	Adjuvant	0.905266423350307	NA
13	0.0906113709705829	Microbiocide	0.811687072288861	NA
14	0.0405745603021882	Insecticide	0.910805070515994	NA
15	1.20898780904554	Adjuvant	0.0618033748541054	NA
16	0.361219979260064	Adjuvant	0.435291333649836	NA
17	0.548622465401128	Herbicide	0.282733672640532	NA
18	0.876776505039486	Insecticide	0.132807773217123	NA
19	0.803790162585636	Insect Growth Regulator	0.157112173750928	NA
20	0.523953356458072	Insecticide	0.299258602525592	NA
21	0.497019921115547	Other	0.318405146573281	NA
22	0.263391968757133	Plant Growth Regulator	0.545265514233068	NA
23	2.8410954432272	Herbicide	0.00144179845820557	NA
24	1.09988754306327	Herbicide	0.07945339460333	NA
25	1.03905244462122	Fumigant	0.0914002861462633	NA
26	0.139510659306626	Herbicide	0.725252677299705	NA
27	0.519951486377031	Adjuvant	0.302028908822171	NA
28	0.215992831138375	Other	0.608145039793683	NA
29	1.04717284532613	Other	0.0897071696918902	NA
30	0.829233187453274	Adjuvant	0.148172228451425	NA
31	2.54251095337038	Fungicide	0.00286740505565327	NA
32	0.125531523747472	Fungicide	0.748976991210602	NA
33	1.24750418863722	Fungicide	0.0565582302194831	NA
34	0.574836773573037	Fungicide	0.266172526193662	NA
35	1.40375931523059	Fungicide	0.0394675969779589	NA
36	0.400633819597957	Herbicide	0.397526587331686	NA
37	0.538991758784686	Herbicide	0.289073473671509	NA
38	3.8286290533654	Other	0.000148378489843499	NA
39	2.20958610785441	Fungicide	0.00617182910492556	NA
40	0.145371253098583	Rodenticide	0.715531482442871	NA
41	2.98785478776165	Plant Growth Regulator	0.0010283600867623	NA
42	0.128371766447163	Insecticide	0.744094738335983	NA
43	1.45266503219	Fungicide	0.0352642756674272	NA
44	1.44027313213635	Herbicide	0.0362849783144586	NA
45	2.07133446836048	Herbicide	0.00848526737372704	NA
46	0.134790350246409	Herbicide	0.73317837961435	NA
47	0.287990151292119	Fungicide	0.515240328805621	NA
48	3.78088172762877	Insecticide	0.000165622094435009	NA
49	2.32484257721711	Insecticide	0.0047332279761152	NA
50	0.686200604294403	Fungicide	0.205967831067806	NA
51	2.69412334403767	Insecticide	0.00202244470229557	NA
52	0.245553634288776	Herbicide	0.568128224803997	NA
53	1.85447614703878	Insecticide	0.0139805369917863	NA
54	0.740828137600479	Adjuvant	0.181623425496482	NA
55	0.675527790099701	Fungicide	0.211092211554521	NA
56	0.373248409948777	Other	0.423400717896304	NA
57	1.8279300271857	Herbicide	0.0148617507308729	NA
58	0.122139752676377	Insecticide	0.75484928379397	NA
59	3.16344958263905	Solvent	0.000686357553216028	NA
60	0.26036582784216	Fumigant	0.549078163157109	NA
61	3.74260413961617	Fumigant	0.000180882212019748	NA
62	2.89551367175482	Herbicide	0.00127199770648572	NA
63	0.740225931198052	Insecticide	0.181875444945384	NA
64	0.581416837424926	Insecticide	0.26217010172308	NA
65	2.13349807918449	Herbicide	0.00735363247863045	NA
66	0.900733340268403	Herbicide	0.12568014113495	NA
67	0.773295907671634	Insecticide	0.168540427950557	NA
68	0.128592034814176	Herbicide	0.743717439100813	NA
69	2.09273415755843	Defoliant	0.00807729310130086	NA
70	0.403479696505744	Fungicide	0.394930162109109	NA
71	1.69313218048871	Insecticide	0.0202706567435664	NA
72	0.39154888591776	Insecticide	0.405929967584792	NA
73	1.04289694972048	Herbicide	0.0905947540474771	NA
74	1.03193564997963	Herbicide	0.0929104043225943	NA
75	1.16204307365166	Insecticide	0.0688583998681223	NA
76	0.769096390100146	Herbicide	0.17017807623499	NA
77	1.09269576165544	Insecticide	0.080780072450103	NA
78	0.326901023320213	Fungicide	0.471084675410784	NA
79	0.993880691673595	Herbicide	0.101418996327599	NA
80	0.369188250299931	Herbicide	0.42737759390637	NA
81	0.00364552963206957	Herbicide	0.991640990253696	NA
82	1.61479410067224	Insecticide	0.0242776082544183	NA
83	0.541217039849157	Insecticide	0.287596078630705	NA
84	0.298238700526965	Herbicide	0.503223946654426	NA
85	1.34651406783606	Herbicide	0.045028339529668	NA
86	0.10525156120718	Adjuvant	0.784780925574397	NA
87	1.04490762129926	Insecticide	0.0901762931037105	NA
88	1.84402506932744	Insecticide	0.0143210522967341	NA
89	1.85356994821315	Herbicide	0.0140097392350795	NA
90	0.166214419421563	Insecticide	0.682001893737893	NA
91	0.223128762863257	Adjuvant	0.598234199831798	NA
92	1.63013517413998	Plant Growth Regulator	0.023434992877343	NA
93	2.30594079233045	Fungicide	0.00494378081301328	NA
94	0.609224776005472	Insecticide	0.245909453130274	NA
95	1.67791537710117	Insecticide	0.0209934890489951	NA
96	0.371674357229176	Fungicide	0.424938071665155	NA
97	0.846666813313366	Fungicide	0.142342040322287	NA
98	1.02413502307315	Fungicide	0.0945943019957572	NA
99	0.526411043871614	Fungicide	0.297569870601687	NA
100	4.01669287459783	Insecticide	9.62292554147486e-05	Dimethoate
101	0.659293192002788	Defoliant	0.219132507334152	NA
102	0.274695781745955	Herbicide	0.531256452913496	NA
103	1.23134708711412	Herbicide	0.0587020020010127	NA
104	0.135813460219916	Insecticide	0.731453192513915	NA
105	0.521581208085742	Herbicide	0.300897647218563	NA
106	2.76275395690252	Herbicide	0.00172681591686773	NA
107	0.0920429818367176	Insecticide	0.809015827456467	NA
108	1.06585600838885	Fungicide	0.0859298377181435	NA
109	1.21381490100519	Insecticide	0.0611202467673205	NA
110	0.266639720104911	Insecticide	0.541203105399264	NA
111	0.208272053521337	Fungicide	0.619053162356874	NA
112	0.457997517041757	Insecticide	0.348339306563687	NA
113	0.958765749776615	Rodenticide	0.109959878227746	NA
114	0.139622407439769	Pheromone	0.72506608684068	NA
115	0.0905323336563604	Pheromone	0.811834804776536	NA
116	0.0180418079455903	Pheromone	0.959308277962098	NA
117	0.196749926814504	Insecticide	0.635696870144494	NA
118	0.27061148630476	Fungicide	0.536276188076571	NA
119	0.971379728048389	Pheromone	0.106812055304759	NA
120	0.963416740520161	Pheromone	0.108788567842004	NA
121	0.198555707928197	Plant Growth Regulator	0.633059152583752	NA
122	0.15487367711071	Fungicide	0.700045588092924	NA
123	2.85442233674328	Herbicide	0.00139822693265635	NA
124	2.07665495700608	Insecticide	0.00838194955882538	NA
125	0.264746714560333	Insecticide	0.543567253619642	NA
126	4.14826762596635	Herbicide	7.10775376450727e-05	Diuron
127	0.0746763005819384	Insecticide	0.842022505461917	NA
128	0.261401166843564	Herbicide	0.547770743927022	NA
129	0.201335132827491	Insecticide	0.629020598034918	NA
130	2.3047180631179	Herbicide	0.00495771933397655	NA
131	0.847293303840512	Herbicide	0.142136853164192	NA
132	0.137325300480849	Herbicide	0.728911327788686	NA
133	2.33096967656815	Herbicide	0.00466691964674747	NA
134	4.74127710098389	Insecticide	1.81435764503082e-05	Chlorpyrifos
135	0.553077107270246	Insecticide	0.279848441566713	NA
136	0.83500318249546	Fungicide	0.146216645971047	NA
137	2.13790875406521	Insecticide	0.00727932728250904	NA
138	0.525882465189559	Herbicide	0.297932262604109	NA
139	1.21276821571773	Insecticide	0.0612677292212315	NA
140	1.6461715151982	Fumigant	0.0225854363118314	NA
141	0.414531866841727	Herbicide	0.38500656335638	NA
142	0.710270954797739	Herbicide	0.194862847798581	NA
143	0.616365325263174	Fungicide	0.241899335157328	NA
144	0.406697351976189	Defoliant	0.392014966520793	NA
145	1.89857571658483	Fungicide	0.012630608776769	NA
146	0.378045775529595	Insecticide	0.418749425742993	NA
147	0.0440570911742737	Insecticide	0.903530690221895	NA
148	0.78674970165578	Plant Growth Regulator	0.163399340127773	NA
149	2.20665373832715	Insecticide	0.00621364248617676	NA
150	1.1686882960011	Herbicide	0.0678128042427257	NA
151	1.42035734978961	Insecticide	0.0379876694394104	NA
152	3.12484485239866	Herbicide	0.000750162149812044	NA
153	0.518129277889867	Microbiocide	0.303298821006835	NA
154	6.53201088590968	Insecticide	2.9375760185415e-07	Dicofol
155	0.118489529986218	Herbicide	0.761220490362429	NA
156	0.383786810896864	Herbicide	0.413250311021225	NA
157	0.0176793205864462	Fungicide	0.960109306526697	NA
158	0.24857472824778	Insecticide	0.564189853888465	NA
159	0.220184309107805	Insecticide	0.602303921630009	NA
160	1.58004821521715	Herbicide	0.02629975996698	NA
161	4.08441357626564	Insecticide	8.2335366635488e-05	Malathion
162	0.767539686764981	Fungicide	0.170789164211236	NA
163	0.300611150222226	Insecticide	0.500482446239987	NA
164	0.961291309877807	Other	0.10932228238196	NA
165	3.15323420530739	Insecticide	0.000702693270911254	NA
166	5.2758117038637	Insecticide	5.29893138736849e-06	Methomyl
167	0.00915719467379876	Fungicide	0.979135519134375	NA
168	0.463136580663547	Insecticide	0.344241653662595	NA
169	0.567214490816947	Insecticide	0.270885344382932	NA
170	0.210218508632855	Insecticide	0.616284849538178	NA
171	1.456618588172	Fumigant	0.034944707677567	NA
172	0.232769497808692	Fungicide	0.585100544394812	NA
173	0.214909256583208	Insecticide	0.609664269891527	NA
174	0.283466686944786	Insecticide	0.520634943169021	NA
175	1.23455145419666	Insecticide	0.0582704733209637	NA
176	1.0212449536275	Insecticide	0.0952258913196367	NA
177	0.245952123388823	Herbicide	0.567607174958271	NA
178	1.33894026892236	Insecticide	0.0458204901999526	NA
179	0.334595357226082	Herbicide	0.462812033849109	NA
180	0.339117744439132	Insect Growth Regulator	0.458017693684477	NA
181	0.0950061966961072	Insecticide	0.803514657219152	NA
182	0.421991150186103	Insecticide	0.378450296490346	NA
183	0.34032086391908	Insecticide	0.456750610048995	NA
184	0.228038250725616	Insecticide	0.591509534353225	NA
185	0.278767014679047	Fungicide	0.52629953380576	NA
186	2.08516921402663	Insecticide	0.00821922342198713	NA
187	0.237032525312958	Fungicide	0.579385303303604	NA
188	0.410033454620546	Insecticide	0.389015177179915	NA
189	0.189790080207901	Insecticide	0.64596638672621	NA
190	0.29360251234906	Fungicide	0.508624747955897	NA
191	1.18004991997953	Insecticide	0.0660617508963236	NA
192	2.05771305542766	Insecticide	0.00875562080541689	NA
193	2.74021289795458	Insecticide	0.00181880903137055	NA
194	0.267090426324115	Herbicide	0.540641741880455	NA
195	3.18195292069465	Insecticide	0.000657729134030139	NA
196	1.02627805582835	Fungicide	0.0941286747347732	NA
197	0.196640163066275	Insecticide	0.635857556712067	NA
198	3.38477311028303	Insecticide	0.000412312868639039	NA
199	4.44086170731712	Insecticide	3.62358366064734e-05	Phorate
200	1.5497518295514	Insecticide	0.0281999391013978	NA
201	4.33419341990037	Insecticide	4.63240562293407e-05	Mevinphos
202	0.428210820198695	Insecticide	0.373069014401504	NA
203	0.156472532081878	Fumigant	0.69747310872106	NA
204	0.641695548907285	Other	0.228194120822127	NA
205	0.164264652203469	Other	0.685070627997347	NA
206	6.20406233208108	Herbicide	6.25082971353304e-07	Prometryn
207	0.342763933556898	Fungicide	0.454188429623373	NA
208	1.36123398437202	Fungicide	0.0435277296617776	NA
209	0.00628227487208032	Insecticide	0.98563864981239	NA
210	0.420715145686361	Insecticide	0.379563859773747	NA
211	0.964016746053363	Insecticide	0.108638373270786	NA
212	0.939773269343113	Insecticide	0.114875319068347	NA
213	0.61358230986891	Insecticide	0.243454434804573	NA
214	0.286453067253064	Herbicide	0.51706713265898	NA
215	1.7439622364422	Herbicide	0.0180317452692953	NA
216	0.409007676831872	Herbicide	0.389935093905074	NA
217	6.87633242080672	Defoliant	1.32943644162909e-07	Sodium Chlorate
218	0.546653241838771	Rodenticide	0.284018584183837	NA
219	0.324884559745717	Insecticide	0.473277044491715	NA
220	1.97331601184147	Fungicide	0.0106336898242207	NA
221	0.471984880297698	Herbicide	0.337299051318935	NA
222	1.52236479388631	Insecticide	0.0300355235199721	NA
223	4.70665242522113	Fumigant	1.96493222326993e-05	1,3-Dichloropropene
224	1.64515372926736	Insecticide	0.0226384282262086	NA
225	0.647760686129735	Herbicide	0.225029426764385	NA
226	0.504696452510714	Fungicide	0.312826508506122	NA
227	0.103904744767944	Fungicide	0.787218433960211	NA
228	0.839411905186034	Herbicide	0.144739842201797	NA
229	0.767938096314923	Insecticide	0.170632558876418	NA
230	3.34564720536613	Herbicide	0.000451183069618425	NA
231	0.908785458824758	Fungicide	0.123371413665343	NA
232	0.630208903007255	Fumigant	0.234310147268137	NA
233	1.69873161004821	Solvent	0.0200109814763847	NA
234	0.227342976390461	Rodenticide	0.592457257133828	NA
235	0.256278834008788	Fungicide	0.554269735889825	NA
236	0.159432430237904	Fungicide	0.692735700425251	NA
237	0.0853120519936789	Herbicide	0.821652059206577	NA
238	0.391695992697504	Insecticide	0.40579249188467	NA
239	0.526182739227119	Other	0.297726341490226	NA
240	0.529458519004794	Microbiocide	0.295489110705569	NA
241	0.486799501941084	Herbicide	0.325987162753842	NA
242	0.549684430251604	Fungicide	0.282043158635269	NA
243	1.19324285336438	Herbicide	0.0640851118490476	NA
244	1.88720231296215	Herbicide	0.0129657513007457	NA
245	0.389197057822782	Rodenticide	0.408134156538734	NA
246	0.608746719705708	Herbicide	0.246180290762533	NA
247	0.392362180990877	Other	0.405170501542683	NA
248	1.2201889804181	Fungicide	0.0602297443229988	NA
249	0.394314537955655	Insecticide	0.403353158465365	NA
250	0.096986766252387	Adjuvant	0.799858627791798	NA
251	2.58000697726679	Insecticide	0.00263022573500553	NA
252	0.587475652594934	Insecticide	0.258537977698798	NA
253	0.250355308272436	Plant Growth Regulator	0.561881446415489	NA
254	3.06668681132664	Herbicide	0.0008576561154662	NA
255	0.0801291003271358	Herbicide	0.831516554016733	NA
256	0.707608956484428	Herbicide	0.196060923303305	NA
257	0.71006706809327	Herbicide	0.194954350852189	NA
258	0.10156104946633	Herbicide	0.791478187455807	NA
259	1.97888147597292	Herbicide	0.010498289001055	NA
260	0.380697977952384	Herbicide	0.416199948414705	NA
261	3.17639841194746	Fungicide	0.000666195336246263	NA
262	2.12135840864852	Herbicide	0.00756208563908941	NA
263	1.09256814571581	Herbicide	0.0808038128843775	NA
264	3.25078724393819	Herbicide	0.000561322894562982	NA
265	1.1583925526084	Herbicide	0.069439637882358	NA
266	2.78428159711179	Herbicide	0.00164330585602465	NA
267	0.783266163405878	Insecticide	0.164715260177322	NA
268	4.85321621498028	Solvent	1.40211548282339e-05	Xylene Range Aromatic Solvent
269	0.886476913127055	Fungicide	0.129874260248784	NA
270	1.40993169183158	Insecticide	0.0389106340916469	NA
271	0.758126748919731	Fungicide	0.174531270876722	NA
272	0.657151447719551	Fumigant	0.220215838968801	NA
273	0.336220659349597	Insecticide	0.461083244665641	NA
274	0.0662395928493461	Defoliant	0.85853974911279	NA
275	0.851756062716863	Insecticide	0.140683750367376	NA
276	1.47127202052759	Insecticide	0.0337853155456685	NA
277	3.91892340384988	Insecticide	0.000120524849028355	NA
278	0.115570861012216	Insecticide	0.766353489035497	NA
279	0.219239431811932	Other	0.603615756943313	NA
280	0.0557007676241629	Insecticide	0.879628379082147	NA
281	2.03573721902346	Herbicide	0.00921006681822452	NA
282	0.249378923920834	Insecticide	0.563146093870793	NA
283	0.12179490257313	Herbicide	0.755448907415164	NA
284	0.00232997728207688	Herbicide	0.994649394797858	NA
285	0.222186895862706	Fungicide	0.599533015519445	NA
286	2.12682200016675	Other	0.0074675476042566	NA
