# Supplementary material for: A pesticide and iPSC dopaminergic neuron screen identifies and classifies Parkinson-relevant pesticides
Source: Nat Commun. 2023 May 16;14:2803. doi: 10.1038/s41467-023-38215-z (PMC10188516; doi:10.1038/s41467-023-38215-z)
Supplement: Supplementary file 6 — Source Data [file 41467_2023_38215_MOESM6_ESM.zip › Source_dat_Fig2B.csv]

meta_OR	chemname2	LCL_exp	UCL_exp	R_Percent_ever	fixed.p	y_facet
1.14289614255458	Carbaryl	1.05610280224465	1.23682239067058	52.488687783	0.00091788720501199	B
1.13901154202284	Carbofuran	1.04919377112233	1.23651829487461	25.289089995	0.00189734749076949	B
1.10688117509467	2,4-D, Triethylamine Salt	1.02109103614662	1.19987923936983	13.021618904	0.0136236936549356	C
1.14178252278971	Endothall, Mono (N,N-Diethyl Alkylamine) Salt	1.05235167975752	1.23881336859596	30.065359477	0.00144179845820557	B
1.1262445924532	Copper Hydroxide	1.04157815475228	1.21779328439521	48.466566114	0.00286740505565327	B
1.18637504872963	Copper Sulfate (Pentahydrate)	1.08611769765413	1.29588695524271	11.362493715	0.000148378489843499	A
1.11576283946811	Copper Sulfate (Basic)	1.03163121306812	1.20675557133975	28.456510809	0.00617182910492556	B
1.13862528364438	Ethephon	1.0537016666518	1.2303933623583	34.89190548	0.0010283600867623	B
1.11201997881295	Sodium Cacodylate	1.02748546519039	1.20350941708943	26.948215184	0.00848526737372704	B
1.16698644739605	Acephate	1.07687667022082	1.26463633772175	39.215686275	0.000165622094435009	A
1.12037977144197	Methidathion	1.03540859647945	1.21232413611826	39.869281046	0.0047332279761152	B
1.13241102430083	Methamidophos	1.04644276538003	1.22544182097943	19.959778783	0.00202244470229557	B
1.10210096517902	Cryolite	1.01988589021881	1.1909435644687	36.04826546	0.0139805369917863	C
1.10690914153722	Chlorthal-Dimethyl	1.02003789652764	1.20117875207342	9.9547511312	0.0148617507308729	C
1.14608697519151	Petroleum Distillates, Aromatic	1.05932799758291	1.23995151426253	45.651080945	0.000686357553216028	A
1.16190903971281	1,2-Dichloropropane, 1,3-Dichloropropene And Related C3 Compounds	1.07413234443424	1.25685873213084	20.060331825	0.000180882212019748	A
1.13601873640614	Glyphosate, Isopropylamine Salt	1.05122691012549	1.22764986040145	56.661639015	0.00127199770648572	B
1.11111678029804	Oryzalin	1.0287246410074	1.20010783279274	36.148818502	0.00735363247863045	B
1.11346796826855	S,S,S-Tributyl Phosphorotrithioate	1.02834561547995	1.20563641026606	28.054298643	0.00807729310130086	B
1.10323936946687	Oxamyl	1.0154113630469	1.19866405935171	12.619406737	0.0202706567435664	C
1.13444797809951	Petroleum Oil, Paraffin Based	1.02551439063404	1.25495285757851	3.5193564605	0.0143210522967341	C
1.10564307136095	Endothall, Mono [N,N-Dimethyl Alkylamine] Salt	1.02052401402752	1.19786167149959	17.345399698	0.0140097392350795	C
1.11762628186887	Iprodione	1.03423205440635	1.20774491624223	35.646053293	0.00494378081301328	B
1.11167309890193	Petroleum Distillates, Refined	1.01609626993063	1.21624014908212	3.0668677728	0.0209934890489951	C
1.17165340778247	Dimethoate	1.08198936341162	1.2687478771878	59.125188537	9.62292554147486e-05	A
1.26000199442079	Fluazifop-Butyl	1.09041579009617	1.45596298252829	18.04927099	0.00172681591686773	B
1.15400495621876	Diquat Dibromide	1.05693127228691	1.25999435715055	7.3403720463	0.00139822693265635	B
1.11612675876794	Disulfoton	1.02858590537296	1.21111803606344	22.724987431	0.00838194955882538	B
1.17658217672378	Diuron	1.08587479589445	1.27486670085548	44.896933132	7.10775376450727e-05	A
1.12370829193594	Dinoseb	1.03590515302165	1.21895360949054	32.880844646	0.00495771933397655	B
1.16314873985201	Dsma	1.04752667134429	1.29153273900236	5.2790346908	0.00466691964674747	B
1.18737519504597	Chlorpyrifos	1.09770087601356	1.284375265264	51.935646053	1.81435764503082e-05	A
1.11275141356621	Endosulfan	1.02923297394269	1.20304706489374	42.986425339	0.00727932728250904	B
1.10662937035939	Ethylene Dibromide	1.01433793410064	1.20731811575975	4.8768225239	0.0225854363118314	C
1.13221268196391	Folpet	1.02694650991011	1.24826906253582	2.2624434389	0.012630608776769	C
1.11379394184519	Azinphos-Methyl	1.03104879220245	1.20317966935502	40.070387129	0.00621364248617676	B
1.1640963003623	Msma	1.06565507477993	1.27163115776184	16.038210156	0.000750162149812044	A
1.23321364002608	Dicofol	1.13825274850022	1.3360968237944	46.103569633	2.9375760185415e-07	A
1.17411448474072	Malathion	1.08395377324845	1.27177455100014	38.562091503	8.2335366635488e-05	A
1.15149901317075	Oxydemeton-Methyl	1.06127513647173	1.24939323627368	29.512317748	0.000702693270911254	A
1.20429330595604	Methomyl	1.11166958095586	1.30463439102424	64.404223228	5.29893138736849e-06	A
1.11103412446255	Mineral Oil	1.02758207041673	1.20126349150843	21.468074409	0.00821922342198713	B
1.10995115364847	Naled	1.02667222541504	1.19998528545713	41.075917547	0.00875562080541689	B
1.13102002421668	Propargite	1.04679725937473	1.22201914814259	57.466063348	0.00181880903137055	B
1.14659063979833	Parathion	1.05981086948175	1.24047613883788	47.10910005	0.000657729134030139	A
1.14980255625563	Petroleum Hydrocarbons	1.06410172530665	1.24240557733424	31.97586727	0.000412312868639039	A
1.18805819300651	Phorate	1.09477373773659	1.28929131318778	26.596279537	3.62358366064734e-05	A
1.19317780085021	Mevinphos	1.09596813950741	1.29900971855042	25.339366516	4.63240562293407e-05	A
1.23639033763829	Prometryn	1.13739214462044	1.34400529688505	20.512820513	6.25082971353304e-07	A
1.09894509883314	Simazine	1.01628885108733	1.18832389921161	46.556058321	0.0180317452692953	C
1.23649879821314	Sodium Chlorate	1.14271200229156	1.33798303939791	46.103569633	1.32943644162909e-07	A
1.10642988280261	Sulfur	1.02381863304639	1.1957069797763	52.538964304	0.0106336898242207	C
1.18589979381677	1,3-Dichloropropene	1.09660476707773	1.28246599248548	21.51835093	1.96493222326993e-05	A
1.09457401579609	Aldicarb	1.01274718020084	1.18301220628271	34.489693313	0.0226384282262086	C
1.15234432971256	Trifluralin	1.06457740676552	1.24734701843355	40.472599296	0.000451183069618425	A
1.09764044546158	Xylene	1.01477362548338	1.18727420309055	46.857717446	0.0200109814763847	C
1.11555013996436	Propyzamide	1.02336180387322	1.21604315312972	7.2900955254	0.0129657513007457	C
1.13245679493095	Petroleum Distillates	1.04429055063417	1.22806664448556	23.428858723	0.00263022573500553	B
1.15681945738437	Mcpa, Dimethylamine Salt	1.06186128168666	1.26026937799015	20.563097034	0.0008576561154662	A
1.11794786352016	2,4-D, Dimethylamine Salt	1.02644233527908	1.21761094860675	43.187531423	0.010498289001055	C
1.14988387543812	Dicloran	1.06101495836599	1.24619631096332	16.239316239	0.000666195336246263	A
1.12781658203754	2,4-D, Isopropyl Ester	1.03253907683014	1.23188581552161	8.4464555053	0.00756208563908941	B
1.15206635111578	Bromoxynil Octanoate	1.0630365640039	1.24855242266941	34.037204625	0.000561322894562982	A
1.16861467250111	Dicamba, Dimethylamine Salt	1.06057211387178	1.28766373820572	34.037204625	0.00164330585602465	B
1.1985063992675	Xylene Range Aromatic Solvent	1.10447240474421	1.3005463811636	37.707390649	1.40211548282339e-05	A
1.18378851623033	Mevinphos, Other Related	1.08623465865469	1.29010360698157	25.339366516	0.000120524849028355	A
1.13324618376535	Dicamba, Dimethylamine Salt, Other Related	1.0314264000137	1.2451173568969	16.390145802	0.00921006681822452	B
1.1286204144533	Calcium Hydroxide	1.03287958692275	1.23323575763146	7.5917546506	0.0074675476042566	B
