# Supplementary material for: A pesticide and iPSC dopaminergic neuron screen identifies and classifies Parkinson-relevant pesticides
Source: Nat Commun. 2023 May 16;14:2803. doi: 10.1038/s41467-023-38215-z (PMC10188516; doi:10.1038/s41467-023-38215-z)
Supplement: Supplementary file 6 — Source Data [file 41467_2023_38215_MOESM6_ESM.zip › Source_dat_Fig2C.csv]

Group	estimate	p.value	conf.low	conf.high	method	alternative	NotHits_OutCat	NotHits_InCat	Hits_OutCat	Hits_InCat	TotalInCat	Type	UCL_l	LCL_l	Type_f	ORA.fdr
Acute.Toxicity2	2.70450217525462	0.00717675460643645	1.25494762919539	5.69309711769834	Fisher's Exact Test for Count Data	two.sided	201	32	37	16	48	Toxicity Group	NA	NA	Toxicity Group	0.0197360752
Adjuvant	0.717436125896315	0.774918006326236	0.130393058232016	2.59913791866139	Fisher's Exact Test for Count Data	two.sided	215	18	50	3	21	Use Type	NA	NA	Use Type	0.7749180063
Carcinogen2	2.62838314832868	0.00647713363050819	1.26491901208234	5.36156082840032	Fisher's Exact Test for Count Data	two.sided	195	38	35	18	56	Toxicity Group	NA	NA	Toxicity Group	0.0197360752
Cholinesterase.Inhibitor	3.62043187146539	0.000434634441828173	1.72880371941574	7.50460621185031	Fisher's Exact Test for Count Data	two.sided	202	31	34	19	50	Toxicity Group	NA	NA	Toxicity Group	0.0031873192
Defoliant	4.24970641588851	0.00987963973675135	1.24552843950431	14.170883464141	Fisher's Exact Test for Count Data	two.sided	225	8	46	7	15	Use Type	NA	NA	Use Type	0.0241502305
Drift.Prone2	2.41002537721344	0.00588384866895948	1.25597453068126	4.63986814866745	Fisher's Exact Test for Count Data	two.sided	163	70	26	27	97	Toxicity Group	NA	NA	Toxicity Group	0.0197360752
Endocrine.Disruptor	1.65731410924878	0.13587994871137	0.843412686266294	3.21134396203465	Fisher's Exact Test for Count Data	two.sided	167	66	32	21	87	Toxicity Group	NA	NA	Toxicity Group	0.1758446395
Fungicide	0.456636429983692	0.0891543457250681	0.150948866853413	1.15481900115404	Fisher's Exact Test for Count Data	two.sided	182	51	47	6	57	Use Type	NA	NA	Use Type	0.1400996861
Ground.Water2	3.07513077071177	0.000414490437633261	1.60163098960354	5.99370131451456	Fisher's Exact Test for Count Data	two.sided	160	73	22	31	104	Toxicity Group	NA	NA	Toxicity Group	0.0031873192
Herbicide	1.49936701292812	0.246531411531494	0.758155532194532	2.91317299034284	Fisher's Exact Test for Count Data	two.sided	166	67	33	20	87	Use Type	NA	NA	Use Type	0.3013161696
Highly.Hazardous.Pesticide	2.56487404248819	0.00421073377579219	1.32288721554951	4.96602246050609	Fisher's Exact Test for Count Data	two.sided	173	60	28	25	85	Toxicity Group	NA	NA	Toxicity Group	0.0185272286
Inorganic-Copper	1.93190047249603	0.400734872233996	0.311693273158973	8.83117304571296	Fisher's Exact Test for Count Data	two.sided	226	7	50	3	10	Chemical Class	NA	NA	Chemical Class	0.4640087994
Insecticide	1.61314815799489	0.122226228727219	0.845297767224739	3.07755667607197	Fisher's Exact Test for Count Data	two.sided	146	87	27	26	113	Use Type	NA	NA	Use Type	0.1680610645
Microbiocide	1.21005454042661	0.728490865880555	0.209160746292347	4.81340085416005	Fisher's Exact Test for Count Data	two.sided	222	11	50	3	14	Use Type	NA	NA	Use Type	0.7631809071
N-Methyl Carbamate	3.41501549548657	0.121212186659376	0.485171535219264	20.8740895957458	Fisher's Exact Test for Count Data	two.sided	229	4	50	3	7	Chemical Class	15	0.485171535219264	Chemical Class	0.1680610645
Nematicide	3.25619989095754	0.0170568552135997	1.08856474057566	9.25183555652818	Fisher's Exact Test for Count Data	two.sided	221	12	45	8	20	Use Type	NA	NA	Use Type	0.0375250815
Organoarsenic, Heavy metal	13.734800538693	0.0210690623528822	1.07759861759343	730.362933593442	Fisher's Exact Test for Count Data	two.sided	232	1	50	3	4	Chemical Class	15	1.07759861759343	Chemical Class	0.0400949044
Organophosphorus	3.57699713035014	0.000787415459624185	1.62106052357272	7.76517032979074	Fisher's Exact Test for Count Data	two.sided	208	25	37	16	41	Chemical Class	NA	NA	Chemical Class	0.004330785
PAN.Bad.Actor	4.55145062570367	7.32134632229033e-06	2.17066409171148	10.3080195594722	Fisher's Exact Test for Count Data	two.sided	127	106	11	42	148	Toxicity Group	NA	NA	Toxicity Group	0.0001610696
Petroleum derivative	4.71343916577455	0.0218699478422223	1.04131294334844	21.3530849932039	Fisher's Exact Test for Count Data	two.sided	228	5	48	5	10	Chemical Class	15	1.04131294334844	Chemical Class	0.0400949044
PlantGrowthRegulator	1.33652308616277	0.713814696468693	0.228156004554227	5.44639613585625	Fisher's Exact Test for Count Data	two.sided	223	10	50	3	13	Use Type	NA	NA	Use Type	0.7631809071
Solvent	6.86091768933222	0.0457453468471274	0.765404671055932	84.3498760569334	Fisher's Exact Test for Count Data	two.sided	231	2	50	3	5	Use Type	15	0.765404671055932	Use Type	0.0774152024
