# Supplementary material for: A pesticide and iPSC dopaminergic neuron screen identifies and classifies Parkinson-relevant pesticides
Source: Nat Commun. 2023 May 16;14:2803. doi: 10.1038/s41467-023-38215-z (PMC10188516; doi:10.1038/s41467-023-38215-z)
Supplement: Supplementary file 6 — Source Data [file 41467_2023_38215_MOESM6_ESM.zip › Source_dat_Fig2D.csv]

Group	NotHits_OutCat	NotHits_InCat	Hits_OutCat	Hits_InCat	Percent_InHitvTotHit	Type	Type_f	Total_InCat
PAN.Bad.Actor	127	106	11	42	28	Toxicity Group	Toxicity Group	148
Highly.Hazardous.Pesticide	173	60	28	25	29	Toxicity Group	Toxicity Group	85
Drift.Prone2	163	70	26	27	28	Toxicity Group	Toxicity Group	97
Acute.Toxicity2	201	32	37	16	33	Toxicity Group	Toxicity Group	48
Ground.Water2	160	73	22	31	30	Toxicity Group	Toxicity Group	104
Carcinogen2	195	38	35	18	32	Toxicity Group	Toxicity Group	56
Endocrine.Disruptor	167	66	32	21	24	Toxicity Group	Toxicity Group	87
Cholinesterase.Inhibitor	202	31	34	19	38	Toxicity Group	Toxicity Group	50
Adjuvant	215	18	50	3	14	Use Type	Use Type	21
Defoliant	225	8	46	7	47	Use Type	Use Type	15
Fungicide	182	51	47	6	11	Use Type	Use Type	57
Herbicide	166	67	33	20	23	Use Type	Use Type	87
Insecticide	146	87	27	26	23	Use Type	Use Type	113
Microbiocide	222	11	50	3	21	Use Type	Use Type	14
Nematicide	221	12	45	8	40	Use Type	Use Type	20
PlantGrowthRegulator	223	10	50	3	23	Use Type	Use Type	13
Solvent	231	2	50	3	60	Use Type	Use Type	5
Inorganic-Copper	226	7	50	3	30	Chemical Class	Chemical Class	10
N-Methyl Carbamate	229	4	50	3	43	Chemical Class	Chemical Class	7
Organoarsenic, Heavy metal	232	1	50	3	75	Chemical Class	Chemical Class	4
Organophosphorus	208	25	37	16	39	Chemical Class	Chemical Class	41
Petroleum derivative	228	5	48	5	50	Chemical Class	Chemical Class	10
