# Supplementary material for: A pesticide and iPSC dopaminergic neuron screen identifies and classifies Parkinson-relevant pesticides
Source: Nat Commun. 2023 May 16;14:2803. doi: 10.1038/s41467-023-38215-z (PMC10188516; doi:10.1038/s41467-023-38215-z)
Supplement: Supplementary file 6 — Source Data [file 41467_2023_38215_MOESM6_ESM.zip › Source_dat_Fig4A.xlsx]

## Sheet: Sheet1
toxicant	THplus_cells
DMSO	75
DMSO	74
DMSO	71
DMSO	70
DMSO	100
DMSO	80
DMSO	86
DMSO	84
DMSO	87
DMSO	85
DMSO	89
DMSO	89
DMSO	50
DMSO	63
DMSO	74
DMSO	69
DMSO	67
DMSO	64
DMSO	71
DMSO	80
DMSO	48
DMSO	73
DMSO	78
DMSO	88
water	92
water	65
water	69
water	78
water	65
water	67
water	86
water	114
Rotenone	7
Rotenone	16
Rotenone	13
Rotenone	18
Rotenone	15
Rotenone	18
Rotenone	17
Rotenone	16
Rotenone	6
Rotenone	8
Rotenone	10
Rotenone	17
Rotenone	8
Rotenone	12
Rotenone	9
Rotenone	19
Rotenone	13
Rotenone	12
Rotenone	7
Rotenone	11
Rotenone	6
Rotenone	12
Rotenone	8
Rotenone	7
Rotenone	8
Rotenone	13
Rotenone	9
Rotenone	8
Rotenone	10
Rotenone	9
Rotenone	6
Rotenone	4
Ziram	12
Ziram	5
Ziram	6
1,2-Dichloropropane	101
1,2-Dichloropropane	97
1,3-Dichloropropene	73
1,3-Dichloropropene	99
2,4-D, Isopropyl Ester	58
2,4-D, Isopropyl Ester	87
2,4-D, Isopropyl Ester	58
Acephate	70
Acephate	76
Azinphos-Methyl	70
Azinphos-Methyl	77
Azinphos-Methyl	83
Bromoxynil Octanoate	66
Bromoxynil Octanoate	64
Bromoxynil Octanoate	49
Carbaryl	55
Carbaryl	57
Carbaryl	49
Carbofuran	69
Carbofuran	66
Carbofuran	66
Chlorpyrifos	102
Chlorpyrifos	78
Chlorpyrifos	87
Chlorthal-Dimethyl	71
Chlorthal-Dimethyl	64
Chlorthal-Dimethyl	91
Copper Sulfate (Basic)	21
Copper Sulfate (Basic)	15
Copper Sulfate (Pent)	19
Copper Sulfate (Pent)	13
Dicloran	77
Dicloran	76
Dicloran	69
Dicofol	69
Dicofol	34
Dicofol	7
Dimethoate	85
Dimethoate	112
Dinoseb	75
Dinoseb	61
Dinoseb	77
Diquat Dibromide	8
Diquat Dibromide	9
Diuron	91
Diuron	101
Diuron	82
Endosulfan	11
Endosulfan	13
Endosulfan	11
Endothall	21
Endothall	21
Ethephon	94
Ethephon	95
Fluazifop-Butyl	87
Fluazifop-Butyl	91
Fluazifop-Butyl	103
Folpet	3
Folpet	4
Folpet	9
Glyphosate	103
Glyphosate	93
Iprodione	89
Iprodione	81
Iprodione	86
Malathion	60
Malathion	70
Malathion	80
Methamidophos	71
Methamidophos	40
Methidathion	64
Methidathion	74
Methidathion	73
Methomyl	115
Methomyl	86
Msma	109
Msma	87
Naled	6
Naled	9
Naled	7
Oryzalin	89
Oryzalin	14
Oryzalin	102
Oxydemeton-Methyl	86
Oxydemeton-Methyl	75
phorate	75
phorate	83
phorate	73
Prometryn	73
Prometryn	73
Prometryn	64
Propargite	5
Propargite	2
Propargite	5
Propyzamide	83
Propyzamide	86
Propyzamide	66
S,S,S-Tributyl Phosphorotrithioate (aka Tribufos)	77
S,S,S-Tributyl Phosphorotrithioate (aka Tribufos)	61
S,S,S-Tributyl Phosphorotrithioate (aka Tribufos)	83
Trifluralin	6
Trifluralin	7
Trifluralin	5
