# Supplementary material for: A pesticide and iPSC dopaminergic neuron screen identifies and classifies Parkinson-relevant pesticides
Source: Nat Commun. 2023 May 16;14:2803. doi: 10.1038/s41467-023-38215-z (PMC10188516; doi:10.1038/s41467-023-38215-z)
Supplement: Supplementary file 6 — Source Data [file 41467_2023_38215_MOESM6_ESM.zip › Source_dat_Fig4C.xlsx]

## Sheet: F4C Indiv
toxicant	concentration (in micromolar)	TH+ cells
Azinphos-Methyl	30	70
Azinphos-Methyl	30	77
Azinphos-Methyl	30	83
Azinphos-Methyl	6	78
Azinphos-Methyl	6	80
Azinphos-Methyl	6	94
Azinphos-Methyl	1	78
Azinphos-Methyl	1	82
Azinphos-Methyl	1	83
Azinphos-Methyl	0.2	76
Azinphos-Methyl	0.2	78
Azinphos-Methyl	0.2	86
Copper Sulfate (Basic)	30	21
Copper Sulfate (Basic)	30	15
Copper Sulfate (Basic)	6	84
Copper Sulfate (Basic)	6	83
Copper Sulfate (Basic)	1	86
Copper Sulfate (Basic)	1	98
Copper Sulfate (Basic)	0.2	94
Copper Sulfate (Basic)	0.2	80
Copper Sulfate (Pent)	30	19
Copper Sulfate (Pent)	30	13
Copper Sulfate (Pent)	6	53
Copper Sulfate (Pent)	6	63
Copper Sulfate (Pent)	1	70
Copper Sulfate (Pent)	1	56
Copper Sulfate (Pent)	0.2	112
Copper Sulfate (Pent)	0.2	107
Dicofol	30	69
Dicofol	30	34
Dicofol	30	7
Dicofol	6	69
Dicofol	6	57
Dicofol	6	72
Dicofol	1	71
Dicofol	1	81
Dicofol	1	104
Dicofol	0.2	71
Dicofol	0.2	79
Dicofol	0.2	95
Diquat Dibromide	30	8
Diquat Dibromide	30	9
Diquat Dibromide	6	11
Diquat Dibromide	6	12
Diquat Dibromide	1	65
Diquat Dibromide	1	66
Diquat Dibromide	0.2	85
Diquat Dibromide	0.2	77
Endosulfan	30	11
Endosulfan	30	13
Endosulfan	30	11
Endosulfan	6	71
Endosulfan	6	74
Endosulfan	6	69
Endosulfan	1	86
Endosulfan	1	75
Endosulfan	1	76
Endosulfan	0.2	87
Endosulfan	0.2	56
Endosulfan	0.2	74
Endothall	30	21
Endothall	30	21
Endothall	6	56
Endothall	6	69
Endothall	1	97
Endothall	1	80
Endothall	0.2	116
Endothall	0.2	96
Folpet	30	3
Folpet	30	4
Folpet	30	9
Folpet	6	18
Folpet	6	15
Folpet	6	8
Folpet	1	83
Folpet	1	69
Folpet	1	73
Folpet	0.2	91
Folpet	0.2	82
Folpet	0.2	71
Naled	30	6
Naled	30	9
Naled	30	7
Naled	6	14
Naled	6	11
Naled	6	17
Naled	1	62
Naled	1	55
Naled	1	66
Naled	0.2	80
Naled	0.2	70
Naled	0.2	70
Propargite	30	5
Propargite	30	2
Propargite	30	5
Propargite	6	9
Propargite	6	5
Propargite	6	10
Propargite	1	5
Propargite	1	3
Propargite	1	9
Propargite	0.2	29
Propargite	0.2	34
Propargite	0.2	50
Trifluralin	30	6
Trifluralin	30	7
Trifluralin	30	5
Trifluralin	6	76
Trifluralin	6	60
Trifluralin	6	44
Trifluralin	1	80
Trifluralin	1	83
Trifluralin	1	92
Trifluralin	0.2	73
Trifluralin	0.2	77
Trifluralin	0.2	63

## Sheet: F4C Avg
toxicant	concentration (in micromolar)	TH+ cells
Azinphos-Methyl	30	76.6667
Azinphos-Methyl	6	84
Azinphos-Methyl	1	81
Azinphos-Methyl	0.2	80
Copper Sulfate (Basic)	30	18
Copper Sulfate (Basic)	6	83.5
Copper Sulfate (Basic)	1	92
Copper Sulfate (Basic)	0.2	87
Copper Sulfate (Pent)	30	16
Copper Sulfate (Pent)	6	58
Copper Sulfate (Pent)	1	63
Copper Sulfate (Pent)	0.2	109.5
Dicofol	30	36.6667
Dicofol	6	66
Dicofol	1	85.3333
Dicofol	0.2	81.6667
Diquat Dibromide	30	8.5
Diquat Dibromide	6	11.5
Diquat Dibromide	1	65.5
Diquat Dibromide	0.2	81
Endosulfan	30	11.6667
Endosulfan	6	71.3333
Endosulfan	1	79
Endosulfan	0.2	72.3333
Endothall	30	21
Endothall	6	62.5
Endothall	1	88.5
Endothall	0.2	106
Folpet	30	5.33333
Folpet	6	13.6667
Folpet	1	75
Folpet	0.2	81.3333
Naled	30	7.33333
Naled	6	14
Naled	1	61
Naled	0.2	73.3333
Propargite	30	4
Propargite	6	8
Propargite	1	5.66667
Propargite	0.2	37.6667
Trifluralin	30	6
Trifluralin	6	60
Trifluralin	1	85
Trifluralin	0.2	71
