# Supplementary material for: A pesticide and iPSC dopaminergic neuron screen identifies and classifies Parkinson-relevant pesticides
Source: Nat Commun. 2023 May 16;14:2803. doi: 10.1038/s41467-023-38215-z (PMC10188516; doi:10.1038/s41467-023-38215-z)
Supplement: Supplementary file 6 — Source Data [file 41467_2023_38215_MOESM6_ESM.zip › Source_dat_Fig5A.csv]

	Msma	Dicloran	Calcium Hydroxide	Carbaryl	Carbofuran	Copper Hydroxide	Copper Sulfate (Pentahydrate)	Copper Sulfate (Basic)	Cryolite	Chlorthal-Dimethyl	1,2-Dichloropropane, 1,3-Dichloropropene And Related C3 Compounds	S,S,S-Tributyl Phosphorotrithioate	Dimethoate	Diquat Dibromide	Disulfoton	Diuron	Dinoseb	Dsma	Chlorpyrifos	Endosulfan	Ethylene Dibromide	Folpet	Azinphos-Methyl	Dicofol	Malathion	Oxydemeton-Methyl	Methomyl	Mineral Oil	Naled	Propargite	Parathion	Petroleum Hydrocarbons	Phorate	Mevinphos	Prometryn	Simazine	Sodium Chlorate	Sulfur	1,3-Dichloropropene	Aldicarb	Trifluralin	Xylene	Propyzamide	Petroleum Distillates	Mcpa, Dimethylamine Salt	2,4-D, Dimethylamine Salt	2,4-D, Isopropyl Ester	Bromoxynil Octanoate	Dicamba, Dimethylamine Salt
Msma	1	0.01	0.36	0.35	0.12	0.25	0.26	0.31	0.14	0.05	0.15	0.26	0.35	0.01	0.13	0.42	0.23	0.1	0.45	0.13	0.07	0.06	0.23	0.48	0.34	0.09	0.31	0.23	0.35	0.31	0.26	0.09	0.31	0.06	0.27	0.27	0.31	0.24	0.17	0.29	0.38	0.28	0.02	0.24	0.22	0.13	0.29	0.26	0.22
Dicloran	0.01	1	0.05	0.2	0.22	0.2	0.05	0.16	0.25	0.5	0.42	0.05	0.28	0.02	0.4	0.09	0.25	0.01	0.2	0.45	0.06	0.5	0.19	0.06	0.1	0.57	0.44	0.24	0.25	0.17	0.23	0.37	0.06	0.51	0.24	0.22	0.06	0.28	0.28	0.09	0.12	0.26	0.62	0.28	-0.02	0.05	-0.01	0.1	0.01
Calcium Hydroxide	0.36	0.05	1	0.63	0	0.42	0.57	0.65	0.19	0	0.08	-0.05	0.58	-0.04	0.1	0.6	0.18	0	0.56	0.05	0.02	0.03	0.32	0.43	0.48	0.06	0.45	0.39	0.45	0.19	0.45	0.06	0.03	0	0.09	0.44	0.11	0.21	0.11	0.04	0.12	0.29	0.02	0.26	0.13	0.07	0.42	0.2	0.12
Carbaryl	0.35	0.2	0.63	1	0.18	0.61	0.54	0.75	0.53	0.14	0.34	0.09	0.77	-0.04	0.25	0.67	0.39	0.03	0.68	0.36	0.06	0.12	0.47	0.51	0.53	0.21	0.66	0.52	0.63	0.46	0.68	0.22	0.12	0.09	0.12	0.63	0.2	0.55	0.36	0.13	0.25	0.43	0.08	0.43	0.15	0.14	0.4	0.25	0.1
Carbofuran	0.12	0.22	0	0.18	1	0.15	0.09	0.08	0.19	0.22	0.25	0.29	0.23	0.02	0.3	0.21	0.25	0.18	0.23	0.39	0.08	0.14	0.16	0.3	0.2	0.23	0.3	0.12	0.22	0.32	0.17	0.2	0.35	0.35	0.18	0.2	0.32	0.29	0.23	0.24	0.32	0.31	0.26	0.12	0.15	0.13	-0.02	0.19	0.14
Copper Hydroxide	0.25	0.2	0.42	0.61	0.15	1	0.42	0.61	0.54	0.14	0.34	0.08	0.56	-0.04	0.22	0.59	0.34	0.01	0.71	0.35	0.07	0.03	0.48	0.38	0.33	0.22	0.52	0.54	0.47	0.65	0.63	0.17	0.18	0.05	0.18	0.77	0.23	0.58	0.39	0.19	0.3	0.45	0.06	0.29	0.2	0.13	0.32	0.31	0.12
Copper Sulfate (Pentahydrate)	0.26	0.05	0.57	0.54	0.09	0.42	1	0.55	0.22	-0.04	0.16	-0.02	0.44	-0.03	0.13	0.49	0.18	0.01	0.46	0.12	0.01	-0.01	0.28	0.4	0.42	0.07	0.36	0.4	0.34	0.23	0.44	0.09	0.09	-0.01	0.11	0.41	0.14	0.24	0.2	0.07	0.17	0.24	-0.02	0.24	0.13	0.05	0.28	0.2	0.12
Copper Sulfate (Basic)	0.31	0.16	0.65	0.75	0.08	0.61	0.55	1	0.4	0.05	0.26	-0.03	0.69	-0.05	0.17	0.67	0.27	0	0.68	0.21	0.04	0.04	0.41	0.4	0.45	0.11	0.56	0.51	0.53	0.34	0.66	0.16	0.06	0.03	0.07	0.6	0.11	0.44	0.29	0.04	0.16	0.33	0.05	0.35	0.19	0.09	0.47	0.28	0.1
Cryolite	0.14	0.25	0.19	0.53	0.19	0.54	0.22	0.4	1	0.12	0.48	0.15	0.6	-0.03	0.09	0.35	0.44	0.01	0.42	0.5	0.05	0.01	0.28	0.27	0.21	0.19	0.48	0.35	0.51	0.59	0.53	0.21	0.1	0.03	0.06	0.62	0.18	0.71	0.44	0.14	0.2	0.27	0.03	0.25	0.04	0.09	0.14	0.13	0.03
Chlorthal-Dimethyl	0.05	0.5	0	0.14	0.22	0.14	-0.04	0.05	0.12	1	0.34	0.24	0.23	0.08	0.47	0.05	0.3	0.06	0.15	0.4	0.07	0.47	0.21	0.17	0.17	0.56	0.41	0.08	0.21	0.16	0.17	0.46	0.22	0.57	0.25	0.11	0.19	0.28	0.29	0.25	0.25	0.3	0.58	0.27	0.01	0.07	-0.03	0.21	0
1,2-Dichloropropane, 1,3-Dichloropropene And Related C3 Compounds	0.15	0.42	0.08	0.34	0.25	0.34	0.16	0.26	0.48	0.34	1	0.25	0.45	0	0.36	0.19	0.37	0.15	0.33	0.45	0.23	0.29	0.37	0.29	0.17	0.41	0.49	0.32	0.31	0.44	0.43	0.32	0.25	0.32	0.28	0.36	0.3	0.46	0.52	0.32	0.3	0.38	0.28	0.28	0.03	0.04	0.05	0.16	0.05
S,S,S-Tributyl Phosphorotrithioate	0.26	0.05	-0.05	0.09	0.29	0.08	-0.02	-0.03	0.15	0.24	0.25	1	0.21	0.07	0.27	0.13	0.38	0.23	0.23	0.26	0.18	0.04	0.23	0.51	0.19	0.14	0.31	0.05	0.23	0.44	0.17	0.21	0.61	0.23	0.33	0.06	0.57	0.36	0.18	0.48	0.56	0.36	0.03	0.11	0.19	0.19	-0.02	0.23	0.12
Dimethoate	0.35	0.28	0.58	0.77	0.23	0.56	0.44	0.69	0.6	0.23	0.45	0.21	1	-0.02	0.29	0.65	0.48	0.08	0.68	0.4	0.13	0.12	0.52	0.56	0.52	0.31	0.71	0.49	0.68	0.55	0.68	0.29	0.22	0.19	0.21	0.65	0.33	0.61	0.41	0.25	0.33	0.48	0.13	0.44	0.2	0.14	0.38	0.34	0.08
Diquat Dibromide	0.01	0.02	-0.04	-0.04	0.02	-0.04	-0.03	-0.05	-0.03	0.08	0	0.07	-0.02	1	0	0.01	0.1	-0.02	0.02	0.04	0	0.01	-0.03	0.03	-0.02	0.02	0.05	-0.04	0.04	0.02	-0.05	0.08	0.07	0.1	0.01	-0.05	0.11	0	-0.01	0.04	0.08	0	0.01	-0.01	0.03	0	-0.02	0	-0.04
Disulfoton	0.13	0.4	0.1	0.25	0.3	0.22	0.13	0.17	0.09	0.47	0.36	0.27	0.29	0	1	0.19	0.28	0.18	0.3	0.38	0.18	0.46	0.37	0.34	0.22	0.58	0.47	0.19	0.19	0.28	0.3	0.41	0.4	0.52	0.37	0.13	0.38	0.27	0.3	0.32	0.34	0.4	0.49	0.23	0.22	0.2	0	0.35	0.14
Diuron	0.42	0.09	0.6	0.67	0.21	0.59	0.49	0.67	0.35	0.05	0.19	0.13	0.65	0.01	0.19	1	0.32	0.06	0.75	0.22	0.06	0.01	0.39	0.55	0.51	0.12	0.53	0.46	0.57	0.45	0.53	0.16	0.27	0.07	0.21	0.64	0.29	0.43	0.24	0.22	0.36	0.34	0.01	0.32	0.3	0.12	0.51	0.39	0.19
Dinoseb	0.23	0.25	0.18	0.39	0.25	0.34	0.18	0.27	0.44	0.3	0.37	0.38	0.48	0.1	0.28	0.32	1	0.05	0.36	0.4	0.15	0.05	0.37	0.37	0.26	0.26	0.49	0.22	0.44	0.49	0.42	0.38	0.31	0.25	0.2	0.35	0.4	0.49	0.32	0.33	0.38	0.34	0.09	0.23	0.24	0.22	0.07	0.25	0.05
Dsma	0.1	0.01	0	0.03	0.18	0.01	0.01	0	0.01	0.06	0.15	0.23	0.08	-0.02	0.18	0.06	0.05	1	0.09	0.05	0.1	0.1	0.13	0.25	0.1	0.07	0.13	0.02	0.05	0.17	0.07	0.11	0.25	0.13	0.21	0.01	0.28	0.07	0.1	0.23	0.21	0.21	0.05	0.1	0.02	0.03	-0.01	0.13	0.08
Chlorpyrifos	0.45	0.2	0.56	0.68	0.23	0.71	0.46	0.68	0.42	0.15	0.33	0.23	0.68	0.02	0.3	0.75	0.36	0.09	1	0.33	0.12	0.09	0.54	0.63	0.5	0.24	0.61	0.59	0.57	0.6	0.62	0.23	0.35	0.14	0.34	0.63	0.41	0.53	0.4	0.33	0.45	0.42	0.11	0.39	0.32	0.17	0.47	0.41	0.18
Endosulfan	0.13	0.45	0.05	0.36	0.39	0.35	0.12	0.21	0.5	0.4	0.45	0.26	0.4	0.04	0.38	0.22	0.4	0.05	0.33	1	0.02	0.35	0.26	0.26	0.22	0.47	0.5	0.21	0.42	0.45	0.39	0.41	0.26	0.45	0.26	0.39	0.22	0.53	0.38	0.2	0.32	0.34	0.42	0.31	0.09	0.18	-0.01	0.19	0.1
Ethylene Dibromide	0.07	0.06	0.02	0.06	0.08	0.07	0.01	0.04	0.05	0.07	0.23	0.18	0.13	0	0.18	0.06	0.15	0.1	0.12	0.02	1	0.06	0.29	0.18	0.01	0.13	0.22	0.16	0.08	0.25	0.16	0.11	0.23	0.16	0.19	0.05	0.25	0.1	0.18	0.26	0.21	0.14	0.06	0.05	0.04	0.02	-0.01	0.06	0.03
Folpet	0.06	0.5	0.03	0.12	0.14	0.03	-0.01	0.04	0.01	0.47	0.29	0.04	0.12	0.01	0.46	0.01	0.05	0.1	0.09	0.35	0.06	1	0.13	0.06	0.13	0.6	0.33	0.06	0.06	0	0.1	0.43	0.11	0.54	0.22	0.02	0	0.05	0.18	0.03	0.09	0.23	0.61	0.3	-0.02	0.08	-0.01	0.16	0.05
Azinphos-Methyl	0.23	0.19	0.32	0.47	0.16	0.48	0.28	0.41	0.28	0.21	0.37	0.23	0.52	-0.03	0.37	0.39	0.37	0.13	0.54	0.26	0.29	0.13	1	0.49	0.31	0.27	0.49	0.45	0.29	0.54	0.59	0.18	0.33	0.19	0.37	0.38	0.46	0.41	0.39	0.42	0.4	0.4	0.15	0.27	0.16	0.1	0.13	0.32	0.15
Dicofol	0.48	0.06	0.43	0.51	0.3	0.38	0.4	0.4	0.27	0.17	0.29	0.51	0.56	0.03	0.34	0.55	0.37	0.25	0.63	0.26	0.18	0.06	0.49	1	0.53	0.21	0.55	0.34	0.47	0.58	0.47	0.22	0.6	0.18	0.51	0.36	0.66	0.44	0.3	0.52	0.64	0.6	0.04	0.26	0.26	0.18	0.24	0.34	0.25
Malathion	0.34	0.1	0.48	0.53	0.2	0.33	0.42	0.45	0.21	0.17	0.17	0.19	0.52	-0.02	0.22	0.51	0.26	0.1	0.5	0.22	0.01	0.13	0.31	0.53	1	0.2	0.49	0.31	0.43	0.33	0.45	0.25	0.22	0.14	0.17	0.37	0.26	0.34	0.19	0.23	0.27	0.42	0.12	0.31	0.14	0.13	0.39	0.27	0.13
Oxydemeton-Methyl	0.09	0.57	0.06	0.21	0.23	0.22	0.07	0.11	0.19	0.56	0.41	0.14	0.31	0.02	0.58	0.12	0.26	0.07	0.24	0.47	0.13	0.6	0.27	0.21	0.2	1	0.48	0.14	0.24	0.25	0.23	0.49	0.23	0.62	0.32	0.19	0.2	0.26	0.32	0.18	0.23	0.32	0.64	0.22	0.06	0.1	-0.01	0.17	0.08
Methomyl	0.31	0.44	0.45	0.66	0.3	0.52	0.36	0.56	0.48	0.41	0.49	0.31	0.71	0.05	0.47	0.53	0.49	0.13	0.61	0.5	0.22	0.33	0.49	0.55	0.49	0.48	1	0.42	0.61	0.53	0.64	0.47	0.32	0.47	0.31	0.5	0.38	0.56	0.43	0.33	0.41	0.52	0.36	0.4	0.16	0.19	0.27	0.29	0.09
Mineral Oil	0.23	0.24	0.39	0.52	0.12	0.54	0.4	0.51	0.35	0.08	0.32	0.05	0.49	-0.04	0.19	0.46	0.22	0.02	0.59	0.21	0.16	0.06	0.45	0.34	0.31	0.14	0.42	1	0.35	0.42	0.51	0.13	0.11	0.04	0.2	0.48	0.2	0.43	0.36	0.21	0.22	0.26	0.06	0.39	0.1	0.09	0.34	0.22	0.06
Naled	0.35	0.25	0.45	0.63	0.22	0.47	0.34	0.53	0.51	0.21	0.31	0.23	0.68	0.04	0.19	0.57	0.44	0.05	0.57	0.42	0.08	0.06	0.29	0.47	0.43	0.24	0.61	0.35	1	0.46	0.52	0.29	0.21	0.15	0.13	0.53	0.23	0.55	0.28	0.2	0.32	0.43	0.08	0.29	0.15	0.15	0.29	0.2	0.09
Propargite	0.31	0.17	0.19	0.46	0.32	0.65	0.23	0.34	0.59	0.16	0.44	0.44	0.55	0.02	0.28	0.45	0.49	0.17	0.6	0.45	0.25	0	0.54	0.58	0.33	0.25	0.53	0.42	0.46	1	0.54	0.23	0.49	0.12	0.39	0.63	0.6	0.66	0.44	0.49	0.54	0.57	0.03	0.24	0.27	0.17	0.11	0.34	0.21
Parathion	0.26	0.23	0.45	0.68	0.17	0.63	0.44	0.66	0.53	0.17	0.43	0.17	0.68	-0.05	0.3	0.53	0.42	0.07	0.62	0.39	0.16	0.1	0.59	0.47	0.45	0.23	0.64	0.51	0.52	0.54	1	0.23	0.21	0.16	0.22	0.54	0.32	0.56	0.47	0.26	0.32	0.43	0.1	0.31	0.15	0.1	0.27	0.31	0.08
Petroleum Hydrocarbons	0.09	0.37	0.06	0.22	0.2	0.17	0.09	0.16	0.21	0.46	0.32	0.21	0.29	0.08	0.41	0.16	0.38	0.11	0.23	0.41	0.11	0.43	0.18	0.22	0.25	0.49	0.47	0.13	0.29	0.23	0.23	1	0.18	0.62	0.18	0.19	0.2	0.28	0.26	0.27	0.24	0.32	0.43	0.27	0.03	0.09	0.07	0.16	0.02
Phorate	0.31	0.06	0.03	0.12	0.35	0.18	0.09	0.06	0.1	0.22	0.25	0.61	0.22	0.07	0.4	0.27	0.31	0.25	0.35	0.26	0.23	0.11	0.33	0.6	0.22	0.23	0.32	0.11	0.21	0.49	0.21	0.18	1	0.23	0.44	0.1	0.71	0.33	0.2	0.53	0.62	0.41	0.09	0.07	0.33	0.18	-0.03	0.36	0.33
Mevinphos	0.06	0.51	0	0.09	0.35	0.05	-0.01	0.03	0.03	0.57	0.32	0.23	0.19	0.1	0.52	0.07	0.25	0.13	0.14	0.45	0.16	0.54	0.19	0.18	0.14	0.62	0.47	0.04	0.15	0.12	0.16	0.62	0.23	1	0.27	0.08	0.2	0.15	0.25	0.26	0.24	0.36	0.75	0.24	0.01	0.07	-0.02	0.16	0.02
Prometryn	0.27	0.24	0.09	0.12	0.18	0.18	0.11	0.07	0.06	0.25	0.28	0.33	0.21	0.01	0.37	0.21	0.2	0.21	0.34	0.26	0.19	0.22	0.37	0.51	0.17	0.32	0.31	0.2	0.13	0.39	0.22	0.18	0.44	0.27	1	0.11	0.54	0.18	0.29	0.56	0.62	0.27	0.25	0.16	0.15	0.07	-0.04	0.26	0.24
Simazine	0.27	0.22	0.44	0.63	0.2	0.77	0.41	0.6	0.62	0.11	0.36	0.06	0.65	-0.05	0.13	0.64	0.35	0.01	0.63	0.39	0.05	0.02	0.38	0.36	0.37	0.19	0.5	0.48	0.53	0.63	0.54	0.19	0.1	0.08	0.11	1	0.14	0.56	0.35	0.12	0.19	0.49	0.08	0.37	0.16	0.1	0.42	0.25	0.09
Sodium Chlorate	0.31	0.06	0.11	0.2	0.32	0.23	0.14	0.11	0.18	0.19	0.3	0.57	0.33	0.11	0.38	0.29	0.4	0.28	0.41	0.22	0.25	0	0.46	0.66	0.26	0.2	0.38	0.2	0.23	0.6	0.32	0.2	0.71	0.2	0.54	0.14	1	0.37	0.29	0.65	0.65	0.41	0.03	0.13	0.29	0.15	-0.01	0.36	0.25
Sulfur	0.24	0.28	0.21	0.55	0.29	0.58	0.24	0.44	0.71	0.28	0.46	0.36	0.61	0	0.27	0.43	0.49	0.07	0.53	0.53	0.1	0.05	0.41	0.44	0.34	0.26	0.56	0.43	0.55	0.66	0.56	0.28	0.33	0.15	0.18	0.56	0.37	1	0.45	0.3	0.43	0.39	0.1	0.28	0.19	0.18	0.13	0.28	0.09
1,3-Dichloropropene	0.17	0.28	0.11	0.36	0.23	0.39	0.2	0.29	0.44	0.29	0.52	0.18	0.41	-0.01	0.3	0.24	0.32	0.1	0.4	0.38	0.18	0.18	0.39	0.3	0.19	0.32	0.43	0.36	0.28	0.44	0.47	0.26	0.2	0.25	0.29	0.35	0.29	0.45	1	0.29	0.33	0.26	0.19	0.24	0.05	0.06	0.06	0.22	0.07
Aldicarb	0.29	0.09	0.04	0.13	0.24	0.19	0.07	0.04	0.14	0.25	0.32	0.48	0.25	0.04	0.32	0.22	0.33	0.23	0.33	0.2	0.26	0.03	0.42	0.52	0.23	0.18	0.33	0.21	0.2	0.49	0.26	0.27	0.53	0.26	0.56	0.12	0.65	0.3	0.29	1	0.62	0.31	0.1	0.09	0.18	0.12	-0.04	0.32	0.2
Trifluralin	0.38	0.12	0.12	0.25	0.32	0.3	0.17	0.16	0.2	0.25	0.3	0.56	0.33	0.08	0.34	0.36	0.38	0.21	0.45	0.32	0.21	0.09	0.4	0.64	0.27	0.23	0.41	0.22	0.32	0.54	0.32	0.24	0.62	0.24	0.62	0.19	0.65	0.43	0.33	0.62	1	0.34	0.1	0.13	0.32	0.18	0.02	0.37	0.26
Xylene	0.28	0.26	0.29	0.43	0.31	0.45	0.24	0.33	0.27	0.3	0.38	0.36	0.48	0	0.4	0.34	0.34	0.21	0.42	0.34	0.14	0.23	0.4	0.6	0.42	0.32	0.52	0.26	0.43	0.57	0.43	0.32	0.41	0.36	0.27	0.49	0.41	0.39	0.26	0.31	0.34	1	0.27	0.28	0.15	0.18	0.13	0.24	0.14
Propyzamide	0.02	0.62	0.02	0.08	0.26	0.06	-0.02	0.05	0.03	0.58	0.28	0.03	0.13	0.01	0.49	0.01	0.09	0.05	0.11	0.42	0.06	0.61	0.15	0.04	0.12	0.64	0.36	0.06	0.08	0.03	0.1	0.43	0.09	0.75	0.25	0.08	0.03	0.1	0.19	0.1	0.1	0.27	1	0.22	-0.03	0.08	-0.02	0.13	0.02
Petroleum Distillates	0.24	0.28	0.26	0.43	0.12	0.29	0.24	0.35	0.25	0.27	0.28	0.11	0.44	-0.01	0.23	0.32	0.23	0.1	0.39	0.31	0.05	0.3	0.27	0.26	0.31	0.22	0.4	0.39	0.29	0.24	0.31	0.27	0.07	0.24	0.16	0.37	0.13	0.28	0.24	0.09	0.13	0.28	0.22	1	0.03	0.11	0.51	0.17	0.05
Mcpa, Dimethylamine Salt	0.22	-0.02	0.13	0.15	0.15	0.2	0.13	0.19	0.04	0.01	0.03	0.19	0.2	0.03	0.22	0.3	0.24	0.02	0.32	0.09	0.04	-0.02	0.16	0.26	0.14	0.06	0.16	0.1	0.15	0.27	0.15	0.03	0.33	0.01	0.15	0.16	0.29	0.19	0.05	0.18	0.32	0.15	-0.03	0.03	1	0.28	0.02	0.52	0.24
2,4-D, Dimethylamine Salt	0.13	0.05	0.07	0.14	0.13	0.13	0.05	0.09	0.09	0.07	0.04	0.19	0.14	0	0.2	0.12	0.22	0.03	0.17	0.18	0.02	0.08	0.1	0.18	0.13	0.1	0.19	0.09	0.15	0.17	0.1	0.09	0.18	0.07	0.07	0.1	0.15	0.18	0.06	0.12	0.18	0.18	0.08	0.11	0.28	1	0	0.19	0.47
2,4-D, Isopropyl Ester	0.29	-0.01	0.42	0.4	-0.02	0.32	0.28	0.47	0.14	-0.03	0.05	-0.02	0.38	-0.02	0	0.51	0.07	-0.01	0.47	-0.01	-0.01	-0.01	0.13	0.24	0.39	-0.01	0.27	0.34	0.29	0.11	0.27	0.07	-0.03	-0.02	-0.04	0.42	-0.01	0.13	0.06	-0.04	0.02	0.13	-0.02	0.51	0.02	0	1	0.05	0.01
Bromoxynil Octanoate	0.26	0.1	0.2	0.25	0.19	0.31	0.2	0.28	0.13	0.21	0.16	0.23	0.34	0	0.35	0.39	0.25	0.13	0.41	0.19	0.06	0.16	0.32	0.34	0.27	0.17	0.29	0.22	0.2	0.34	0.31	0.16	0.36	0.16	0.26	0.25	0.36	0.28	0.22	0.32	0.37	0.24	0.13	0.17	0.52	0.19	0.05	1	0.26
Dicamba, Dimethylamine Salt	0.22	0.01	0.12	0.1	0.14	0.12	0.12	0.1	0.03	0	0.05	0.12	0.08	-0.04	0.14	0.19	0.05	0.08	0.18	0.1	0.03	0.05	0.15	0.25	0.13	0.08	0.09	0.06	0.09	0.21	0.08	0.02	0.33	0.02	0.24	0.09	0.25	0.09	0.07	0.2	0.26	0.14	0.02	0.05	0.24	0.47	0.01	0.26	1
Xylene Range Aromatic Solvent	0.31	0.25	0.56	0.62	0.21	0.52	0.45	0.59	0.31	0.18	0.32	0.08	0.58	0.01	0.35	0.59	0.32	0.05	0.65	0.38	0.06	0.21	0.47	0.45	0.45	0.29	0.58	0.38	0.5	0.35	0.61	0.24	0.21	0.28	0.21	0.49	0.23	0.34	0.31	0.17	0.23	0.42	0.25	0.34	0.17	0.14	0.34	0.31	0.14
2,4-D, Triethylamine Salt	0.08	0.13	0.11	0.3	0.09	0.39	0.19	0.27	0.42	-0.03	0.16	0.02	0.26	-0.03	0.04	0.24	0.19	0.02	0.31	0.28	-0.01	-0.01	0.15	0.13	0.13	0.08	0.24	0.35	0.24	0.36	0.25	0.16	0.04	-0.02	0.05	0.37	0.07	0.4	0.27	0.06	0.11	0.1	0	0.12	0.05	0.11	0.1	0.11	0.05
Endothall, Mono (N,N-Diethyl Alkylamine) Salt	0.23	0.03	0.01	0.13	0.29	0.14	0.1	0.03	0.13	0.21	0.31	0.55	0.24	0.06	0.33	0.19	0.32	0.3	0.32	0.18	0.28	0.02	0.37	0.53	0.21	0.18	0.31	0.21	0.19	0.49	0.24	0.13	0.57	0.16	0.42	0.09	0.71	0.3	0.25	0.58	0.52	0.37	0.01	0.13	0.17	0.11	-0.03	0.26	0.12
Ethephon	0.38	0.13	0.07	0.22	0.26	0.29	0.12	0.11	0.22	0.24	0.27	0.56	0.26	0.1	0.33	0.32	0.38	0.14	0.45	0.36	0.15	0.06	0.31	0.6	0.24	0.25	0.38	0.2	0.34	0.55	0.26	0.23	0.61	0.2	0.53	0.18	0.63	0.42	0.27	0.6	0.72	0.32	0.08	0.09	0.31	0.18	-0.03	0.32	0.28
Sodium Cacodylate	0.31	0.04	0.01	0.11	0.27	0.12	0.02	0	0.05	0.24	0.21	0.64	0.18	0.14	0.31	0.2	0.4	0.25	0.32	0.22	0.2	0	0.28	0.56	0.21	0.14	0.31	0.12	0.25	0.49	0.18	0.19	0.61	0.21	0.45	0.06	0.67	0.32	0.21	0.6	0.6	0.34	0.03	0.09	0.24	0.19	-0.04	0.25	0.23
Acephate	0.25	0.47	0.22	0.28	0.23	0.22	0.15	0.21	0.13	0.49	0.4	0.34	0.42	0.13	0.48	0.26	0.35	0.25	0.39	0.3	0.28	0.45	0.39	0.46	0.36	0.53	0.61	0.24	0.32	0.36	0.35	0.48	0.35	0.6	0.39	0.18	0.43	0.29	0.29	0.43	0.39	0.47	0.52	0.29	0.11	0.09	0.11	0.29	0.04
Methidathion	0.33	0.13	0.59	0.69	0.16	0.66	0.52	0.72	0.35	0.04	0.27	0.04	0.65	-0.02	0.23	0.69	0.28	0.05	0.74	0.29	0.05	0.03	0.53	0.48	0.44	0.15	0.54	0.49	0.51	0.44	0.67	0.12	0.2	0.1	0.2	0.58	0.25	0.42	0.35	0.17	0.26	0.39	0.08	0.29	0.23	0.1	0.38	0.33	0.14
Methamidophos	0.13	0.44	0.05	0.19	0.22	0.13	0.04	0.07	0.1	0.49	0.34	0.4	0.27	0.17	0.47	0.1	0.37	0.08	0.2	0.39	0.12	0.39	0.21	0.31	0.2	0.49	0.48	0.11	0.27	0.26	0.19	0.47	0.32	0.54	0.29	0.08	0.3	0.26	0.23	0.34	0.34	0.33	0.39	0.24	0.12	0.19	-0.01	0.17	0.03
Petroleum Distillates, Aromatic	0.33	0.39	0.47	0.56	0.25	0.43	0.31	0.5	0.31	0.4	0.44	0.22	0.65	0.02	0.55	0.5	0.4	0.15	0.59	0.42	0.18	0.4	0.56	0.49	0.43	0.56	0.69	0.39	0.59	0.41	0.52	0.42	0.31	0.43	0.27	0.43	0.32	0.42	0.36	0.3	0.34	0.49	0.38	0.39	0.16	0.16	0.27	0.31	0.13
Glyphosate, Isopropylamine Salt	0.33	0.19	0.35	0.56	0.19	0.78	0.33	0.55	0.5	0.13	0.34	0.17	0.55	0.05	0.16	0.6	0.31	0.05	0.71	0.37	0.08	0.03	0.4	0.41	0.35	0.19	0.49	0.52	0.5	0.66	0.51	0.19	0.19	0.09	0.24	0.79	0.24	0.57	0.37	0.24	0.36	0.46	0.06	0.34	0.29	0.13	0.37	0.29	0.1
Oryzalin	0.21	0.19	0.25	0.48	0.2	0.62	0.27	0.46	0.56	0.08	0.36	0.12	0.47	0.01	0.12	0.45	0.32	0.04	0.56	0.37	0.11	-0.01	0.42	0.31	0.22	0.15	0.45	0.51	0.41	0.52	0.51	0.17	0.11	0.02	0.15	0.56	0.19	0.59	0.38	0.22	0.31	0.22	-0.01	0.24	0.11	0.11	0.22	0.22	0.05
Oxamyl	0.26	0.3	0.17	0.19	0.13	0.13	0.07	0.16	0.04	0.36	0.18	0.17	0.22	0.06	0.28	0.21	0.18	0	0.26	0.28	0.03	0.25	0.11	0.25	0.25	0.32	0.38	0.12	0.28	0.16	0.15	0.26	0.17	0.32	0.23	0.1	0.15	0.19	0.13	0.19	0.24	0.23	0.37	0.15	0.11	0.07	0.05	0.14	0.08
Petroleum Oil, Paraffin Based	0.07	-0.01	-0.03	0.01	0.07	0.03	-0.02	-0.01	0	0.1	0.08	0.15	0.04	0.05	0.19	0.01	0.11	0.03	0.06	0.11	0.12	0.16	0.11	0.11	0.05	0.08	0.17	-0.01	-0.02	0.09	0.07	0.14	0.15	0.23	0.18	0	0.17	0.03	0.05	0.2	0.17	0.08	0.13	0.06	0.03	0.09	-0.02	0.07	0.06
Endothall, Mono [N,N-Dimethyl Alkylamine] Salt	0.37	0.02	0	0.05	0.22	0.07	0.01	-0.01	0.02	0.1	0.14	0.46	0.14	0.09	0.17	0.17	0.22	0.21	0.32	0.16	0.2	0.01	0.19	0.49	0.17	0.11	0.23	0.08	0.19	0.37	0.11	0.12	0.5	0.16	0.53	0.04	0.55	0.21	0.18	0.46	0.61	0.21	0	0.03	0.24	0.11	-0.04	0.19	0.2
Iprodione	0.12	0.34	0.05	0.29	0.19	0.49	0.14	0.26	0.4	0.23	0.34	0.14	0.31	0.03	0.21	0.21	0.26	0.01	0.45	0.34	0.13	0.06	0.42	0.22	0.19	0.24	0.35	0.46	0.26	0.45	0.4	0.23	0.14	0.17	0.22	0.35	0.21	0.46	0.45	0.27	0.32	0.23	0.2	0.21	0.07	0.13	0.08	0.17	0.07
Petroleum Distillates, Refined	0.15	0.03	0.22	0.24	0.01	0.25	0.18	0.26	0.14	-0.03	0.06	-0.01	0.2	-0.02	0.02	0.25	0.07	0.01	0.28	0.05	0.03	-0.01	0.11	0.11	0.14	0.03	0.15	0.22	0.16	0.12	0.19	0.07	-0.01	-0.01	-0.01	0.26	0.02	0.15	0.09	0.03	0.06	0.05	0	0.34	0.06	0.05	0.42	0.07	0.03
Fluazifop-Butyl	0.15	0.01	0	0.03	0.08	0.05	0.01	0.02	0.05	0.01	0.09	0.16	0.09	0.01	0.05	0.09	0.07	0.08	0.16	0.05	0.06	-0.01	0.13	0.2	0.09	0.02	0.07	0.08	0.07	0.19	0.06	0.04	0.19	0.01	0.24	0.04	0.21	0.11	0.12	0.2	0.26	0.09	-0.02	0.03	0.07	0.23	-0.01	0.07	0.29
Mevinphos, Other Related	0.05	0.5	0	0.09	0.34	0.04	-0.01	0.03	0.02	0.56	0.31	0.21	0.18	0.1	0.51	0.06	0.23	0.13	0.13	0.45	0.15	0.54	0.19	0.16	0.14	0.61	0.45	0.03	0.14	0.11	0.15	0.61	0.21	1	0.26	0.08	0.18	0.14	0.24	0.24	0.23	0.35	0.76	0.23	0	0.06	-0.02	0.16	0.02
Dicamba, Dimethylamine Salt, Other Related	0.25	0.02	0.14	0.13	0.17	0.17	0.15	0.13	0.05	0.01	0.08	0.15	0.1	-0.03	0.17	0.24	0.08	0.1	0.23	0.13	0.04	0.06	0.19	0.3	0.14	0.1	0.12	0.08	0.11	0.26	0.11	0.04	0.39	0.04	0.3	0.13	0.31	0.12	0.1	0.24	0.32	0.17	0.03	0.07	0.28	0.24	0.01	0.31	0.82
[truncated: 19 more columns]
