# Supplementary material for: A pesticide and iPSC dopaminergic neuron screen identifies and classifies Parkinson-relevant pesticides
Source: Nat Commun. 2023 May 16;14:2803. doi: 10.1038/s41467-023-38215-z (PMC10188516; doi:10.1038/s41467-023-38215-z)
Supplement: Supplementary file 6 — Source Data [file 41467_2023_38215_MOESM6_ESM.zip › Source_dat_Fig5B.csv]

Chem	chemname	chemname2	chemname3	fixed.p	logp	p.meta.fdr	meta_OR	AverageShortestPathLength	BetweennessCentrality	centrality_vec	ClosenessCentrality	Cluster	color	Degree	degree.layout	Eccentricity	IsSingleNode	label	labelcex	NeighborhoodConnectivity	NumberOfDirectedEdges	NumberOfUndirectedEdges	Order_Chem_Class_PAN	Order_Chem_Class_PAN_Comb	Order_Type_PAN	Order_Use_Type_PAN_First	PartnerOfMultiEdgedNodePairs	R_Percent_PD_ever	Radiality	shape	shared name	Stress	TopologicalCoefficient	vertexsize	X
346	DICOFOL	Dicofol	Dicofol	2.94E-07	6.532010886	4.23E-05	1.23321364	1.943396226	0.370590775	1	0.514563107	3	orange	24	24	3	FALSE	0	0.25	3.541666667	0	24	54	13	37	7	0	47.64573991	0.960691824	square	X6	11672	0.317708333	7	155
259	ENDOSULFAN	Endosulfan	Endosulfan	0.007279327	2.137908754	0.045372514	1.112751414	2.509433962	0.233141261	0.196	0.398496241	1	orange	12	12	4	FALSE	1	0.25	2.583333333	0	12	54	13	37	7	0	44.05829596	0.937106918	square	X4	8364	0.316666667	7	138
418	NALED	Naled	Naled	0.008755621	2.057713055	0.047577713	1.109951154	2.396226415	0.104920197	0.842	0.417322835	2	orange	17	17	5	FALSE	2	0.25	3.705882353	0	17	55	14	37	7	0	41.92825112	0.941823899	square	X7	4650	0.541176471	7	193
294	FOLPET	Folpet	Folpet	0.012630609	1.898575717	0.063817813	1.132212682	3.037735849	0.110841765	0.038	0.329192547	1	orange	10	10	5	FALSE	3	0.25	1.8	0	10	80	15	15	4	0	2.914798206	0.91509434	square	X5	3974	0.4	7	146
445	PROPARGITE	Propargite	Propargite	0.001818809	2.740212898	0.015873243	1.131020024	2.094339623	0.289925547	0.965	0.477477477	2	orange	23	23	5	FALSE	4	0.25	3.304347826	0	23	83	23	37	7	0	58.632287	0.954402516	square	X8	10510	0.329192547	7	194
162	COPPER SULFATE (BASIC)	Copper Sulfate (Basic)	Copper Sulfa...	0.006171829	2.209586108	0.040671115	1.115762839	2.433962264	0.128008938	0.863	0.410852713	2	orange	16	16	5	FALSE	5	0.25	3.5625	0	16	41	9	19	4	0	28.69955157	0.940251572	square	X2	5372	0.5125	7	39
161	COPPER SULFATE (PENTAHYDRATE)	Copper Sulfate (Pentahydrate)	Copper Sulfa...	1.48E-04	3.828629053	0.003052358	1.186375049	3.113207547	0.003073728	0.337	0.321212121	2	orange	6	6	5	FALSE	6	0.25	4.666666667	0	6	41	9	5	9	0	11.9955157	0.911949686	square	X1	94	0.916666667	7	38
1354	ENDOTHALL, MONO (N,N-DIETHYL ALKYLAMINE) SALT	Endothall, Mono (N,N-Diethyl Alkylamine) Salt	Endothall, M...	0.001441798	2.841095443	0.013841265	1.141782523	3.113207547	0.013275745	0.351	0.321212121	3	orange	9	9	5	FALSE	7	0.25	3.555555556	0	9	83	23	27	5	0	33.632287	0.911949686	square	X10	512	0.851851852	7	23
597	TRIFLURALIN	Trifluralin	Trifluralin	4.51E-04	3.345647205	0.007218929	1.15234433	3.113207547	0.013275745	0.367	0.321212121	3	orange	9	9	5	FALSE	8	0.25	3.555555556	0	9	2	1	26	5	0	42.15246637	0.911949686	square	X9	512	0.851851852	7	231
99	CALCIUM HYDROXIDE	Calcium Hydroxide	Calcium Hydr...	0.007467548	2.126822	0.045372514	1.128620414	2.471698113	0.010182911	0.366	0.404580153	2	green	4	4	4	FALSE	9	0.25	15.75	0	4	38	11	59	9	0	8.071748879	0.938679245	circle	Y3	786	0.4609375	7	288
694	PROPYZAMIDE	Propyzamide	Propyzamide	0.012965751	1.887202313	0.064381662	1.11555014	3.339622642	0.004405057	0.026	0.299435028	1	green	2	2	5	FALSE	10	0.25	11	0	2	6	2	26	5	0	8.295964126	0.902515723	circle	Y34	452	0.714285714	7	245
1868	ORYZALIN	Oryzalin	Oryzalin	0.007353632	2.133498079	0.045372514	1.11111678	2.886792453	7.55E-04	0.207	0.346405229	2	green	2	2	6	FALSE	11	0.25	20	0	2	2	1	26	5	0	35.65022422	0.921383648	circle	Y50	72	0.730769231	7	66
473	PETROLEUM HYDROCARBONS	Petroleum Hydrocarbons	Petroleum Hy...	4.12E-04	3.38477311	0.006985065	1.149802556	3.339622642	0.004405057	0.024	0.299435028	1	green	2	2	5	FALSE	12	0.25	11	0	2	58	16	38	7	0	33.85650224	0.902515723	circle	Y24	452	0.714285714	7	199
238	DINOSEB	Dinoseb	Dinoseb	0.004957719	2.304718063	0.03399579	1.123708292	2.886792453	7.55E-04	0.196	0.346405229	2	green	2	2	6	FALSE	13	0.25	20	0	2	28	15	27	5	0	34.19282511	0.921383648	circle	Y14	72	0.730769231	7	131
862	XYLENE RANGE AROMATIC SOLVENT	Xylene Range Aromatic Solvent	Xylene Range...	1.40E-05	4.853216215	8.08E-04	1.198506399	2.509433962	0.005938133	0.323	0.398496241	2	green	3	3	4	FALSE	14	0.25	19	0	3	58	16	70	13	0	39.46188341	0.937106918	circle	Y41	518	0.5625	7	270
105	CARBARYL	Carbaryl	Carbaryl	9.18E-04	3.037210684	0.010167366	1.142896143	2.320754717	0.018875488	0.532	0.430894309	2	green	5	5	4	FALSE	15	0.25	17.2	0	5	49	6	50	7	0	53.58744395	0.944968553	circle	Y4	1442	0.462857143	7	3
1689	METHIDATHION	Methidathion	Methidathion	0.004733228	2.324842577	0.03399579	1.120379771	2.320754717	0.018875488	0.497	0.430894309	2	green	5	5	4	FALSE	16	0.25	17.2	0	5	55	14	37	7	0	41.92825112	0.944968553	circle	Y46	1442	0.462857143	7	49
179	CHLORTHAL-DIMETHYL	Chlorthal-Dimethyl	Chlorthal-Di...	0.014861751	1.827930027	0.067939432	1.106909142	3.339622642	0.004405057	0.025	0.299435028	1	green	2	2	5	FALSE	17	0.25	11	0	2	5	15	26	5	0	10.20179372	0.902515723	circle	Y8	452	0.714285714	7	58
90480	MEVINPHOS, OTHER RELATED	Mevinphos, Other Related	Mevinphos, O...	1.21E-04	3.918923404	0.002670089	1.183788516	3.339622642	0.004405057	0.026	0.299435028	1	green	2	2	5	FALSE	18	0.25	11	0	2	55	14	37	7	0	27.13004484	0.902515723	circle	Y59	452	0.714285714	7	279
185	1,2-DICHLOROPROPANE, 1,3-DICHLOROPROPENE AND RELATED C3 COMPOUNDS	1,2-Dichloropropane, 1,3-Dichloropropene And Related C3 Compounds	1,2-Dichloro...	1.81E-04	3.74260414	0.00325588	1.16190904	2.622641509	0.019333515	0.123	0.381294964	1	green	2	2	4	FALSE	19	0.25	17.5	0	2	35	8	14	3	0	21.18834081	0.932389937	circle	Y9	886	0.55	7	62
810	2,4-D, ISOPROPYL ESTER	2,4-D, Isopropyl Ester	2,4-D, Isopr...	0.007562086	2.121358409	0.045372514	1.127816582	3.41509434	0	0.092	0.29281768	2	green	1	1	6	FALSE	20	0.25	16	0	1	23	7	26	5	0	8.295964126	0.899371069	circle	Y38	0	0	7	264
480	MEVINPHOS	Mevinphos	Mevinphos	4.63E-05	4.33419342	0.00148237	1.193177801	3.339622642	0.004405057	0.026	0.299435028	1	green	2	2	5	FALSE	21	0.25	11	0	2	55	14	37	7	0	27.13004484	0.902515723	circle	Y26	452	0.714285714	7	202
573	1,3-DICHLOROPROPENE	1,3-Dichloropropene	1,3-Dichloro...	1.96E-05	4.706652425	8.08E-04	1.185899794	3.075471698	0	0.103	0.325153374	2	green	1	1	6	FALSE	22	0.25	23	0	1	35	8	14	3	0	23.65470852	0.913522013	circle	Y31	0	0	7	224
1685	ACEPHATE	Acephate	Acephate	1.66E-04	3.780881728	0.003179944	1.166986447	2.547169811	0.086174722	0.117	0.392592593	1	green	2	2	4	FALSE	23	0.25	17	0	2	55	14	37	7	0	41.70403587	0.935534591	circle	Y45	2312	0.5	7	48
1814	PETROLEUM DISTILLATES, AROMATIC	Petroleum Distillates, Aromatic	Petroleum Di...	6.86E-04	3.163449583	0.008798942	1.146086975	2.169811321	0.06298363	0.348	0.460869565	2	green	4	4	4	FALSE	24	0.25	17.25	0	4	58	16	69	13	0	47.98206278	0.951257862	circle	Y48	2508	0.40625	7	60
151	COPPER HYDROXIDE	Copper Hydroxide	Copper Hydro...	0.002867405	2.542510953	0.022319261	1.126244592	2.735849057	0.004077758	0.356	0.365517241	2	green	3	3	6	FALSE	25	0.25	18.66666667	0	3	41	9	23	4	0	48.5426009	0.927672956	circle	Y6	308	0.609195402	7	31
1673	SODIUM CACODYLATE	Sodium Cacodylate	Sodium Cacod...	0.008485267	2.071334468	0.046995327	1.112019979	2.433962264	0.01448656	0.333	0.410852713	3	green	4	4	4	FALSE	26	0.25	16.25	0	4	53	10	28	5	0	29.59641256	0.940251572	circle	Y44	1170	0.462121212	7	45
2081	IPRODIONE	Iprodione	Iprodione	0.004943781	2.305940792	0.03399579	1.117626282	3.075471698	0	0.106	0.325153374	2	green	1	1	6	FALSE	27	0.25	23	0	1	27	15	15	4	0	35.31390135	0.913522013	circle	Y56	0	0	7	94
216	DIMETHOATE	Dimethoate	Dimethoate	9.62E-05	4.016692875	0.002309502	1.171653408	2.320754717	0.018875488	0.553	0.430894309	2	green	5	5	4	FALSE	28	0.25	17.2	0	5	55	14	37	7	0	61.77130045	0.944968553	circle	Y11	1442	0.462857143	7	101
34	MSMA	Msma	Msma	7.50E-04	3.124844852	0.009001946	1.1640963	2.924528302	0	0.11	0.341935484	3	green	1	1	4	FALSE	29	0.25	24	0	1	53	10	27	5	0	16.92825112	0.919811321	circle	Y1	0	0	7	153
459	PARATHION	Parathion	Parathion	6.58E-04	3.181952921	0.008798942	1.14659064	2.358490566	0.012328501	0.463	0.424	2	green	4	4	4	FALSE	30	0.25	20	0	4	55	14	37	7	0	47.75784753	0.943396226	circle	Y23	1034	0.542857143	7	196
253	CHLORPYRIFOS	Chlorpyrifos	Chlorpyrifos	1.81E-05	4.741277101	8.08E-04	1.187375195	2.320754717	0.018875488	0.559	0.430894309	2	green	5	5	4	FALSE	31	0.25	17.2	0	5	55	14	49	7	0	53.13901345	0.944968553	circle	Y16	1442	0.462857143	7	135
401	MINERAL OIL	Mineral Oil	Mineral Oil	0.008219223	2.085169214	0.046995327	1.111034124	3.41509434	0	0.096	0.29281768	2	green	1	1	6	FALSE	32	0.25	16	0	1	58	16	38	7	0	20.85201794	0.899371069	circle	Y22	0	0	7	187
575	ALDICARB	Aldicarb	Aldicarb	0.022638428	1.645153729	0.094490831	1.094574016	2.433962264	0.01448656	0.33	0.410852713	3	green	4	4	4	FALSE	33	0.25	16.25	0	4	49	6	49	7	0	36.5470852	0.940251572	circle	Y32	1170	0.462121212	7	225
231	DIURON	Diuron	Diuron	7.11E-05	4.148267626	0.002047033	1.176582177	2.471698113	0.010182911	0.416	0.404580153	2	green	4	4	4	FALSE	34	0.25	15.75	0	4	85	24	26	5	0	46.86098655	0.938679245	circle	Y13	786	0.4609375	7	127
478	PHORATE	Phorate	Phorate	3.62E-05	4.440861707	0.00130449	1.188058193	2.433962264	0.01448656	0.345	0.410852713	3	green	4	4	4	FALSE	35	0.25	16.25	0	4	55	14	49	7	0	29.48430493	0.940251572	circle	Y25	1170	0.462121212	7	200
1855	GLYPHOSATE, ISOPROPYLAMINE SALT	Glyphosate, Isopropylamine Salt	Glyphosate, ...	0.001271998	2.895513672	0.013083405	1.136018736	2.735849057	0.004077758	0.347	0.365517241	2	green	3	3	6	FALSE	36	0.25	18.66666667	0	3	61	18	26	5	0	57.73542601	0.927672956	circle	Y49	308	0.609195402	7	63
367	MALATHION	Malathion	Malathion	8.23E-05	4.084413576	0.00215569	1.174114485	2.698113208	0.003133572	0.216	0.370629371	2	green	2	2	4	FALSE	37	0.25	20	0	2	55	14	37	7	0	40.58295964	0.929245283	circle	Y19	270	0.678571429	7	162
190	S,S,S-TRIBUTYL PHOSPHOROTRITHIOATE	S,S,S-Tributyl Phosphorotrithioate	S,S,S-Tribut...	0.008077293	2.092734158	0.046995327	1.113467968	2.849056604	0.0039527	0.209	0.350993377	3	green	3	3	4	FALSE	38	0.25	14	0	3	55	14	9	2	0	31.05381166	0.922955975	circle	Y10	366	0.565217391	7	70
2056	ENDOTHALL, MONO [N,N-DIMETHYL ALKYLAMINE] SALT	Endothall, Mono [N,N-Dimethyl Alkylamine] Salt	Endothall, M...	0.014009739	1.853569948	0.066144343	1.105643071	2.849056604	0.0039527	0.208	0.350993377	3	green	3	3	4	FALSE	39	0.25	14	0	3	83	23	27	5	0	19.50672646	0.922955975	circle	Y54	366	0.565217391	7	90
314	AZINPHOS-METHYL	Azinphos-Methyl	Azinphos-Methyl	0.006213642	2.206653738	0.040671115	1.113793942	2.509433962	0.002952839	0.241	0.398496241	2	green	2	2	4	FALSE	40	0.25	23.5	0	2	55	14	37	7	0	41.25560538	0.937106918	circle	Y18	248	0.681818182	7	150
173	CRYOLITE	Cryolite	Cryolite	0.013980537	1.854476147	0.066144343	1.102100965	2.471698113	0.030775087	0.254	0.404580153	2	green	3	3	4	FALSE	41	0.25	17.33333333	0	3	38	11	37	7	0	36.5470852	0.938679245	circle	Y7	1538	0.494949495	7	53
502	PROMETRYN	Prometryn	Prometryn	6.25E-07	6.204062332	6.00E-05	1.236390338	2.849056604	0.0039527	0.201	0.350993377	3	green	3	3	4	FALSE	42	0.25	14	0	3	81	22	26	5	0	23.43049327	0.922955975	circle	Y27	366	0.565217391	7	207
531	SIMAZINE	Simazine	Simazine	0.018031745	1.743962236	0.081142854	1.098945099	2.735849057	0.004077758	0.362	0.365517241	2	green	3	3	6	FALSE	43	0.25	18.66666667	0	3	81	22	26	5	0	45.40358744	0.927672956	circle	Y28	308	0.609195402	7	216
81	DICLORAN	Dicloran	Dicloran	6.66E-04	3.176398412	0.008798942	1.149883875	3.339622642	0.004405057	0.027	0.299435028	1	green	2	2	5	FALSE	44	0.25	11	0	2	76	4	15	4	0	16.92825112	0.902515723	circle	Y2	452	0.714285714	7	263
382	OXYDEMETON-METHYL	Oxydemeton-Methyl	Oxydemeton-M...	7.03E-04	3.153234205	0.008798942	1.151499013	3.339622642	0.004405057	0.029	0.299435028	1	green	2	2	5	FALSE	45	0.25	11	0	2	55	14	37	7	0	33.07174888	0.902515723	circle	Y20	452	0.714285714	7	166
2075	MEPIQUAT CHLORIDE	Mepiquat Chloride	Mepiquat Chl...	0.023434993	1.630135174	0.096418256	1.096551826	2.849056604	0.0039527	0.21	0.350993377	3	green	3	3	4	FALSE	46	0.25	14	0	3	70	15	63	11	0	26.4573991	0.922955975	circle	Y55	366	0.565217391	7	93
383	METHOMYL	Methomyl	Methomyl	5.30E-06	5.275811704	3.82E-04	1.204293306	2.056603774	0.088707513	0.495	0.486238532	2	green	5	5	4	FALSE	47	0.25	18.4	0	5	49	6	37	7	0	66.367713	0.955974843	circle	Y21	3910	0.414285714	7	167
230	DISULFOTON	Disulfoton	Disulfoton	0.00838195	2.076654957	0.046995327	1.116126759	4.018867925	0	0.004	0.248826291	1	green	1	1	6	FALSE	48	0.25	10	0	1	55	14	49	7	0	24.21524664	0.874213836	circle	Y12	0	0	7	125
2008	PERMETHRIN	Permethrin	Permethrin	0.024277608	1.614794101	0.098478186	1.09915807	4.018867925	0	0.005	0.248826291	1	green	1	1	6	FALSE	49	0.25	10	0	1	66	20	37	7	0	26.56950673	0.874213836	circle	Y52	0	0	7	83
1626	ETHEPHON	Ethephon	Ethephon	0.00102836	2.987854788	0.010969174	1.138625284	2.433962264	0.01448656	0.363	0.410852713	3	green	4	4	4	FALSE	50	0.25	16.25	0	4	55	14	63	11	0	36.09865471	0.940251572	circle	Y43	1170	0.462121212	7	41
622	XYLENE	Xylene	Xylene	0.020010981	1.69873161	0.088453775	1.097640445	2.509433962	0.002952839	0.246	0.398496241	2	green	2	2	4	FALSE	51	0.25	23.5	0	2	58	16	71	13	0	48.99103139	0.937106918	circle	Y33	248	0.681818182	7	234
560	SULFUR	Sulfur	Sulfur	0.01063369	1.973316012	0.054687548	1.106429883	2.471698113	0.030775087	0.283	0.404580153	2	green	3	3	4	FALSE	52	0.25	17.33333333	0	3	38	11	20	4	0	53.25112108	0.938679245	circle	Y30	1538	0.494949495	7	221
536	SODIUM CHLORATE	Sodium Chlorate	Sodium Chlorate	1.33E-07	6.876332421	3.83E-05	1.236498798	2.433962264	0.01448656	0.399	0.410852713	3	green	4	4	4	FALSE	53	0.25	16.25	0	4	38	11	8	2	0	49.43946188	0.940251572	circle	Y29	1170	0.462121212	7	218
