# Supplementary material for: A pesticide and iPSC dopaminergic neuron screen identifies and classifies Parkinson-relevant pesticides
Source: Nat Commun. 2023 May 16;14:2803. doi: 10.1038/s41467-023-38215-z (PMC10188516; doi:10.1038/s41467-023-38215-z)
Supplement: Supplementary file 6 — Source Data [file 41467_2023_38215_MOESM6_ESM.zip › Source_dat_Fig6A.csv]

Msma	Dicloran	Calcium Hydroxide	Carbaryl	Carbofuran	Copper Hydroxide	Copper Sulfate (Pentahydrate)	Copper Sulfate (Basic)	Cryolite	Chlorthal-Dimethyl	1,2-Dichloropropane, 1,3-Dichloropropene And Related C3 Compounds	S,S,S-Tributyl Phosphorotrithioate	Dimethoate	Diquat Dibromide	Disulfoton	Diuron	Dinoseb	Dsma	Chlorpyrifos	Endosulfan	Ethylene Dibromide	Folpet	Azinphos-Methyl	Dicofol	Malathion	Oxydemeton-Methyl	Methomyl	Mineral Oil	Naled	Propargite	Parathion	Petroleum Hydrocarbons	Phorate	Mevinphos	Prometryn	Simazine	Sodium Chlorate	Sulfur	1,3-Dichloropropene	Aldicarb	Trifluralin	Xylene	Propyzamide	Petroleum Distillates	Mcpa, Dimethylamine Salt	2,4-D, Dimethylamine Salt	2,4-D, Isopropyl Ester	Bromoxynil Octanoate	Dicamba, Dimethylamine Salt	Xylene Range Aromatic Solvent
1	0.011129150554218	0.362839250423603	0.352790522963875	0.119362070056542	0.253913095995196	0.262970378059046	0.313838379770069	0.13870820434381	0.0471705589528231	0.15468431851899	0.26345270188174	0.347564298007762	0.00721829773230755	0.132117614984053	0.419981637250337	0.228202298243813	0.098097892378762	0.451131206977484	0.132873766080087	0.0743981360203855	0.0648581804783251	0.22948376623487	0.480038710887683	0.344598063329343	0.0860875440170714	0.313539526573596	0.228565520056857	0.352362420229944	0.306910398195866	0.25788336432506	0.0903513681021528	0.308520484355348	0.0555084992161319	0.273434814112573	0.273726742297205	0.31111197471243	0.243704543794692	0.17391104381637	0.293547353951553	0.383730020145667	0.282892003131436	0.0182305148498321	0.242010452195397	0.22316237110407	0.129549147959667	0.290291070448206	0.259571635827438	0.218656298518827	0.310349564841241
0.011129150554218	1	0.0500670696438108	0.2018832068452	0.22275426425079	0.203623645162094	0.0499636125620303	0.156055537222112	0.254158348033842	0.503320029774637	0.421378603080021	0.0480911955239325	0.276841452188803	0.0158350747322972	0.403718065725171	0.093086147680862	0.250438650184756	0.0126627438996768	0.197973260378831	0.451080837223948	0.0553162065514437	0.49632407625454	0.190138572596061	0.0595004195706387	0.101176768840119	0.570439739799375	0.436094679675353	0.236020128888528	0.250761765373047	0.173095800055788	0.226886100402578	0.374439559252329	0.0585692987276261	0.513784109463458	0.235420883470955	0.216894529342838	0.059942115500568	0.282069668627042	0.279647712387326	0.0923149805648709	0.118291084928076	0.26187009527403	0.624074902285281	0.27895231908594	-0.0169275847849535	0.0487553509251335	-0.00728343420717607	0.0966285264119095	0.00524350072938705	0.245408430799665
0.362839250423603	0.0500670696438108	1	0.633946274640427	-0.00169428599527668	0.424862723947371	0.570208358539213	0.64841510161892	0.185540333175588	-0.000145981746764272	0.0844905167369533	-0.0499253391980522	0.578467458989173	-0.0421576825650473	0.0966618254310238	0.603619307551786	0.176359652081643	-0.00251145563932601	0.558526313410796	0.0545232828169622	0.0210148629614839	0.0306711713135237	0.320771463036468	0.431845415056365	0.47636190469074	0.0632357956916921	0.454384977253884	0.392471406607272	0.449233157606231	0.190006568278934	0.453234846434614	0.0630367676604632	0.0251459527098218	0.00427370212165037	0.092598857981265	0.440652965419252	0.105156614236706	0.208684718463837	0.113968518536691	0.0435965911147185	0.117354743767558	0.289711879023484	0.0208091888241829	0.258974236406614	0.12970565575854	0.0690702977185882	0.418446125493802	0.204434793906864	0.115789272203832	0.557146224657747
0.352790522963875	0.2018832068452	0.633946274640427	1	0.179633286079792	0.607898309361183	0.538318371927112	0.747403431575354	0.525068982481237	0.141313874577468	0.335022821641084	0.09189010839238	0.77061727672645	-0.0406289271582464	0.246686208570663	0.666038299854178	0.393684759656208	0.0324279627540039	0.679199329709603	0.356843369207403	0.0570858068325211	0.118597545028987	0.47200342740986	0.505944382956152	0.533505757340504	0.213418020712951	0.661268763433903	0.520956332932841	0.633829597735502	0.457336954709543	0.682775181686919	0.217653155128821	0.12037392313101	0.0942783702704836	0.124980721236546	0.626240876391771	0.200621858138748	0.554635319029943	0.359566811293563	0.129045398520071	0.251197543596636	0.4255469593553	0.0797674171423991	0.427859244758413	0.152731566239879	0.138744608633179	0.403053109686953	0.253705889701305	0.101777300766911	0.623983898926534
0.119362070056542	0.22275426425079	-0.00169428599527668	0.179633286079792	1	0.151822020559129	0.0900206316422882	0.0785142189864391	0.187250967380404	0.215013221822434	0.24893273149446	0.288085772082567	0.225483116748513	0.0164291920838928	0.296248398208969	0.208581940932993	0.245655223060089	0.177976108023775	0.234057283280244	0.391121249552029	0.0844286121950112	0.142166794329112	0.164900946152513	0.302952558975681	0.197193724147345	0.22768245800316	0.30072761773225	0.117091988233929	0.221238501583527	0.317817105649555	0.170987744053895	0.196696080424421	0.349694088335922	0.346903999475978	0.175178768374471	0.204958398079565	0.318622131617389	0.294499438304238	0.229183014478173	0.238266981125421	0.320009206667978	0.310304054289171	0.260243614755706	0.120386328888925	0.148685817082695	0.132714629044438	-0.0166712550875735	0.187819233218418	0.141515973909413	0.20674054592695
0.253913095995196	0.203623645162094	0.424862723947371	0.607898309361183	0.151822020559129	1	0.418122483133217	0.608843295894289	0.537231724685971	0.136254389468682	0.341374225611947	0.0753993171691123	0.563355532097164	-0.0374552721521783	0.224751163413792	0.592818082873063	0.335313273133313	0.0092178675195678	0.708732962358182	0.354063243494473	0.0712856106471871	0.0261270535164689	0.480675316319766	0.384411878999054	0.326931275797675	0.22079451882738	0.516390777127401	0.53854846403264	0.471824777226052	0.645954257396955	0.62688633783021	0.173106324968428	0.184653165172965	0.0465750897315131	0.180557642492667	0.767923320056189	0.231343618831758	0.575324259624655	0.387462854130487	0.194313719436039	0.300094946024165	0.454043297939697	0.0601346303140986	0.287520604507863	0.202455590988244	0.12511172425599	0.323380941957054	0.306103968245105	0.117571903349306	0.524802714701401
0.262970378059046	0.0499636125620303	0.570208358539213	0.538318371927112	0.0900206316422882	0.418122483133217	1	0.546923248388488	0.216637849908279	-0.035274693061493	0.161060161315861	-0.0213340910858097	0.444799884582397	-0.0262744620910732	0.12877689551903	0.494028499477722	0.181533123597057	0.0102701667305709	0.457761986137616	0.122535544802151	0.0095545911805323	-0.0090112168972778	0.28421093908772	0.396376150653902	0.422895103269791	0.070962770607503	0.359367690528718	0.395477756504617	0.338397370142433	0.227929690567207	0.440382301217248	0.0857019963572809	0.0870906763028787	-0.00894383649818489	0.11438247200681	0.407834030792796	0.141967312850721	0.243825588695421	0.204396292513061	0.0680321861923124	0.172325182336718	0.242469087635221	-0.0233336977961519	0.239427619844764	0.127087213305491	0.0461056914965388	0.277126430322787	0.203660070338038	0.122388368902516	0.452652445850287
0.313838379770069	0.156055537222112	0.64841510161892	0.747403431575354	0.0785142189864391	0.608843295894289	0.546923248388488	1	0.404842363766035	0.050588347046021	0.259362737806197	-0.0306101419733434	0.687886976752256	-0.0487493537297263	0.16746590194443	0.674446996203221	0.274026262524007	0.00230459585050547	0.678223671787032	0.212065111827879	0.0406552777513131	0.0388048465333956	0.40991314291236	0.401172706578074	0.454001612682707	0.11394207977362	0.563125086605429	0.509159618433339	0.534866310305545	0.33656149083688	0.659085673606448	0.156701576525609	0.0615265734377056	0.0303938520643255	0.0694711576767545	0.597748163157708	0.107430283708935	0.436238407967023	0.286221040895781	0.0403739268160207	0.164609009174097	0.32531257998216	0.0474314929576355	0.353232448523847	0.191017609837701	0.0916767250890573	0.465317512220239	0.280917173318088	0.0957203191142884	0.59351277350814
0.13870820434381	0.254158348033842	0.185540333175588	0.525068982481237	0.187250967380404	0.537231724685971	0.216637849908279	0.404842363766035	1	0.118571177349807	0.477721744648778	0.14680463424577	0.602785608298788	-0.0255272282195965	0.0918082640727677	0.351313490019978	0.436628456794324	0.0105627019459606	0.420886445844921	0.503649475509991	0.0490563527593738	0.0104570473300936	0.279046503512524	0.266902688398674	0.20519703598336	0.193302598250486	0.477251238960375	0.354234571530749	0.507157892430555	0.58561771117706	0.525574690014474	0.20761457936238	0.0950326186891369	0.0321871190741623	0.05618432638029	0.62083021685171	0.177666437696399	0.714392266540028	0.442695484890473	0.13986362326634	0.198853000902335	0.269232809724839	0.0253432593061469	0.251747748478055	0.0443478548151087	0.092808816021368	0.137076390991593	0.132622026692049	0.0271205655377043	0.308954925788961
0.0471705589528231	0.503320029774637	-0.000145981746764272	0.141313874577468	0.215013221822434	0.136254389468682	-0.035274693061493	0.050588347046021	0.118571177349807	1	0.335737240180921	0.244053570373646	0.226358533990301	0.0806524854234208	0.473959875719335	0.0466404544805397	0.298236976904439	0.0620770720393747	0.151548502035069	0.402955999986492	0.0726862580735512	0.465909824591087	0.20656185230539	0.165890334328104	0.172008145873311	0.564017484594719	0.412425981330569	0.0810571608893283	0.212076904809172	0.16327804910642	0.16765441673038	0.463892743612148	0.216206999187532	0.569866067144078	0.248595117111511	0.113886223504416	0.186556030379346	0.277018962543937	0.292996755308766	0.246676612429194	0.253996603462158	0.302233002610936	0.576539314449666	0.273105025754557	0.00585994402401199	0.0724942969649401	-0.0331285445489165	0.211535044535505	-0.000542761564088856	0.177834152047778
0.15468431851899	0.421378603080021	0.0844905167369533	0.335022821641084	0.24893273149446	0.341374225611947	0.161060161315861	0.259362737806197	0.477721744648778	0.335737240180921	1	0.245933077691538	0.447984775024687	-0.0015310310915516	0.361052795263883	0.19479135006519	0.368542729433667	0.153793522219838	0.330797675750426	0.445883688987822	0.229417820631274	0.286629566063895	0.368767463850837	0.294234487709649	0.172433530362461	0.411814501049174	0.485730072282876	0.319207424440652	0.314510549978217	0.444035360706675	0.434478720257042	0.320048649003635	0.245577272462472	0.320834690813865	0.284248177104594	0.35680447139451	0.299557493817101	0.461928330843493	0.515138649071196	0.320410795837356	0.296062396502987	0.384536027401645	0.28124707484197	0.279320455921079	0.0270732394723959	0.04474828979852	0.0450377065665162	0.160096458687094	0.0534411017527451	0.317973627172984
0.26345270188174	0.0480911955239325	-0.0499253391980522	0.09189010839238	0.288085772082567	0.0753993171691123	-0.0213340910858097	-0.0306101419733434	0.14680463424577	0.244053570373646	0.245933077691538	1	0.212004657889935	0.0735536401489615	0.272165392927186	0.131203816564849	0.378897939755572	0.233345237408666	0.229295151186058	0.257401320454716	0.175810093519313	0.0434717394731926	0.225431569449318	0.513735719878802	0.187445525051853	0.135617218654051	0.312065747604919	0.0464080441085448	0.230894095904386	0.441801684821624	0.165522087518865	0.20582473245024	0.609814109670275	0.227269445210383	0.329651528537374	0.0579016099820475	0.57498596204219	0.358933059745542	0.181946135221147	0.480140231625933	0.555243100858335	0.3589101663019	0.0294950783182357	0.113117643932638	0.194384774714539	0.188578028349939	-0.0185624897679809	0.229746921673092	0.12350592100231	0.0783548773975689
0.347564298007762	0.276841452188803	0.578467458989173	0.77061727672645	0.225483116748513	0.563355532097164	0.444799884582397	0.687886976752256	0.602785608298788	0.226358533990301	0.447984775024687	0.212004657889935	1	-0.0156877021960243	0.285648640160267	0.648983550879972	0.482904575050062	0.0789673159424575	0.678900465388697	0.398920368763441	0.12808065330217	0.1196209663394	0.524808663274264	0.558642581588643	0.523551650317504	0.308829700020536	0.714089884395234	0.493874643633366	0.683658648580468	0.550193289231546	0.679601891922066	0.291947797191888	0.224589838137784	0.187201248759693	0.209587606853705	0.645957504745885	0.32831379291778	0.610081240612311	0.412218195184291	0.246476478290744	0.325442500723457	0.476203276108594	0.131515946709082	0.436861793529772	0.203516057048678	0.140055968467777	0.384712695695954	0.340519641270279	0.0750837917525093	0.579398666720179
0.00721829773230755	0.0158350747322972	-0.0421576825650473	-0.0406289271582464	0.0164291920838928	-0.0374552721521783	-0.0262744620910732	-0.0487493537297263	-0.0255272282195965	0.0806524854234208	-0.0015310310915516	0.0735536401489615	-0.0156877021960243	1	-0.00251021301663742	0.0112823798841862	0.0960665387122817	-0.0174535993570927	0.01826750921349	0.0437169700075559	0.000736722342097841	0.0123443680413091	-0.029917669425603	0.0278311986590655	-0.0172585447812631	0.0198419452248518	0.0497505861162575	-0.0350515199323979	0.0360679809699247	0.0169730650090462	-0.0507275071059701	0.0839119638125178	0.069913597634327	0.104662517543578	0.00612796654107193	-0.0532979417563017	0.105960228002323	0.00456512253144016	-0.00762643587996	0.0405525906533891	0.0763016806877966	-0.00484978907767811	0.0111375514525868	-0.00859371463596307	0.0330217694361644	0.0049780212121796	-0.0247838893855678	-0.000900311065566887	-0.0354083327702312	0.00631840309297038
0.132117614984053	0.403718065725171	0.0966618254310238	0.246686208570663	0.296248398208969	0.224751163413792	0.12877689551903	0.16746590194443	0.0918082640727677	0.473959875719335	0.361052795263883	0.272165392927186	0.285648640160267	-0.00251021301663742	1	0.193047487245042	0.284729547651315	0.18073093982442	0.296648575656363	0.383811661566263	0.181493045089325	0.463713614872025	0.370273679540824	0.343206193403375	0.217325941089804	0.580200863743163	0.46698034234981	0.193931510938025	0.193003315487082	0.278073561510998	0.303672829091649	0.405684405255473	0.39528228326223	0.51852883886225	0.371734125330682	0.133421107462069	0.376696207283978	0.267115377848326	0.296861372196867	0.315951569086017	0.343154840244236	0.397489851706795	0.493372396446647	0.228295414457782	0.222043769540884	0.19945255498113	-0.00499976340796134	0.345319931316522	0.135475682984812	0.352410105758323
0.419981637250337	0.093086147680862	0.603619307551786	0.666038299854178	0.208581940932993	0.592818082873063	0.494028499477722	0.674446996203221	0.351313490019978	0.0466404544805397	0.19479135006519	0.131203816564849	0.648983550879972	0.0112823798841862	0.193047487245042	1	0.323814960949189	0.058020084907299	0.745891589010581	0.223308884120146	0.0577774654853302	0.00604020130660174	0.388301408020277	0.551356307536533	0.512431520301216	0.122517994688737	0.53184463516734	0.462571912384341	0.573203658231145	0.448031649441414	0.530455462225018	0.156264497660055	0.272791598243364	0.072230550328585	0.209437971780626	0.637850019537548	0.29401586989338	0.428380746404374	0.235479629046426	0.222414938690647	0.364737572412857	0.341810347325824	0.012657290685027	0.32448416064288	0.301509804120575	0.124649160384512	0.506011274211957	0.38791018515145	0.19206117145998	0.591258018684782
0.228202298243813	0.250438650184756	0.176359652081643	0.393684759656208	0.245655223060089	0.335313273133313	0.181533123597057	0.274026262524007	0.436628456794324	0.298236976904439	0.368542729433667	0.378897939755572	0.482904575050062	0.0960665387122817	0.284729547651315	0.323814960949189	1	0.0487483954056921	0.363106246448129	0.402296236202297	0.150257549538641	0.0544400790929792	0.365656856782362	0.369106189624172	0.264725409808593	0.256599633447433	0.487607540561391	0.223818559023134	0.436306451402748	0.491630583411757	0.422581755548645	0.379054813487868	0.308242966028707	0.245748056922138	0.196452692999338	0.35111783255569	0.39842827032633	0.491869807091703	0.323539151152374	0.33072188786817	0.384219519516618	0.3400814418555	0.0921433221373927	0.230333535388568	0.235312066307827	0.22045920407027	0.0657553484213226	0.246528883717243	0.048732259568355	0.315433715059691
0.098097892378762	0.0126627438996768	-0.00251145563932601	0.0324279627540039	0.177976108023775	0.0092178675195678	0.0102701667305709	0.00230459585050547	0.0105627019459606	0.0620770720393747	0.153793522219838	0.233345237408666	0.0789673159424575	-0.0174535993570927	0.18073093982442	0.058020084907299	0.0487483954056921	1	0.0905801556276214	0.0549529072528018	0.0958088467673047	0.101407868091152	0.130835407626631	0.2544024048213	0.09576943462751	0.0679089460468745	0.128954438225198	0.0161462314242958	0.0490057838346446	0.167636723004805	0.0748472945345104	0.106317341831239	0.254744019971852	0.132987833204985	0.206412784638966	0.00633658170475902	0.279243230500618	0.0720062702243	0.0976240591467425	0.231631704366437	0.209440021091308	0.211944407101233	0.0479859664284626	0.0951259914178164	0.0239641908348863	0.025989033636854	-0.0123743331144531	0.128039683246048	0.077430298152041	0.0509701485091919
0.451131206977484	0.197973260378831	0.558526313410796	0.679199329709603	0.234057283280244	0.708732962358182	0.457761986137616	0.678223671787032	0.420886445844921	0.151548502035069	0.330797675750426	0.229295151186058	0.678900465388697	0.01826750921349	0.296648575656363	0.745891589010581	0.363106246448129	0.0905801556276214	1	0.333908652213188	0.116186894660361	0.0854595102003585	0.541756368462096	0.627197449217568	0.497232717350108	0.236814037776389	0.611526195777652	0.585370771392403	0.569691735121082	0.595274122986713	0.619681644391998	0.229841220818276	0.349690195965625	0.14084687250752	0.33877931820785	0.630866324421124	0.407360248565812	0.526625038931404	0.395007303270842	0.327163117269634	0.452101437373462	0.418980691380046	0.109925192361086	0.387578291108189	0.321676106053988	0.172820640298435	0.468465740622396	0.413026647839439	0.175179901315827	0.646652265563724
0.132873766080087	0.451080837223948	0.0545232828169622	0.356843369207403	0.391121249552029	0.354063243494473	0.122535544802151	0.212065111827879	0.503649475509991	0.402955999986492	0.445883688987822	0.257401320454716	0.398920368763441	0.0437169700075559	0.383811661566263	0.223308884120146	0.402296236202297	0.0549529072528018	0.333908652213188	1	0.0175927459911233	0.349933674782585	0.25653631943645	0.26424260570034	0.218423449700964	0.465378103129864	0.503803768842778	0.206858531816059	0.420981368309587	0.446328310748925	0.390409771278862	0.406165312458978	0.260163530107016	0.445471414104388	0.257503932490243	0.391652419964641	0.224389715706481	0.525447567513633	0.382919006685459	0.197836864789152	0.324811943967115	0.339280706052091	0.421006181344669	0.309450548459692	0.087825219155204	0.178360882107858	-0.00860552586326389	0.194852949019092	0.101965758344486	0.384877542729834
0.0743981360203855	0.0553162065514437	0.0210148629614839	0.0570858068325211	0.0844286121950112	0.0712856106471871	0.0095545911805323	0.0406552777513131	0.0490563527593738	0.0726862580735512	0.229417820631274	0.175810093519313	0.12808065330217	0.000736722342097841	0.181493045089325	0.0577774654853302	0.150257549538641	0.0958088467673047	0.116186894660361	0.0175927459911233	1	0.059699886032166	0.291071411327947	0.183833495235892	0.0134991019520756	0.133441693984238	0.218959540055573	0.161236426153008	0.0754304287239818	0.250224421962058	0.157571172191381	0.11041662747421	0.229115631756297	0.164732428291972	0.18774330101573	0.0481442617502437	0.249277004411861	0.0977145716184435	0.176493399376892	0.261578665063845	0.209037708126621	0.13856416402858	0.06464520370692	0.047711063142698	0.0437865220311448	0.0242330447617787	-0.0110120648749527	0.0593203915539372	0.0316967520734116	0.056960270269831
0.0648581804783251	0.49632407625454	0.0306711713135237	0.118597545028987	0.142166794329112	0.0261270535164689	-0.0090112168972778	0.0388048465333956	0.0104570473300936	0.465909824591087	0.286629566063895	0.0434717394731926	0.1196209663394	0.0123443680413091	0.463713614872025	0.00604020130660174	0.0544400790929792	0.101407868091152	0.0854595102003585	0.349933674782585	0.059699886032166	1	0.130041953528065	0.060047019563299	0.129626754110468	0.595538012421914	0.330394318349809	0.0644622930055438	0.0609971541759839	0.00322558920056007	0.0968998215725351	0.430346480822361	0.112001942885574	0.538098004883377	0.218764794712553	0.0234930102938302	-0.00356414996008939	0.0545152492396484	0.177221822304012	0.0293766005604177	0.0923602560602563	0.229659941057524	0.612616786672088	0.299802370846682	-0.0152357707589551	0.0827374924537662	-0.0113456884619993	0.159027056469407	0.0490510620538385	0.211580034511914
0.22948376623487	0.190138572596061	0.320771463036468	0.47200342740986	0.164900946152513	0.480675316319766	0.28421093908772	0.40991314291236	0.279046503512524	0.20656185230539	0.368767463850837	0.225431569449318	0.524808663274264	-0.029917669425603	0.370273679540824	0.388301408020277	0.365656856782362	0.130835407626631	0.541756368462096	0.25653631943645	0.291071411327947	0.130041953528065	1	0.485529507957077	0.309360971315188	0.272184215751354	0.489146747445652	0.453133674485236	0.288861088022081	0.544703161052139	0.593665136455439	0.184188135526008	0.326216126809511	0.193105158168608	0.370943329138464	0.380161560129867	0.457253103417669	0.4114077387462	0.391840691988865	0.41740604437127	0.403663866671392	0.400637927126613	0.146085968221359	0.273941884459139	0.157693948942969	0.0976060407574437	0.131097863743092	0.317133105036733	0.149316590238092	0.466652749121883
0.480038710887683	0.0595004195706387	0.431845415056365	0.505944382956152	0.302952558975681	0.384411878999054	0.396376150653902	0.401172706578074	0.266902688398674	0.165890334328104	0.294234487709649	0.513735719878802	0.558642581588643	0.0278311986590655	0.343206193403375	0.551356307536533	0.369106189624172	0.2544024048213	0.627197449217568	0.26424260570034	0.183833495235892	0.060047019563299	0.485529507957077	1	0.532246374701397	0.209459046969681	0.553778934562906	0.338733291554638	0.472132128628042	0.579671681365137	0.46540841672419	0.223212325594385	0.600637440296892	0.176256653840461	0.506614808570174	0.360685828024419	0.662458506590686	0.441330584780923	0.301026351073252	0.517649802454607	0.635564643305192	0.599470287953798	0.0428370317227389	0.263418973854114	0.262820352826439	0.179888332022436	0.242751382683282	0.335197903222081	0.250250764410375	0.453824591415678
0.344598063329343	0.101176768840119	0.47636190469074	0.533505757340504	0.197193724147345	0.326931275797675	0.422895103269791	0.454001612682707	0.20519703598336	0.172008145873311	0.172433530362461	0.187445525051853	0.523551650317504	-0.0172585447812631	0.217325941089804	0.512431520301216	0.264725409808593	0.09576943462751	0.497232717350108	0.218423449700964	0.0134991019520756	0.129626754110468	0.309360971315188	0.532246374701397	1	0.200770273819794	0.490866155905998	0.306711067723922	0.434047407613948	0.326451581217269	0.450893490086462	0.246495173935547	0.221668024810632	0.144715299530967	0.172649798674366	0.372852181141406	0.258144554666559	0.336797914857811	0.191348456292086	0.230729753381577	0.271204248973372	0.415331114258079	0.123877269749916	0.307515278475657	0.136564264279113	0.12534121436476	0.391377600256426	0.271846327474346	0.129037506891404	0.450809392768548
0.0860875440170714	0.570439739799375	0.0632357956916921	0.213418020712951	0.22768245800316	0.22079451882738	0.070962770607503	0.11394207977362	0.193302598250486	0.564017484594719	0.411814501049174	0.135617218654051	0.308829700020536	0.0198419452248518	0.580200863743163	0.122517994688737	0.256599633447433	0.0679089460468745	0.236814037776389	0.465378103129864	0.133441693984238	0.595538012421914	0.272184215751354	0.209459046969681	0.200770273819794	1	0.483708797943719	0.140165885696037	0.244193003250024	0.252749174078228	0.233063009817952	0.492022817293459	0.228220734676283	0.615627023112046	0.318653804005565	0.192343830871478	0.198759601981593	0.257100907176845	0.320173742496786	0.180477980605982	0.232283451610737	0.324990453367472	0.641949773005487	0.217442104368868	0.0594445943330147	0.104829000930045	-0.0107476417553481	0.174737580037117	0.0780332810433271	0.285719255390024
0.313539526573596	0.436094679675353	0.454384977253884	0.661268763433903	0.30072761773225	0.516390777127401	0.359367690528718	0.563125086605429	0.477251238960375	0.412425981330569	0.485730072282876	0.312065747604919	0.714089884395234	0.0497505861162575	0.46698034234981	0.53184463516734	0.487607540561391	0.128954438225198	0.611526195777652	0.503803768842778	0.218959540055573	0.330394318349809	0.489146747445652	0.553778934562906	0.490866155905998	0.483708797943719	1	0.418763374033269	0.605211070861553	0.533790492861248	0.640204070371445	0.469873295009083	0.317617460735818	0.471929369688977	0.305251658920574	0.502972422712915	0.382491310320427	0.563739440949174	0.431748934209732	0.326411836224712	0.411983281609916	0.523205822748199	0.35729282419183	0.400400565556549	0.155487465970639	0.189866320946699	0.269144572555219	0.288582402292085	0.0893157793118957	0.582506920649908
0.228565520056857	0.236020128888528	0.392471406607272	0.520956332932841	0.117091988233929	0.53854846403264	0.395477756504617	0.509159618433339	0.354234571530749	0.0810571608893283	0.319207424440652	0.0464080441085448	0.493874643633366	-0.0350515199323979	0.193931510938025	0.462571912384341	0.223818559023134	0.0161462314242958	0.585370771392403	0.206858531816059	0.161236426153008	0.0644622930055438	0.453133674485236	0.338733291554638	0.306711067723922	0.140165885696037	0.418763374033269	1	0.346449734540794	0.417119810628495	0.512922163595314	0.130798436371943	0.110277961528622	0.0353815145974704	0.195019293521373	0.48346184121962	0.197227753788777	0.426213006508025	0.358353618891667	0.211988306031023	0.221643804314491	0.262873071619028	0.0559675596185574	0.388219905836566	0.0961742416601428	0.0852910904448745	0.340498244411635	0.216605292795838	0.0576990165474285	0.383626497303142
0.352362420229944	0.250761765373047	0.449233157606231	0.633829597735502	0.221238501583527	0.471824777226052	0.338397370142433	0.534866310305545	0.507157892430555	0.212076904809172	0.314510549978217	0.230894095904386	0.683658648580468	0.0360679809699247	0.193003315487082	0.573203658231145	0.436306451402748	0.0490057838346446	0.569691735121082	0.420981368309587	0.0754304287239818	0.0609971541759839	0.288861088022081	0.472132128628042	0.434047407613948	0.244193003250024	0.605211070861553	0.346449734540794	1	0.459325050949945	0.524210664604673	0.293904793044683	0.213271872678633	0.147867237414582	0.128388103823189	0.530858713404844	0.23375087501675	0.554694115864964	0.280976691989188	0.201729992472027	0.320755257678164	0.432702986284816	0.0832303048691333	0.294976858140335	0.153153693308883	0.154085303184643	0.292797382040339	0.202564191145931	0.0869464915606617	0.496998629803187
0.306910398195866	0.173095800055788	0.190006568278934	0.457336954709543	0.317817105649555	0.645954257396955	0.227929690567207	0.33656149083688	0.58561771117706	0.16327804910642	0.444035360706675	0.441801684821624	0.550193289231546	0.0169730650090462	0.278073561510998	0.448031649441414	0.491630583411757	0.167636723004805	0.595274122986713	0.446328310748925	0.250224421962058	0.00322558920056007	0.544703161052139	0.579671681365137	0.326451581217269	0.252749174078228	0.533790492861248	0.417119810628495	0.459325050949945	1	0.536358632916474	0.232319701384024	0.493335433032966	0.124365674168101	0.385606891191744	0.62795625147763	0.595023722738095	0.655434575699396	0.441506125615118	0.48698408307776	0.541352976001697	0.567140588998552	0.0308704579866043	0.240990184256692	0.271646710397579	0.166747925928474	0.10928689593847	0.34218536458846	0.208023883767241	0.354660534247383
0.25788336432506	0.226886100402578	0.453234846434614	0.682775181686919	0.170987744053895	0.62688633783021	0.440382301217248	0.659085673606448	0.525574690014474	0.16765441673038	0.434478720257042	0.165522087518865	0.679601891922066	-0.0507275071059701	0.303672829091649	0.530455462225018	0.422581755548645	0.0748472945345104	0.619681644391998	0.390409771278862	0.157571172191381	0.0968998215725351	0.593665136455439	0.46540841672419	0.450893490086462	0.233063009817952	0.640204070371445	0.512922163595314	0.524210664604673	0.536358632916474	1	0.232530340326575	0.212141619874455	0.158961882885663	0.224016963921186	0.538745543877466	0.318722810664973	0.559274347029061	0.469989312953031	0.255186329373022	0.315930593770255	0.425895029297502	0.104615075898383	0.306572364882526	0.153973853838337	0.10344116488761	0.266528568104984	0.311636836296816	0.0825668186239458	0.605032155543807
0.0903513681021528	0.374439559252329	0.0630367676604632	0.217653155128821	0.196696080424421	0.173106324968428	0.0857019963572809	0.156701576525609	0.20761457936238	0.463892743612148	0.320048649003635	0.20582473245024	0.291947797191888	0.0839119638125178	0.405684405255473	0.156264497660055	0.379054813487868	0.106317341831239	0.229841220818276	0.406165312458978	0.11041662747421	0.430346480822361	0.184188135526008	0.223212325594385	0.246495173935547	0.492022817293459	0.469873295009083	0.130798436371943	0.293904793044683	0.232319701384024	0.232530340326575	1	0.176147991822414	0.620398502308356	0.181527108918371	0.185329866889224	0.199746059797863	0.278376985256021	0.259331004660098	0.271490436406471	0.240337183509663	0.316480028642259	0.433286763095445	0.273600332355318	0.0312675202617222	0.0899001281783409	0.0713428644213818	0.162700610885736	0.0202816795749467	0.241970570997552
0.308520484355348	0.0585692987276261	0.0251459527098218	0.12037392313101	0.349694088335922	0.184653165172965	0.0870906763028787	0.0615265734377056	0.0950326186891369	0.216206999187532	0.245577272462472	0.609814109670275	0.224589838137784	0.069913597634327	0.39528228326223	0.272791598243364	0.308242966028707	0.254744019971852	0.349690195965625	0.260163530107016	0.229115631756297	0.112001942885574	0.326216126809511	0.600637440296892	0.221668024810632	0.228220734676283	0.317617460735818	0.110277961528622	0.213271872678633	0.493335433032966	0.212141619874455	0.176147991822414	1	0.225236995468457	0.44292739761313	0.098677364258556	0.707954279815595	0.334728625862747	0.200162733848802	0.528381600318123	0.618532349626619	0.406912541038987	0.0916478871177649	0.0718516470449705	0.330976985796919	0.184568169543782	-0.0265927983528513	0.355282273341933	0.329632080058907	0.214978572937094
0.0555084992161319	0.513784109463458	0.00427370212165037	0.0942783702704836	0.346903999475978	0.0465750897315131	-0.00894383649818489	0.0303938520643255	0.0321871190741623	0.569866067144078	0.320834690813865	0.227269445210383	0.187201248759693	0.104662517543578	0.51852883886225	0.072230550328585	0.245748056922138	0.132987833204985	0.14084687250752	0.445471414104388	0.164732428291972	0.538098004883377	0.193105158168608	0.176256653840461	0.144715299530967	0.615627023112046	0.471929369688977	0.0353815145974704	0.147867237414582	0.124365674168101	0.158961882885663	0.620398502308356	0.225236995468457	1	0.273568482427091	0.079562570276154	0.197993803111612	0.151980540777772	0.248571903690513	0.25810675321879	0.241973103703226	0.35522438566209	0.745568644537308	0.238854999612431	0.00572076819066845	0.0685615800441765	-0.0233267772632988	0.162925426830526	0.022854950600694	0.277720012073226
0.273434814112573	0.235420883470955	0.092598857981265	0.124980721236546	0.175178768374471	0.180557642492667	0.11438247200681	0.0694711576767545	0.05618432638029	0.248595117111511	0.284248177104594	0.329651528537374	0.209587606853705	0.00612796654107193	0.371734125330682	0.209437971780626	0.196452692999338	0.206412784638966	0.33877931820785	0.257503932490243	0.18774330101573	0.218764794712553	0.370943329138464	0.506614808570174	0.172649798674366	0.318653804005565	0.305251658920574	0.195019293521373	0.128388103823189	0.385606891191744	0.224016963921186	0.181527108918371	0.44292739761313	0.273568482427091	1	0.107907178703578	0.536332545871789	0.18336248363086	0.286174073685783	0.563283862229134	0.617047066597694	0.268452024422107	0.251358279230589	0.161216515918715	0.1492284302263	0.0688698670536219	-0.0362866781017599	0.255785971093592	0.244666430454659	0.213405128964358
0.273726742297205	0.216894529342838	0.440652965419252	0.626240876391771	0.204958398079565	0.767923320056189	0.407834030792796	0.597748163157708	0.62083021685171	0.113886223504416	0.35680447139451	0.0579016099820475	0.645957504745885	-0.0532979417563017	0.133421107462069	0.637850019537548	0.35111783255569	0.00633658170475902	0.630866324421124	0.391652419964641	0.0481442617502437	0.0234930102938302	0.380161560129867	0.360685828024419	0.372852181141406	0.192343830871478	0.502972422712915	0.48346184121962	0.530858713404844	0.62795625147763	0.538745543877466	0.185329866889224	0.098677364258556	0.079562570276154	0.107907178703578	1	0.142333250841001	0.55956539562672	0.351351130536151	0.117806963843465	0.192428791517192	0.493428760870916	0.079435152724473	0.374706322264355	0.155387382762959	0.096292506177513	0.415848921518827	0.248369609606443	0.0900119446754437	0.490236785637195
0.31111197471243	0.059942115500568	0.105156614236706	0.200621858138748	0.318622131617389	0.231343618831758	0.141967312850721	0.107430283708935	0.177666437696399	0.186556030379346	0.299557493817101	0.57498596204219	0.32831379291778	0.105960228002323	0.376696207283978	0.29401586989338	0.39842827032633	0.279243230500618	0.407360248565812	0.224389715706481	0.249277004411861	-0.00356414996008939	0.457253103417669	0.662458506590686	0.258144554666559	0.198759601981593	0.382491310320427	0.197227753788777	0.23375087501675	0.595023722738095	0.318722810664973	0.199746059797863	0.707954279815595	0.197993803111612	0.536332545871789	0.142333250841001	1	0.374584694326341	0.287953903933508	0.65095171673742	0.653408138488903	0.405721282916669	0.0298252177785396	0.126155002704633	0.28858113276658	0.151437292178947	-0.0119168350761296	0.357043344530591	0.250198761542424	0.234428543867792
0.243704543794692	0.282069668627042	0.208684718463837	0.554635319029943	0.294499438304238	0.575324259624655	0.243825588695421	0.436238407967023	0.714392266540028	0.277018962543937	0.461928330843493	0.358933059745542	0.610081240612311	0.00456512253144016	0.267115377848326	0.428380746404374	0.491869807091703	0.0720062702243	0.526625038931404	0.525447567513633	0.0977145716184435	0.0545152492396484	0.4114077387462	0.441330584780923	0.336797914857811	0.257100907176845	0.563739440949174	0.426213006508025	0.554694115864964	0.655434575699396	0.559274347029061	0.278376985256021	0.334728625862747	0.151980540777772	0.18336248363086	0.55956539562672	0.374584694326341	1	0.451276294804587	0.303989062951461	0.425894824701166	0.391953689800767	0.101689799008251	0.279439539369201	0.194885900772741	0.175643367155492	0.133140030091802	0.275992681870228	0.0891309957245785	0.343531560826631
0.17391104381637	0.279647712387326	0.113968518536691	0.359566811293563	0.229183014478173	0.387462854130487	0.204396292513061	0.286221040895781	0.442695484890473	0.292996755308766	0.515138649071196	0.181946135221147	0.412218195184291	-0.00762643587996	0.296861372196867	0.235479629046426	0.323539151152374	0.0976240591467425	0.395007303270842	0.382919006685459	0.176493399376892	0.177221822304012	0.391840691988865	0.301026351073252	0.191348456292086	0.320173742496786	0.431748934209732	0.358353618891667	0.280976691989188	0.441506125615118	0.469989312953031	0.259331004660098	0.200162733848802	0.248571903690513	0.286174073685783	0.351351130536151	0.287953903933508	0.451276294804587	1	0.287435777285963	0.326895422692802	0.263959785937976	0.186658252035892	0.238912903554381	0.0501414023139239	0.060796916507283	0.0597868833688956	0.2185878280539	0.0738485224226253	0.305825654066103
0.293547353951553	0.0923149805648709	0.0435965911147185	0.129045398520071	0.238266981125421	0.194313719436039	0.0680321861923124	0.0403739268160207	0.13986362326634	0.246676612429194	0.320410795837356	0.480140231625933	0.246476478290744	0.0405525906533891	0.315951569086017	0.222414938690647	0.33072188786817	0.231631704366437	0.327163117269634	0.197836864789152	0.261578665063845	0.0293766005604177	0.41740604437127	0.517649802454607	0.230729753381577	0.180477980605982	0.326411836224712	0.211988306031023	0.201729992472027	0.48698408307776	0.255186329373022	0.271490436406471	0.528381600318123	0.25810675321879	0.563283862229134	0.117806963843465	0.65095171673742	0.303989062951461	0.287435777285963	1	0.621409963656458	0.305061036317318	0.0977569437797844	0.0942591289640707	0.177050998255097	0.115364551652974	-0.0391687922943165	0.316744735400333	0.202310545192091	0.169988318504758
0.383730020145667	0.118291084928076	0.117354743767558	0.251197543596636	0.320009206667978	0.300094946024165	0.172325182336718	0.164609009174097	0.198853000902335	0.253996603462158	0.296062396502987	0.555243100858335	0.325442500723457	0.0763016806877966	0.343154840244236	0.364737572412857	0.384219519516618	0.209440021091308	0.452101437373462	0.324811943967115	0.209037708126621	0.0923602560602563	0.403663866671392	0.635564643305192	0.271204248973372	0.232283451610737	0.411983281609916	0.221643804314491	0.320755257678164	0.541352976001697	0.315930593770255	0.240337183509663	0.618532349626619	0.241973103703226	0.617047066597694	0.192428791517192	0.653408138488903	0.425894824701166	0.326895422692802	0.621409963656458	1	0.336839772638575	0.0960337689194852	0.128853668688294	0.324819944830921	0.175499250630991	0.0181191418614115	0.365332977872624	0.260296420918762	0.229098019186567
0.282892003131436	0.26187009527403	0.289711879023484	0.4255469593553	0.310304054289171	0.454043297939697	0.242469087635221	0.32531257998216	0.269232809724839	0.302233002610936	0.384536027401645	0.3589101663019	0.476203276108594	-0.00484978907767811	0.397489851706795	0.341810347325824	0.3400814418555	0.211944407101233	0.418980691380046	0.339280706052091	0.13856416402858	0.229659941057524	0.400637927126613	0.599470287953798	0.415331114258079	0.324990453367472	0.523205822748199	0.262873071619028	0.432702986284816	0.567140588998552	0.425895029297502	0.316480028642259	0.406912541038987	0.35522438566209	0.268452024422107	0.493428760870916	0.405721282916669	0.391953689800767	0.263959785937976	0.305061036317318	0.336839772638575	1	0.273100446757731	0.276228681214268	0.146896280286586	0.180536151145081	0.125473581928984	0.235419849783661	0.142618267244695	0.424750791304989
0.0182305148498321	0.624074902285281	0.0208091888241829	0.0797674171423991	0.260243614755706	0.0601346303140986	-0.0233336977961519	0.0474314929576355	0.0253432593061469	0.576539314449666	0.28124707484197	0.0294950783182357	0.131515946709082	0.0111375514525868	0.493372396446647	0.012657290685027	0.0921433221373927	0.0479859664284626	0.109925192361086	0.421006181344669	0.06464520370692	0.612616786672088	0.146085968221359	0.0428370317227389	0.123877269749916	0.641949773005487	0.35729282419183	0.0559675596185574	0.0832303048691333	0.0308704579866043	0.104615075898383	0.433286763095445	0.0916478871177649	0.745568644537308	0.251358279230589	0.079435152724473	0.0298252177785396	0.101689799008251	0.186658252035892	0.0977569437797844	0.0960337689194852	0.273100446757731	1	0.221828490036767	-0.0252955270589635	0.0756194347438697	-0.0229243680763165	0.131590576622186	0.0238510506801889	0.250551975611406
0.242010452195397	0.27895231908594	0.258974236406614	0.427859244758413	0.120386328888925	0.287520604507863	0.239427619844764	0.353232448523847	0.251747748478055	0.273105025754557	0.279320455921079	0.113117643932638	0.436861793529772	-0.00859371463596307	0.228295414457782	0.32448416064288	0.230333535388568	0.0951259914178164	0.387578291108189	0.309450548459692	0.047711063142698	0.299802370846682	0.273941884459139	0.263418973854114	0.307515278475657	0.217442104368868	0.400400565556549	0.388219905836566	0.294976858140335	0.240990184256692	0.306572364882526	0.273600332355318	0.0718516470449705	0.238854999612431	0.161216515918715	0.374706322264355	0.126155002704633	0.279439539369201	0.238912903554381	0.0942591289640707	0.128853668688294	0.276228681214268	0.221828490036767	1	0.0271595045139016	0.111894670649095	0.509013458424402	0.174684469181452	0.0539424172300384	0.340517800172504
0.22316237110407	-0.0169275847849535	0.12970565575854	0.152731566239879	0.148685817082695	0.202455590988244	0.127087213305491	0.191017609837701	0.0443478548151087	0.00585994402401199	0.0270732394723959	0.194384774714539	0.203516057048678	0.0330217694361644	0.222043769540884	0.301509804120575	0.235312066307827	0.0239641908348863	0.321676106053988	0.087825219155204	0.0437865220311448	-0.0152357707589551	0.157693948942969	0.262820352826439	0.136564264279113	0.0594445943330147	0.155487465970639	0.0961742416601428	0.153153693308883	0.271646710397579	0.153973853838337	0.0312675202617222	0.330976985796919	0.00572076819066845	0.1492284302263	0.155387382762959	0.28858113276658	0.194885900772741	0.0501414023139239	0.177050998255097	0.324819944830921	0.146896280286586	-0.0252955270589635	0.0271595045139016	1	0.276449309078127	0.0190754518189099	0.51814911451752	0.24061891237615	0.168846789357122
0.129549147959667	0.0487553509251335	0.0690702977185882	0.138744608633179	0.132714629044438	0.12511172425599	0.0461056914965388	0.0916767250890573	0.092808816021368	0.0724942969649401	0.04474828979852	0.188578028349939	0.140055968467777	0.0049780212121796	0.19945255498113	0.124649160384512	0.22045920407027	0.025989033636854	0.172820640298435	0.178360882107858	0.0242330447617787	0.0827374924537662	0.0976060407574437	0.179888332022436	0.12534121436476	0.104829000930045	0.189866320946699	0.0852910904448745	0.154085303184643	0.166747925928474	0.10344116488761	0.0899001281783409	0.184568169543782	0.0685615800441765	0.0688698670536219	0.096292506177513	0.151437292178947	0.175643367155492	0.060796916507283	0.115364551652974	0.175499250630991	0.180536151145081	0.0756194347438697	0.111894670649095	0.276449309078127	1	0.00446926815326979	0.194655499933708	0.471875736879438	0.13783648488513
0.290291070448206	-0.00728343420717607	0.418446125493802	0.403053109686953	-0.0166712550875735	0.323380941957054	0.277126430322787	0.465317512220239	0.137076390991593	-0.0331285445489165	0.0450377065665162	-0.0185624897679809	0.384712695695954	-0.0247838893855678	-0.00499976340796134	0.506011274211957	0.0657553484213226	-0.0123743331144531	0.468465740622396	-0.00860552586326389	-0.0110120648749527	-0.0113456884619993	0.131097863743092	0.242751382683282	0.391377600256426	-0.0107476417553481	0.269144572555219	0.340498244411635	0.292797382040339	0.10928689593847	0.266528568104984	0.0713428644213818	-0.0265927983528513	-0.0233267772632988	-0.0362866781017599	0.415848921518827	-0.0119168350761296	0.133140030091802	0.0597868833688956	-0.0391687922943165	0.0181191418614115	0.125473581928984	-0.0229243680763165	0.509013458424402	0.0190754518189099	0.00446926815326979	1	0.0539998438956609	0.00510043146267801	0.336257727916584
0.259571635827438	0.0966285264119095	0.204434793906864	0.253705889701305	0.187819233218418	0.306103968245105	0.203660070338038	0.280917173318088	0.132622026692049	0.211535044535505	0.160096458687094	0.229746921673092	0.340519641270279	-0.000900311065566887	0.345319931316522	0.38791018515145	0.246528883717243	0.128039683246048	0.413026647839439	0.194852949019092	0.0593203915539372	0.159027056469407	0.317133105036733	0.335197903222081	0.271846327474346	0.174737580037117	0.288582402292085	0.216605292795838	0.202564191145931	0.34218536458846	0.311636836296816	0.162700610885736	0.355282273341933	0.162925426830526	0.255785971093592	0.248369609606443	0.357043344530591	0.275992681870228	0.2185878280539	0.316744735400333	0.365332977872624	0.235419849783661	0.131590576622186	0.174684469181452	0.51814911451752	0.194655499933708	0.0539998438956609	1	0.262292931516931	0.308611510151228
0.218656298518827	0.00524350072938705	0.115789272203832	0.101777300766911	0.141515973909413	0.117571903349306	0.122388368902516	0.0957203191142884	0.0271205655377043	-0.000542761564088856	0.0534411017527451	0.12350592100231	0.0750837917525093	-0.0354083327702312	0.135475682984812	0.19206117145998	0.048732259568355	0.077430298152041	0.175179901315827	0.101965758344486	0.0316967520734116	0.0490510620538385	0.149316590238092	0.250250764410375	0.129037506891404	0.0780332810433271	0.0893157793118957	0.0576990165474285	0.0869464915606617	0.208023883767241	0.0825668186239458	0.0202816795749467	0.329632080058907	0.022854950600694	0.244666430454659	0.0900119446754437	0.250198761542424	0.0891309957245785	0.0738485224226253	0.202310545192091	0.260296420918762	0.142618267244695	0.0238510506801889	0.0539424172300384	0.24061891237615	0.471875736879438	0.00510043146267801	0.262292931516931	1	0.135584677832943
0.310349564841241	0.245408430799665	0.557146224657747	0.623983898926534	0.20674054592695	0.524802714701401	0.452652445850287	0.59351277350814	0.308954925788961	0.177834152047778	0.317973627172984	0.0783548773975689	0.579398666720179	0.00631840309297038	0.352410105758323	0.591258018684782	0.315433715059691	0.0509701485091919	0.646652265563724	0.384877542729834	0.056960270269831	0.211580034511914	0.466652749121883	0.453824591415678	0.450809392768548	0.285719255390024	0.582506920649908	0.383626497303142	0.496998629803187	0.354660534247383	0.605032155543807	0.241970570997552	0.214978572937094	0.277720012073226	0.213405128964358	0.490236785637195	0.234428543867792	0.343531560826631	0.305825654066103	0.169988318504758	0.229098019186567	0.424750791304989	0.250551975611406	0.340517800172504	0.168846789357122	0.13783648488513	0.336257727916584	0.308611510151228	0.135584677832943	1
0.0814753616207146	0.128100152255351	0.11338298703135	0.298333010239789	0.0897084007734596	0.389004148869549	0.19350173562254	0.267297473165477	0.420528293416936	-0.0277987562996274	0.159693703725395	0.0186663649434436	0.26477510489893	-0.0269563621057601	0.0431900839943418	0.241301370560108	0.188842209005251	0.0232220400073034	0.30810277268448	0.280936001179511	-0.00726224376233732	-0.00965932397357017	0.152561903192354	0.134339212950411	0.126434699823128	0.0787964498220412	0.236201322136271	0.353892986045558	0.23853197935114	0.359631704163278	0.250588332406285	0.164486159986729	0.0381612468853427	-0.0183271005693271	0.0475560991847597	0.374748044532736	0.0697747517965068	0.402051671697944	0.265146656207389	0.0614613151139476	0.113771273421463	0.100804578516848	-0.00122131056843461	0.124954149774694	0.0475103437555489	0.114972449661642	0.0953194550479275	0.113080418889512	0.0476642108216643	0.157514007691641
0.232869048825789	0.032841442165517	0.0145226387946754	0.130217353910567	0.291374058164483	0.14068218800065	0.096428004380914	0.0280396498780265	0.132664640589808	0.209992683607205	0.314326590156645	0.55120006223918	0.23902403387804	0.0571746959300223	0.328626648960317	0.1927827927396	0.323003667352553	0.303383196033461	0.323643198948657	0.179983111979853	0.278840820899079	0.0164128553137024	0.365879347976127	0.53407937902205	0.206853991807813	0.18058192402162	0.311077655046591	0.206654604446775	0.194516464313213	0.494564653952814	0.242505666934292	0.129874852705053	0.574675998253528	0.162933099121179	0.420634959941855	0.0927033149159663	0.712923848021205	0.302343443396442	0.254793703018296	0.575542913447919	0.521466591239797	0.366692520212857	0.0115261159428351	0.131610983677979	0.174462056366757	0.109162559438119	-0.0304590992018533	0.261787609669352	0.11777681352845	0.171424441861979
0.382501607827544	0.126290121697536	0.0672675267359101	0.217214663634324	0.260637264701161	0.292813541243989	0.11752508841292	0.105124710964097	0.216482422472836	0.239449300253311	0.269598333168446	0.556897694127905	0.257279009976097	0.10351053845978	0.333604265451383	0.317781257888726	0.384388331230691	0.1381254537595	0.449757049697857	0.355354694352595	0.145747036561794	0.0639965374026732	0.3094240961888	0.599484892938468	0.243387503310474	0.246060665962497	0.379838455268848	0.196939206469629	0.344504706651605	0.54594986675469	0.260662113988626	0.234329353591981	0.609516209690319	0.199928786956661	0.533258907407424	0.183453945106463	0.633991332260822	0.423468060745777	0.27427138231649	0.604026039546851	0.716605207128994	0.318799729902459	0.0802784141044879	0.0883389444475039	0.308354060873986	0.180979852902866	-0.0318725388668015	0.320640899579886	0.275458367323102	0.227377731457979
0.308048126174345	0.0390027553299812	0.00900611689310204	0.110425770780761	0.269397244724146	0.118938122974524	0.0222020892219746	-0.0035608145102184	0.0522868715262402	0.244216843721147	0.206404941455861	0.644504634715812	0.18498452941996	0.140300371408547	0.310165501381774	0.204173036159967	0.395257965399463	0.246218827930266	0.318079433731111	0.223167699242757	0.199925065572962	-0.00331194924558149	0.276263818825653	0.55987095726256	0.213265139536142	0.137569983196585	0.310335599638232	0.121822449647972	0.250481541954352	0.488554492364041	0.18326884980828	0.194090219412292	0.605277627899738	0.214964591476707	0.454350185012679	0.0574027888022276	0.666910298075654	0.320755887054571	0.211406294971993	0.601095325808032	0.597358176767039	0.342144638242509	0.027405315655376	0.0861883374252523	0.240255194031646	0.190976305980214	-0.0400874911040821	0.251642812219077	0.231168024074672	0.133429198904309
0.254307243216078	0.471162282610363	0.218073437815378	0.284494724242294	0.230127836591916	0.215821891251425	0.146195239873521	0.207851310126958	0.133172203843768	0.491637305429205	0.403856323150868	0.342877743913547	0.4232483222235	0.129678851632556	0.475321357886323	0.259426252694389	0.353482203883451	0.245272660161738	0.392736880372138	0.303504712535331	0.282314677798584	0.449270601825888	0.394540970618115	0.463832956920701	0.362675563353194	0.527493544217199	0.608015998889276	0.239224306700772	0.321322012905851	0.36252649905194	0.347993460618552	0.477228366485378	0.34591957545292	0.595121199369594	0.393574147405828	0.180329756746882	0.434454869554361	0.289476414853138	0.294526025852935	0.433278862129631	0.393597486426661	0.47153893438179	0.516103731885777	0.285644431973535	0.110976101868103	0.0875962559075153	0.114291562487857	0.288529813841376	0.0420219114336509	0.362418895380195
0.331631175386192	0.127869041057906	0.587614317481519	0.691672407814213	0.158803590586359	0.663237194574745	0.517383528382902	0.72428528508483	0.347627956631436	0.0424591598288732	0.270858328594187	0.0435107328576694	0.648950930931214	-0.0231176376723045	0.23268182004912	0.687093756691394	0.278023544077301	0.0455477904731145	0.744346465654757	0.286711481725147	0.0548595892219214	0.026603701450302	0.532196369080702	0.479147614908855	0.439405419696878	0.15188844093019	0.538499630161515	0.489904696381948	0.506926583845703	0.441288491421574	0.673120061129538	0.121606290471403	0.201954348726848	0.100659040833653	0.198157466321871	0.584650263468279	0.25488390673211	0.422045587503209	0.354497299464537	0.174255564398484	0.262089665395364	0.3876093952975	0.080684269104143	0.290491345114349	0.226709206151423	0.0977021502358002	0.382397507301213	0.33396719594707	0.143821349944651	0.814901463061447
0.128594115311991	0.439267927847183	0.0487658817806118	0.187300870508691	0.224504866434028	0.129688301751818	0.0359364153061514	0.0660784766424773	0.095205562057706	0.48533035473972	0.342365762993686	0.403314544759008	0.26737701602394	0.168339895884041	0.470133555755211	0.102933103051012	0.370951754889383	0.0753812470647763	0.203743952172498	0.388676587956978	0.122795136961466	0.394604324990632	0.205943445147	0.30868453808905	0.20378413238893	0.488937484792459	0.481643145913831	0.112934255988604	0.272211979498396	0.257372538830372	0.191712257640428	0.474815460103998	0.321340461232573	0.535025857075685	0.28614247080895	0.0798978423774961	0.301796234225377	0.261353951318434	0.226548499457661	0.34319212965456	0.340479484105454	0.330644878767686	0.393945518507833	0.241299187663398	0.122836184635344	0.194193682357959	-0.00590756535691199	0.169595692059549	0.0343202293605368	0.242968172804882
0.325785053701123	0.387666654012147	0.470682912550135	0.55874584078109	0.252940019522115	0.433497374308019	0.314114254561773	0.496233585748345	0.311388451283754	0.399746877909138	0.443255876708803	0.221283015413094	0.648348425447811	0.0215428939688088	0.548402888420422	0.495134665842031	0.398406803590473	0.145013022123674	0.592003153982638	0.415799561626001	0.183836868434012	0.400451313447858	0.559121751605462	0.488150602113051	0.434322017246855	0.562965807133008	0.686924425738519	0.385451924481976	0.594083197293391	0.410629949977946	0.518428413400604	0.417304971765171	0.30662882443415	0.433274481994807	0.267294100913417	0.430956991272514	0.322178973674477	0.422729952145422	0.363411918253648	0.300148560514092	0.33986159181903	0.48679943685256	0.37534786729401	0.39250709685916	0.160803764191978	0.156353826830928	0.27420632181433	0.310759232041924	0.125956167222141	0.605176413270053
0.33086505945849	0.193594317277471	0.350800072538768	0.562145677041871	0.193232310487526	0.781155787468363	0.334759758227144	0.547008374835981	0.497885820898912	0.134053957777582	0.337093754922193	0.172332508744777	0.547409889673608	0.053016283353126	0.158941232893153	0.60455114147274	0.314680354964608	0.0482210000083589	0.711534284737109	0.366800632357007	0.0817558962599482	0.030874507984281	0.40420155036592	0.410576839388236	0.351804423028744	0.187350800118279	0.491859149110174	0.520795650492533	0.497252671852126	0.655758072349331	0.513307835320823	0.187967300857412	0.187855630305369	0.0894997072252635	0.238753971784347	0.788782452306306	0.240702952199298	0.574454277878956	0.372146501264116	0.241884123097178	0.360808799376226	0.460860003942691	0.0596456821147847	0.336546861923484	0.294258189185181	0.131066151491348	0.366922205783925	0.290108028420313	0.102790386297301	0.426241608220108
0.212347821359709	0.190304320014791	0.249719191943807	0.477467253615777	0.196631633318354	0.615543437167098	0.267789796012794	0.455980617277283	0.55756743140983	0.0802785503817287	0.355069025731064	0.124512132418991	0.468319792107083	0.00524519807891702	0.117421347441476	0.448579379224678	0.323095694190701	0.0355563920297499	0.563162684450755	0.370465991793958	0.110731734622528	-0.00755383912395574	0.422314925523938	0.306758184467715	0.215440280672157	0.153357959874611	0.452494697978863	0.510265479503301	0.410052635979007	0.522384659383139	0.505114829969346	0.169721403147606	0.110502710269499	0.0192608864311596	0.154143174144698	0.559369977810319	0.194684845331913	0.587103908086262	0.378470344505623	0.216105681097428	0.314606387672627	0.216845584059169	-0.00787178736838889	0.236005336682511	0.113855909244977	0.105676509962189	0.217141997131619	0.220925569814535	0.0487161262461473	0.34298365765979
0.255783192816407	0.303782080026374	0.167402163661602	0.186234463887665	0.125718738257819	0.130431236780018	0.0732944475004479	0.157858241812186	0.0362487458349792	0.355344154415954	0.175368727264934	0.166929087760058	0.22015310217434	0.0649047347182474	0.282466286949093	0.209107803633855	0.178890115535662	0.000240816519042221	0.264469994423475	0.284176470207021	0.0309477181655779	0.246565374154654	0.113904422450898	0.249160990412733	0.249646801822276	0.319627100435926	0.378450245259713	0.118289941512828	0.276868716587853	0.158403132934413	0.148887180445807	0.264056664693103	0.174836170017562	0.324099216484132	0.230088032981291	0.0999147565954352	0.149914913052155	0.186565477848103	0.128883329173855	0.185279112330369	0.238744854522544	0.229262372830336	0.36577183492807	0.154194031042084	0.109040913235923	0.0712624357684207	0.0484376335747882	0.142973675138283	0.0807137442665656	0.248058557455362
0.0716945471613151	-0.013600580010861	-0.0260145726125396	0.013200281581302	0.0748656841480032	0.0276077667121708	-0.0238964104547705	-0.0109271140358542	0.00026828569469313	0.0999394545379314	0.0773355157788161	0.147863256519138	0.0396478273353963	0.0496518975570121	0.190065610399223	0.01021733280702	0.106527465337822	0.0303594405545067	0.062976721223652	0.106251585887364	0.124968212218455	0.15950674235714	0.11222381107901	0.106488276981389	0.0506011197715112	0.076694501391098	0.170683211622677	-0.0098989898767229	-0.0224353381766604	0.0937106813372685	0.0730449388051095	0.137265660255322	0.146246920987487	0.230212753213681	0.180964683853921	-0.00412778511398705	0.166730507412348	0.0265540912821371	0.0476240270649865	0.199436014630667	0.17356583441019	0.0756697760688449	0.131688769831806	0.0648680993928787	0.026339540783047	0.0860084922954612	-0.0165175804971648	0.0733427853797676	0.0609537803379572	0.0892767501903953
0.367303443540333	0.0218898326652257	0.00281555104906934	0.0543862437225888	0.22312770252537	0.0654710258988377	0.012087065502839	-0.00726204583240169	0.0226516975726097	0.0968965210031914	0.143838648621983	0.460163714471843	0.140533643204505	0.0931847994074333	0.168980777121859	0.17224450078493	0.221856261989569	0.208728930756407	0.322112760546486	0.164414071254421	0.201050719963795	0.00522361932342045	0.192880297820793	0.48766984630823	0.16909643806923	0.109974458188656	0.230402721792242	0.0819013733128775	0.189351591117162	0.368011623094892	0.109547729973436	0.118036892030445	0.501656796215645	0.164559041011488	0.527889061295677	0.0410405975479229	0.552281797748205	0.209303299391113	0.178949707972402	0.456201891606174	0.610787551598287	0.207657166828448	-1.20622986825094e-05	0.0344508947523502	0.239746139448214	0.106183958542262	-0.0375370532597617	0.187350043716	0.195553082204407	0.0686508044040167
0.117901457036378	0.338013405130599	0.0530746831031948	0.288824834371609	0.188479906451671	0.487396664397856	0.13716411200534	0.256283187419532	0.403464696071756	0.22915984484428	0.338988913783317	0.142149351175693	0.313770375994227	0.0274250151667035	0.207061085823895	0.213062457218777	0.261237386970657	0.0125530422669218	0.449658878671598	0.34120887539513	0.130426870922957	0.0619028216640957	0.423586218981978	0.215685401890308	0.187623359881684	0.239931168802537	0.351025250273358	0.461527321394287	0.255260675212362	0.450387245097832	0.402615627599236	0.229239958381152	0.136184888097785	0.167673118464363	0.222203606842556	0.354395712144651	0.211126182656329	0.462067675422966	0.44518348981818	0.266678757356046	0.320232027256707	0.226919410680788	0.198249057854115	0.213889176801942	0.0747555876906895	0.128695412878491	0.0825044317288735	0.166094636943136	0.0735799064540504	0.191282935501619
0.147368810800942	0.0314389695771648	0.223723591850644	0.240567034668691	0.00816685707650816	0.250270295894833	0.182933946708651	0.260086042847112	0.142377268891075	-0.0253895285182495	0.0550847594455953	-0.00835919051714368	0.200439565347062	-0.0171836159585657	0.0217245782727247	0.251265318786465	0.071247839976736	0.012846675740918	0.280714336823963	0.0516503642199661	0.0294480787675075	-0.0130663340715594	0.112195425033918	0.10977947728806	0.138752141322173	0.026005149532275	0.15170862294275	0.220870536484362	0.162548198509618	0.121963262689736	0.193808336841812	0.0689382726127949	-0.0111068082874907	-0.013784497922292	-0.00898548321632765	0.258191255956459	0.0152753823435247	0.153210662107957	0.0929823602320576	0.0293624827585815	0.0568168509411771	0.054743335264176	-0.00452914121564975	0.342389413002086	0.0558869004175223	0.0513513387015976	0.423557426561311	0.066734233757087	0.0321161596927876	0.186187521937267
0.151491812527858	0.00896382726679453	0.00228394501089847	0.0343700891400849	0.0811968377211218	0.0521197309411545	0.00583446307330238	0.0240200107559036	0.0488339139808801	0.00790805781359428	0.0909796924101739	0.162576968800308	0.0881676287236337	0.0076804207689717	0.0503068855045267	0.0850962127426181	0.0661642927116159	0.0802565963031033	0.164261401330506	0.0538315809724587	0.0636787528273869	-0.0101069301079333	0.127353714385762	0.195506288027662	0.0850254624867241	0.0203746542880063	0.0728524785686245	0.0787892258930462	0.070246653040624	0.1921475991371	0.0611404671118898	0.039003736325994	0.187769710537032	0.011259137400624	0.237466448855716	0.0387046007539742	0.213390165648432	0.105899449731231	0.123148860097152	0.203576382073019	0.260522127672373	0.0934434355361978	-0.0172763618387195	0.0342637817822119	0.0661901730999424	0.227735241642033	-0.0146390460212185	0.0749119484994118	0.289935505459233	0.0253274047240767
0.050647878034009	0.504811725274591	0.00123236608682701	0.0860022023759197	0.344620044441564	0.0416422747556461	-0.0112102024309768	0.0267441132375719	0.0230893007071624	0.559319389115521	0.310905125436367	0.210042698987672	0.17536485187208	0.0959592866047441	0.513768928662767	0.0629939101776089	0.232050428841147	0.125153087310039	0.132838365458834	0.445147102303623	0.15369535500581	0.542210426121177	0.186108890450643	0.16025393227225	0.139981398034744	0.61226242919423	0.453267124375595	0.0260869865935695	0.136628550276449	0.107528630259613	0.150950891347547	0.611529212780504	0.213838054569228	0.996413817417595	0.260300701500892	0.0766049926417938	0.177358959055989	0.137808334404758	0.238512160320898	0.243565362038849	0.22676303818579	0.350726390257414	0.75777867453491	0.230381637199698	0.00174406630439943	0.0642846469859749	-0.0229006958931889	0.16043276373682	0.0222635787046712	0.281418647899857
0.251007212700436	0.0219125730874879	0.139584482028748	0.132988956725562	0.172652016826241	0.167386249083527	0.150036822894566	0.125177932091885	0.0534630986469545	0.0107285979145631	0.0827931603665751	0.15075864432252	0.103018432172594	-0.0331039821671553	0.169640185371428	0.237455268756857	0.082521283547079	0.0969526018562389	0.225461708913127	0.133520780184071	0.0385166068755332	0.0580645207136515	0.188355738652129	0.300834382182613	0.140113800175289	0.0984281346324447	0.123009658696812	0.0754962153373518	0.114549731882188	0.264230857074787	0.108707411388818	0.0400815865594913	0.386488764635824	0.0351224596190429	0.29574860753338	0.125446079805449	0.314684765184394	0.122815894706586	0.0976665964850608	0.243495049351282	0.315526077938638	0.169728095062197	0.033796478408614	0.0740978351512735	0.280715952522702	0.239436665675172	0.00916948994583877	0.308654633620568	0.823276968793339	0.18406245356142
[truncated: 18 more columns]
