# Supplementary material for: A pesticide and iPSC dopaminergic neuron screen identifies and classifies Parkinson-relevant pesticides
Source: Nat Commun. 2023 May 16;14:2803. doi: 10.1038/s41467-023-38215-z (PMC10188516; doi:10.1038/s41467-023-38215-z)
Supplement: Supplementary file 6 — Source Data [file 41467_2023_38215_MOESM6_ESM.zip › Source_dat_Fig6B.csv]

Chem	Percent
S,s,s-tributyl phosphorotrithioate	99.95948
Sodium cacodylate	99.76249
Sodium chlorate	99.62456
Endothall, mono [n,n-dimethyl alkylamine] salt	99.18189
Prometryn	98.45326
Aldicarb	96.8954
Phorate	79.63636
Ethephon	70.13362
Trifluralin	41.25066
