# Supplementary material for: A pesticide and iPSC dopaminergic neuron screen identifies and classifies Parkinson-relevant pesticides
Source: Nat Commun. 2023 May 16;14:2803. doi: 10.1038/s41467-023-38215-z (PMC10188516; doi:10.1038/s41467-023-38215-z)
Supplement: Supplementary file 6 — Source Data [file 41467_2023_38215_MOESM6_ESM.zip › Source_dat_Fig6D.xlsx]

## Sheet: Replicates
Figure 6D		all values in toxicant columns are in micromolar
Replicate 1								Replicate 2								Replicate 3								Replicate 4
Aldicarb	Promethryn	Trifluralin	Ethelphon	Tribufos	Phorate	THtdT + cells		Aldicarb	Promethryn	Trifluralin	Ethelphon	Tribufos	Phorate	THtdT + cells		Aldicarb	Promethryn	Trifluralin	Ethelphon	Tribufos	Phorate	THtdT + cells		Aldicarb	Promethryn	Trifluralin	Ethelphon	Tribufos	Phorate	THtdT + cells
10.0133	9.98	9.98				62								91								135								30
10.0133	9.98		9.98			72		10.0032		9.97	9.97		9.97	64		10.0032		9.97	9.97		9.97	14		10.0032		9.97	9.97		9.97	21
10.0133	9.98			9.98		77		10.0032		9.97	9.97	9.97		40		10.0032		9.97	9.97	9.97		22		10.0032		9.97	9.97	9.97		12
10.0133	9.98				9.98	62			9.97	9.97	9.97		9.97	71			9.97	9.97	9.97		9.97	0			9.97	9.97	9.97		9.97	5
10.0133		9.98	9.98			73				9.97	9.97	9.97		36				9.97	9.97	9.97		36				9.97	9.97	9.97		14
10.0133		9.98		9.98		80				9.97				77				9.97				62				9.97				11
10.0133		9.98			9.98	68		10.0032	9.97					102		10.0032	9.97					155		10.0032	9.97					164
10.0133			9.98	9.98		89		10.0032	9.97	9.97	9.97	9.97		18		10.0032	9.97	9.97	9.97	9.97		2		10.0032	9.97	9.97	9.97	9.97		1
10.0133			9.98		9.98	64			9.97					99			9.97					129			9.97					128
10.0133				9.98	9.98	90			9.97	9.97	9.97	9.97		25			9.97	9.97	9.97	9.97		3			9.97	9.97	9.97	9.97		3
10.0099	9.97667	9.97667	9.97667			84		10.0032		9.97	9.97	9.97	9.97	10		10.0032		9.97	9.97	9.97	9.97	1		10.0032		9.97	9.97	9.97	9.97	8
10.0099	9.97667	9.97667		9.97667		90					9.97	9.97	9.97	116					9.97	9.97	9.97	130					9.97	9.97	9.97	60
10.0099	9.97667	9.97667			9.97667	70				9.97	9.97	9.97	9.97	27				9.97	9.97	9.97	9.97	1				9.97	9.97	9.97	9.97	22
10.0099	9.97667		9.97667	9.97667		97		10.0032	9.97	9.97			9.97	71		10.0032	9.97	9.97			9.97	1		10.0032	9.97	9.97			9.97	17
10.0099	9.97667		9.97667		9.97667	94		10.0032	9.97			9.97	9.97	122		10.0032	9.97			9.97	9.97	119		10.0032	9.97			9.97	9.97	112
10.0099	9.97667			9.97667	9.97667	74			9.97	9.97			9.97	96			9.97	9.97			9.97	1			9.97	9.97			9.97	10
10.0099		9.97667	9.97667	9.97667		77			9.97			9.97	9.97	123			9.97			9.97	9.97	114			9.97			9.97	9.97	101
10.0099		9.97667	9.97667		9.97667	36					9.97	9.97		119					9.97	9.97		131					9.97	9.97		66
10.0099		9.97667		9.97667	9.97667	63			9.97		9.97		9.97	125			9.97		9.97		9.97	141			9.97		9.97		9.97	139
10.0099			9.97667	9.97667	9.97667	73								169								105								45
10.0066	9.97333	9.97333	9.97333	9.97333		52								68								135								120
10.0066	9.97333	9.97333	9.97333		9.97333	57		10.0032	9.97	9.97	9.97	9.97	9.97	24		10.0032	9.97	9.97	9.97	9.97	9.97	1		10.0032	9.97	9.97	9.97	9.97	9.97	24
10.0066	9.97333	9.97333		9.97333	9.97333	51		10.0032	9.97	9.97		9.97		28		10.0032	9.97	9.97		9.97		2		10.0032	9.97	9.97		9.97		67
10.0066	9.97333		9.97333	9.97333	9.97333	71		10.0032			9.97		9.97	73		10.0032			9.97		9.97	138		10.0032			9.97		9.97	109
10.0066		9.97333	9.97333	9.97333	9.97333	37		10.0032	9.97	9.97				73		10.0032	9.97	9.97				40		10.0032	9.97	9.97				52
10.0066		9.97333	9.97333	9.97333	9.97333	11		10.0032						73		10.0032						145		10.0032						102
10.0032	9.97	9.97	9.97	9.97	9.97	3			9.97	9.97				79			9.97	9.97				49			9.97	9.97				46
10.0032	9.97	9.97	9.97	9.97	9.97	18			9.97	9.97		9.97		70			9.97	9.97		9.97		2			9.97	9.97		9.97		48
9.98667						68					9.97		9.97	113					9.97		9.97	151					9.97		9.97	139
9.98667						86		10.0032		9.97		9.97		73		10.0032		9.97		9.97		51		10.0032		9.97		9.97		58
9.98667						73			9.97		9.97	9.97		125			9.97		9.97	9.97		130			9.97		9.97	9.97		113
9.98667						72				9.97		9.97		74				9.97		9.97		2				9.97		9.97		43
9.98333	9.98333					83		10.0032	9.97	9.97	9.97		9.97	79		10.0032	9.97	9.97	9.97		9.97	0		10.0032	9.97	9.97	9.97		9.97	14
9.98333		9.98333				66			9.97				9.97	113			9.97				9.97	137			9.97				9.97	97
9.98333			9.98333			83			9.97	9.97	9.97	9.97	9.97	11			9.97	9.97	9.97	9.97	9.97	0			9.97	9.97	9.97	9.97	9.97	17
9.98333				9.98333		90			9.97	9.97	9.97	9.97	9.97	12			9.97	9.97	9.97	9.97	9.97	0			9.97	9.97	9.97	9.97	9.97	12
9.98333					9.98333	84		10.0032	9.97	9.97		9.97	9.97	50		10.0032	9.97	9.97		9.97	9.97	0		10.0032	9.97	9.97		9.97	9.97	24
	9.99	9.99				90		10.0032	9.97			9.97		108		10.0032	9.97			9.97		120		10.0032	9.97			9.97		101
	9.99		9.99			93		10.0032	9.97		9.97			145		10.0032	9.97		9.97			136		10.0032	9.97		9.97			89
	9.99			9.99		87								169								137								70
	9.99				9.99	56								72								115								62
	9.99					104		10.0032			9.97	9.97	9.97	69		10.0032			9.97	9.97	9.97	103		10.0032			9.97	9.97	9.97	58
	9.99					75		10.0032		9.97				86		10.0032		9.97				117		10.0032		9.97				87
	9.99					54		10.0032			9.97			80		10.0032			9.97			124		10.0032			9.97			91
	9.99					72		10.0032	9.97		9.97	9.97	9.97	112		10.0032	9.97		9.97	9.97	9.97	113		10.0032	9.97		9.97	9.97	9.97	128
	9.99	9.99	9.99			81					9.97			96					9.97			137					9.97			94
	9.99	9.99		9.99		72			9.97		9.97	9.97	9.97	136			9.97		9.97	9.97	9.97	135			9.97		9.97	9.97	9.97	133
	9.99	9.99			9.99	66		10.0032		9.97		9.97	9.97	62		10.0032		9.97		9.97	9.97	1		10.0032		9.97		9.97	9.97	6
	9.99		9.99	9.99		93		10.0032				9.97		109		10.0032				9.97		113		10.0032				9.97		128
	9.99		9.99		9.99	69				9.97		9.97	9.97	24				9.97		9.97	9.97	0				9.97		9.97	9.97	22
	9.99			9.99	9.99	93						9.97		99						9.97		111						9.97		123
	9.98667	9.98667	9.98667	9.98667		67		10.0032		9.97	9.97			124		10.0032		9.97	9.97			109		10.0032		9.97	9.97			55
	9.98667	9.98667	9.98667		9.98667	42		10.0032	9.97		9.97	9.97		147		10.0032	9.97		9.97	9.97		124		10.0032	9.97		9.97	9.97		122
	9.98667	9.98667		9.98667	9.98667	50				9.97	9.97			106				9.97	9.97			23				9.97	9.97			70
	9.98667		9.98667	9.98667	9.98667	87		10.0032		9.97			9.97	121		10.0032		9.97			9.97	31		10.0032		9.97			9.97	40
	9.98333	9.98333	9.98333	9.98333	9.98333	14		10.0032				9.97	9.97	137		10.0032				9.97	9.97	127		10.0032				9.97	9.97	98
	9.98333	9.98333	9.98333	9.98333	9.98333	23				9.97			9.97	124				9.97			9.97	4				9.97			9.97	82
		9.99	9.99			91		10.0032	9.97	9.97	9.97			138		10.0032	9.97	9.97	9.97			137		10.0032	9.97	9.97	9.97			75
		9.99		9.99		75			9.97	9.97	9.97			115			9.97	9.97	9.97			36			9.97	9.97	9.97			67
		9.99			9.99	28								169								143								131
		9.99				68								84								141								106
		9.99				78		10.0032			9.97	9.97	9.97	76		10.0032			9.97	9.97	9.97	142		10.0032			9.97	9.97	9.97	117
		9.99				75			9.97		9.97			73			9.97		9.97			141			9.97		9.97			104
		9.99				74					9.97	9.97	9.97	64					9.97	9.97	9.97	124					9.97	9.97	9.97	117
		9.99	9.99	9.99		77		10.0032	9.97		9.97	9.97	9.97	77		10.0032	9.97		9.97	9.97	9.97	144		10.0032	9.97		9.97	9.97	9.97	122
		9.99	9.99		9.99	60						9.97	9.97	94						9.97	9.97	124						9.97	9.97	109
		9.99		9.99	9.99	70			9.97		9.97	9.97	9.97	87			9.97		9.97	9.97	9.97	116			9.97		9.97	9.97	9.97	115
		9.98667	9.98667	9.98667	9.98667	30		10.0032					9.97	131		10.0032					9.97	120		10.0032					9.97	106
		9.98667	9.98667	9.98667	9.98667	17		10.0032		9.97	9.97	9.97	9.97	87		10.0032		9.97	9.97	9.97	9.97	1		10.0032		9.97	9.97	9.97	9.97	21
			9.99	9.99		100							9.97	101							9.97	126							9.97	110
			9.99		9.99	78				9.97	9.97	9.97	9.97	19				9.97	9.97	9.97	9.97	0								76
			9.99			82		10.0032	9.97	9.97	9.97	9.97	9.97	24		10.0032	9.97	9.97	9.97	9.97	9.97	0								50
			9.99			76			9.97			9.97		128			9.97			9.97		139				9.97	9.97	9.97	9.97	27
			9.99			83		10.0032	9.97				9.97	123		10.0032	9.97				9.97	129		10.0032	9.97	9.97	9.97	9.97	9.97	30
			9.99			79				9.97	9.97		9.97	96				9.97	9.97		9.97	1			9.97			9.97		102
			9.99	9.99	9.99	76		10.0032	9.97		9.97		9.97	152		10.0032	9.97		9.97		9.97	99		10.0032	9.97				9.97	88
				9.99	9.99	74		10.0032			9.97	9.97		139		10.0032			9.97	9.97		130				9.97	9.97		9.97	26
				9.99		97			9.97	9.97		9.97	9.97	31			9.97	9.97		9.97	9.97	0		10.0032	9.97		9.97		9.97	107
				9.99		72								171								136		10.0032			9.97	9.97		114
				9.99		76								167								137			9.97	9.97		9.97	9.97	14
				9.99		62								158								131								134
					9.99	69								35								127								118
					9.99	84								153								142								81
					9.99	70								71								143			9.97					114
					9.99	74								160								121							9.97	119
						95								94								164				9.97				17
						85		10.0032		9.97	9.97		9.97	49								132					9.97			117
						78		10.0032		9.97	9.97	9.97		16		10.0032		9.97	9.97		9.97	84								130
						96			9.97	9.97	9.97		9.97	66		10.0032		9.97	9.97	9.97		91								129
						66				9.97	9.97	9.97		5			9.97	9.97	9.97		9.97	0								31
						57				9.97				69				9.97	9.97	9.97		8		10.0032		9.97	9.97		9.97	8
						66		10.0032	9.97					92				9.97				105		10.0032		9.97	9.97	9.97		57
						67		10.0032	9.97	9.97	9.97	9.97		73		10.0032	9.97					134			9.97	9.97	9.97		9.97	13
						84			9.97					106		10.0032	9.97	9.97	9.97	9.97		3				9.97	9.97	9.97		42
						54			9.97	9.97	9.97	9.97		76			9.97					167				9.97				32
						84		10.0032		9.97	9.97	9.97	9.97	24			9.97	9.97	9.97	9.97		1		10.0032	9.97					89
						89					9.97	9.97	9.97	87		10.0032		9.97	9.97	9.97	9.97	0		10.0032	9.97	9.97	9.97	9.97		12
						79				9.97	9.97	9.97	9.97	79					9.97	9.97	9.97	135			9.97					91
						82		10.0032	9.97	9.97			9.97	90				9.97	9.97	9.97	9.97	3			9.97	9.97	9.97	9.97		14
						76		10.0032	9.97			9.97	9.97	109		10.0032	9.97	9.97			9.97	1		10.0032		9.97	9.97	9.97	9.97	7
						76			9.97	9.97			9.97	100		10.0032	9.97			9.97	9.97	124					9.97	9.97	9.97	95
						61			9.97			9.97	9.97	112			9.97	9.97			9.97	34				9.97	9.97	9.97	9.97	11
						82					9.97	9.97		124			9.97			9.97	9.97	141		10.0032	9.97	9.97			9.97	32
						73			9.97		9.97		9.97	140					9.97	9.97		116		10.0032	9.97			9.97	9.97	106
														160			9.97		9.97		9.97	138			9.97	9.97			9.97	23
														64								139			9.97			9.97	9.97	129
								10.0032	9.97	9.97	9.97	9.97	9.97	30								128					9.97	9.97		94
								10.0032	9.97	9.97		9.97		22		10.0032	9.97	9.97	9.97	9.97	9.97	4			9.97		9.97		9.97	115
								10.0032			9.97		9.97	69		10.0032	9.97	9.97		9.97		15								109
								10.0032	9.97	9.97				68		10.0032			9.97		9.97	120								82
								10.0032						93		10.0032	9.97	9.97				125		10.0032	9.97	9.97	9.97	9.97	9.97	39
									9.97	9.97				95		10.0032						121		10.0032	9.97	9.97		9.97		15
									9.97	9.97		9.97		52			9.97	9.97				2		10.0032			9.97		9.97	100
											9.97		9.97	113			9.97	9.97		9.97		1		10.0032	9.97	9.97				16
								10.0032		9.97		9.97		91					9.97		9.97	127		10.0032						96
									9.97		9.97	9.97		99		10.0032		9.97		9.97		35			9.97	9.97				21
										9.97		9.97		35			9.97		9.97	9.97		111			9.97	9.97		9.97		23
								10.0032	9.97	9.97	9.97		9.97	93				9.97		9.97		8					9.97		9.97	114
									9.97				9.97	124		10.0032	9.97	9.97	9.97		9.97	5		10.0032		9.97		9.97		26
									9.97	9.97	9.97	9.97	9.97	27			9.97				9.97	110			9.97		9.97	9.97		77
									9.97	9.97	9.97	9.97	9.97	31			9.97	9.97	9.97	9.97	9.97	0				9.97		9.97		22
								10.0032	9.97	9.97		9.97	9.97	51			9.97	9.97	9.97	9.97	9.97	2		10.0032	9.97	9.97	9.97		9.97	14
								10.0032	9.97			9.97		115		10.0032	9.97	9.97		9.97	9.97	1			9.97				9.97	94
								10.0032	9.97		9.97			140		10.0032	9.97			9.97		123			9.97	9.97	9.97	9.97	9.97	14
														154		10.0032	9.97		9.97			147			9.97	9.97	9.97	9.97	9.97	13
														71								154		10.0032	9.97	9.97		9.97	9.97	17
								10.0032			9.97	9.97	9.97	95								126		10.0032	9.97			9.97		131
								10.0032		9.97				66		10.0032			9.97	9.97	9.97	132		10.0032	9.97		9.97			77
								10.0032			9.97			69		10.0032		9.97				121								114
								10.0032	9.97		9.97	9.97	9.97	97		10.0032			9.97			155
											9.97			74		10.0032	9.97		9.97	9.97	9.97	171								77
									9.97		9.97	9.97	9.97	67					9.97			117								76
								10.0032		9.97		9.97	9.97	33			9.97		9.97	9.97	9.97	102								90
								10.0032				9.97		107		10.0032		9.97		9.97	9.97	33								82
										9.97		9.97	9.97	18		10.0032				9.97		104								86
												9.97		131				9.97		9.97	9.97	2								107
								10.0032		9.97	9.97			105						9.97		114								97
								10.0032	9.97		9.97	9.97		130		10.0032		9.97	9.97			110								94
										9.97	9.97			107		10.0032	9.97		9.97	9.97		116								87
								10.0032		9.97			9.97	95				9.97	9.97			92								77
								10.0032				9.97	9.97	147		10.0032		9.97			9.97	91								110
										9.97			9.97	124		10.0032				9.97	9.97	96								97
								10.0032	9.97	9.97	9.97			107				9.97			9.97	104								86
									9.97	9.97	9.97			135		10.0032	9.97	9.97	9.97			74								106
														144			9.97	9.97	9.97			56
														74								139
								10.0032			9.97	9.97	9.97	87								123
									9.97		9.97			88		10.0032			9.97	9.97	9.97	107
											9.97	9.97	9.97	72			9.97		9.97			155
								10.0032	9.97		9.97	9.97	9.97	74					9.97	9.97	9.97	141
												9.97	9.97	80		10.0032	9.97		9.97	9.97	9.97	126
									9.97		9.97	9.97	9.97	106						9.97	9.97	128
								10.0032					9.97	123			9.97		9.97	9.97	9.97	111
								10.0032		9.97	9.97	9.97	9.97	74		10.0032					9.97	122
													9.97	88		10.0032		9.97	9.97	9.97	9.97	4
										9.97	9.97	9.97	9.97	41							9.97	118
								10.0032	9.97	9.97	9.97	9.97	9.97	62				9.97	9.97	9.97	9.97	6
									9.97			9.97		129		10.0032	9.97	9.97	9.97	9.97	9.97	2
								10.0032	9.97				9.97	133			9.97			9.97		145
										9.97	9.97		9.97	117		10.0032	9.97				9.97	122
								10.0032	9.97		9.97		9.97	136				9.97	9.97		9.97	3
								10.0032			9.97	9.97		108		10.0032	9.97		9.97		9.97	113
									9.97	9.97		9.97	9.97	89		10.0032			9.97	9.97		102
														147			9.97	9.97		9.97	9.97	5
														148								147
														68								150
								10.0032						62								144
								10.0032						74		10.0032						156
								10.0032						73		10.0032						121
									9.97					61		10.0032						141
									9.97					69			9.97					131
									9.97					82			9.97					129
													9.97	104			9.97					155
													9.97	96							9.97	138
													9.97	112							9.97	138
										9.97				76							9.97	175
										9.97				84				9.97				79
										9.97				126				9.97				75
											9.97			119				9.97				80
											9.97			107					9.97			117
											9.97			111					9.97			115
														105					9.97			142
														124								136
														135								142
														131								122
																						157

## Sheet: rep1
Aldicarb	Promethryn	Trifluralin	Ethelphon	Tribufos	Phorate	DMSOPercent	THbright3	DMSO
10.0133	9.98	9.98				0.00299543	62
10.0133	9.98		9.98			0.00299543	72
10.0133	9.98			9.98		0.00299543	77
10.0133	9.98				9.98	0.00299543	62
10.0133		9.98	9.98			0.00299543	73
10.0133		9.98		9.98		0.00299543	80
10.0133		9.98			9.98	0.00299543	68
10.0133			9.98	9.98		0.00299543	89
10.0133			9.98		9.98	0.00299543	64
10.0133				9.98	9.98	0.00299543	90
10.0099	9.97667	9.97667	9.97667			0.00299543	84
10.0099	9.97667	9.97667		9.97667		0.00299543	90
10.0099	9.97667	9.97667			9.97667	0.00299543	70
10.0099	9.97667		9.97667	9.97667		0.00299543	97
10.0099	9.97667		9.97667		9.97667	0.00299543	94
10.0099	9.97667			9.97667	9.97667	0.00299543	74
10.0099		9.97667	9.97667	9.97667		0.00299543	77
10.0099		9.97667	9.97667		9.97667	0.00299543	36
10.0099		9.97667		9.97667	9.97667	0.00299543	63
10.0099			9.97667	9.97667	9.97667	0.00299543	73
10.0066	9.97333	9.97333	9.97333	9.97333		0.00299543	52
10.0066	9.97333	9.97333	9.97333		9.97333	0.00299543	57
10.0066	9.97333	9.97333		9.97333	9.97333	0.00299543	51
10.0066	9.97333		9.97333	9.97333	9.97333	0.00299543	71
10.0066		9.97333	9.97333	9.97333	9.97333	0.00299543	37
10.0066		9.97333	9.97333	9.97333	9.97333	0.00299543	11
10.0032	9.97	9.97	9.97	9.97	9.97	0.00299543	3
10.0032	9.97	9.97	9.97	9.97	9.97	0.00299543	18
9.98667						0.00299543	68
9.98667						0.00299543	86
9.98667						0.00299543	73
9.98667						0.00299543	72
9.98333	9.98333					0.00299543	83
9.98333		9.98333				0.00299543	66
9.98333			9.98333			0.00299543	83
9.98333				9.98333		0.00299543	90
9.98333					9.98333	0.00299543	84
	9.99	9.99				0.00299543	90
	9.99		9.99			0.00299543	93
	9.99			9.99		0.00299543	87
	9.99				9.99	0.00299543	56
	9.99					0.00299543	104
	9.99					0.00299543	75
	9.99					0.00299543	54
	9.99					0.00299543	72
	9.99	9.99	9.99			0.00299543	81
	9.99	9.99		9.99		0.00299543	72
	9.99	9.99			9.99	0.00299543	66
	9.99		9.99	9.99		0.00299543	93
	9.99		9.99		9.99	0.00299543	69
	9.99			9.99	9.99	0.00299543	93
	9.98667	9.98667	9.98667	9.98667		0.00299543	67
	9.98667	9.98667	9.98667		9.98667	0.00299543	42
	9.98667	9.98667		9.98667	9.98667	0.00299543	50
	9.98667		9.98667	9.98667	9.98667	0.00299543	87
	9.98333	9.98333	9.98333	9.98333	9.98333	0.00299543	14
	9.98333	9.98333	9.98333	9.98333	9.98333	0.00299543	23
		9.99	9.99			0.00299543	91
		9.99		9.99		0.00299543	75
		9.99			9.99	0.00299543	28
		9.99				0.00299543	68
		9.99				0.00299543	78
		9.99				0.00299543	75
		9.99				0.00299543	74
		9.99	9.99	9.99		0.00299543	77
		9.99	9.99		9.99	0.00299543	60
		9.99		9.99	9.99	0.00299543	70
		9.98667	9.98667	9.98667	9.98667	0.00299543	30
		9.98667	9.98667	9.98667	9.98667	0.00299543	17
			9.99	9.99		0.00299543	100
			9.99		9.99	0.00299543	78
			9.99			0.00299543	82
			9.99			0.00299543	76
			9.99			0.00299543	83
			9.99			0.00299543	79
			9.99	9.99	9.99	0.00299543	76
				9.99	9.99	0.00299543	74
				9.99		0.00299543	97
				9.99		0.00299543	72
				9.99		0.00299543	76
				9.99		0.00299543	62
					9.99	0.00299543	69
					9.99	0.00299543	84
					9.99	0.00299543	70
					9.99	0.00299543	74
						0.00299543	95	10
						0.00299543	85	10
						0.00299543	78	10
						0.00299543	96	10
						0.00299543	66	10
						0.00299543	57	10
						0.00299543	66	10
						0.00299543	67	10
						0.00299543	84	10
						0.00299543	54	10
						0.00299543	84	10
						0.00299543	89	10
						0.00299543	79	10
						0.00299543	82	10
						0.00299543	76	10
						0.00299543	76	10
						0.00299543	61	10
						0.00299543	82	10
						0.00299543	73	10

## Sheet: rep2
Aldicarb	Promethryn	Trifluralin	Ethelphon	Tribufos	Phorate	DMSO %	THbright3	DMSO
						0.003	91
10		10	10		10	0.003	64
10		10	10	10		0.003	40
	10	10	10		10	0.003	71
		10	10	10		0.003	36
		10				0.003	77
10	10					0.003	102
10	10	10	10	10		0.003	18
	10					0.003	99
	10	10	10	10		0.003	25
10		10	10	10	10	0.003	10
			10	10	10	0.003	116
		10	10	10	10	0.003	27
10	10	10			10	0.003	71
10	10			10	10	0.003	122
	10	10			10	0.003	96
	10			10	10	0.003	123
			10	10		0.003	119
	10		10		10	0.003	125
						0.001	169
						0.003	68	10
10	10	10	10	10	10	0.003	24
10	10	10		10		0.003	28
10			10		10	0.003	73
10	10	10				0.003	73
10						0.003	73
	10	10				0.003	79
	10	10		10		0.003	70
			10		10	0.003	113
10		10		10		0.003	73
	10		10	10		0.003	125
		10		10		0.003	74
10	10	10	10		10	0.003	79
	10				10	0.003	113
	10	10	10	10	10	0.003	11
	10	10	10	10	10	0.003	12
10	10	10		10	10	0.003	50
10	10			10		0.003	108
10	10		10			0.003	145
						0.001	169
						0.003	72	10
10			10	10	10	0.003	69
10		10				0.003	86
10			10			0.003	80
10	10		10	10	10	0.003	112
			10			0.003	96
	10		10	10	10	0.003	136
10		10		10	10	0.003	62
10				10		0.003	109
		10		10	10	0.003	24
				10		0.003	99
10		10	10			0.003	124
10	10		10	10		0.003	147
		10	10			0.003	106
10		10			10	0.003	121
10				10	10	0.003	137
		10			10	0.003	124
10	10	10	10			0.003	138
	10	10	10			0.003	115
						0.001	169
						0.003	84	10
10			10	10	10	0.003	76
	10		10			0.003	73
			10	10	10	0.003	64
10	10		10	10	10	0.003	77
				10	10	0.003	94
	10		10	10	10	0.003	87
10					10	0.003	131
10		10	10	10	10	0.003	87
					10	0.003	101
		10	10	10	10	0.003	19
10	10	10	10	10	10	0.003	24
	10			10		0.003	128
10	10				10	0.003	123
		10	10		10	0.003	96
10	10		10		10	0.003	152
10			10	10		0.003	139
	10	10		10	10	0.003	31
						0.003	171	10
						0.001	167
						0.001	158
						0.003	35	10
						0.001	153
						0.001	71
						0.003	160	10
						0.001	94
10		10	10		10	0.003	49
10		10	10	10		0.003	16
	10	10	10		10	0.003	66
		10	10	10		0.003	5
		10				0.003	69
10	10					0.003	92
10	10	10	10	10		0.003	73
	10					0.003	106
	10	10	10	10		0.003	76
10		10	10	10	10	0.003	24
			10	10	10	0.003	87
		10	10	10	10	0.003	79
10	10	10			10	0.003	90
10	10			10	10	0.003	109
	10	10			10	0.003	100
	10			10	10	0.003	112
			10	10		0.003	124
	10		10		10	0.003	140
						0.003	160	10
						0.001	64
10	10	10	10	10	10	0.003	30
10	10	10		10		0.003	22
10			10		10	0.003	69
10	10	10				0.003	68
10						0.003	93
	10	10				0.003	95
	10	10		10		0.003	52
			10		10	0.003	113
10		10		10		0.003	91
	10		10	10		0.003	99
		10		10		0.003	35
10	10	10	10		10	0.003	93
	10				10	0.003	124
	10	10	10	10	10	0.003	27
	10	10	10	10	10	0.003	31
10	10	10		10	10	0.003	51
10	10			10		0.003	115
10	10		10			0.003	140
						0.003	154	10
						0.001	71
10			10	10	10	0.003	95
10		10				0.003	66
10			10			0.003	69
10	10		10	10	10	0.003	97
			10			0.003	74
	10		10	10	10	0.003	67
10		10		10	10	0.003	33
10				10		0.003	107
		10		10	10	0.003	18
				10		0.003	131
10		10	10			0.003	105
10	10		10	10		0.003	130
		10	10			0.003	107
10		10			10	0.003	95
10				10	10	0.003	147
		10			10	0.003	124
10	10	10	10			0.003	107
	10	10	10			0.003	135
						0.003	144	10
						0.001	74
10			10	10	10	0.003	87
	10		10			0.003	88
			10	10	10	0.003	72
10	10		10	10	10	0.003	74
				10	10	0.003	80
	10		10	10	10	0.003	106
10					10	0.003	123
10		10	10	10	10	0.003	74
					10	0.003	88
		10	10	10	10	0.003	41
10	10	10	10	10	10	0.003	62
	10			10		0.003	129
10	10				10	0.003	133
		10	10		10	0.003	117
10	10		10		10	0.003	136
10			10	10		0.003	108
	10	10		10	10	0.003	89
						0.003	147	10
						0.003	148	10
						0.001	68
10						0.003	62
10						0.003	74
10						0.003	73
	10					0.003	61
	10					0.003	69
	10					0.003	82
					10	0.003	104
					10	0.003	96
					10	0.003	112
		10				0.003	76
		10				0.003	84
		10				0.003	126
			10			0.003	119
			10			0.003	107
			10			0.003	111
						0.003	105	10
						0.003	124	10
						0.003	135	10
						0.003	131	10

## Sheet: rep3
Aldicarb	Promethryn	Trifluralin	Ethelphon	Tribufos	Phorate	DMSOPercent	THbright3	DMSO
						0.00299986	135	10
10.0032		9.97	9.97		9.97	0.00299543	14
10.0032		9.97	9.97	9.97		0.00299543	22
	9.97	9.97	9.97		9.97	0.00299543	0
		9.97	9.97	9.97		0.00299543	36
		9.97				0.00299986	62
10.0032	9.97					0.00299986	155
10.0032	9.97	9.97	9.97	9.97		0.00299543	2
	9.97					0.00299986	129
	9.97	9.97	9.97	9.97		0.00299543	3
10.0032		9.97	9.97	9.97	9.97	0.00299543	1
			9.97	9.97	9.97	0.00299543	130
		9.97	9.97	9.97	9.97	0.00299543	1
10.0032	9.97	9.97			9.97	0.00299543	1
10.0032	9.97			9.97	9.97	0.00299543	119
	9.97	9.97			9.97	0.00299543	1
	9.97			9.97	9.97	0.00299543	114
			9.97	9.97		0.00299986	131
	9.97		9.97		9.97	0.00299543	141
						0.000999	105
						0.00299986	135	10
10.0032	9.97	9.97	9.97	9.97	9.97	0.00299543	1
10.0032	9.97	9.97		9.97		0.00299543	2
10.0032			9.97		9.97	0.00299986	138
10.0032	9.97	9.97				0.00299986	40
10.0032						0.00299986	145
	9.97	9.97				0.00299986	49
	9.97	9.97		9.97		0.00299543	2
			9.97		9.97	0.00299986	151
10.0032		9.97		9.97		0.00299986	51
	9.97		9.97	9.97		0.00299543	130
		9.97		9.97		0.00299986	2
10.0032	9.97	9.97	9.97		9.97	0.00299543	0
	9.97				9.97	0.00299986	137
	9.97	9.97	9.97	9.97	9.97	0.00299543	0
	9.97	9.97	9.97	9.97	9.97	0.00299543	0
10.0032	9.97	9.97		9.97	9.97	0.00299543	0
10.0032	9.97			9.97		0.00299986	120
10.0032	9.97		9.97			0.00299986	136
						0.000999	137
						0.00299986	115	10
10.0032			9.97	9.97	9.97	0.00299543	103
10.0032		9.97				0.00299986	117
10.0032			9.97			0.00299986	124
10.0032	9.97		9.97	9.97	9.97	0.00299543	113
			9.97			0.00299986	137
	9.97		9.97	9.97	9.97	0.00299543	135
10.0032		9.97		9.97	9.97	0.00299543	1
10.0032				9.97		0.00299986	113
		9.97		9.97	9.97	0.00299543	0
				9.97		0.00299986	111
10.0032		9.97	9.97			0.00299986	109
10.0032	9.97		9.97	9.97		0.00299543	124
		9.97	9.97			0.00299986	23
10.0032		9.97			9.97	0.00299986	31
10.0032				9.97	9.97	0.00299986	127
		9.97			9.97	0.00299986	4
10.0032	9.97	9.97	9.97			0.00299543	137
	9.97	9.97	9.97			0.00299543	36
						0.000999	143
						0.00299986	141	10
10.0032			9.97	9.97	9.97	0.00299543	142
	9.97		9.97			0.00299986	141
			9.97	9.97	9.97	0.00299543	124
10.0032	9.97		9.97	9.97	9.97	0.00299543	144
				9.97	9.97	0.00299986	124
	9.97		9.97	9.97	9.97	0.00299543	116
10.0032					9.97	0.00299986	120
10.0032		9.97	9.97	9.97	9.97	0.00299543	1
					9.97	0.00299986	126
		9.97	9.97	9.97	9.97	0.00299543	0
10.0032	9.97	9.97	9.97	9.97	9.97	0.00299543	0
	9.97			9.97		0.00299986	139
10.0032	9.97				9.97	0.00299986	129
		9.97	9.97		9.97	0.00299543	1
10.0032	9.97		9.97		9.97	0.00299543	99
10.0032			9.97	9.97		0.00299986	130
	9.97	9.97		9.97	9.97	0.00299543	0
						0.00299986	136	10
						0.000999	137
						0.00299986	131	10
						0.000999	127
						0.00299986	142	10
						0.000999	143
						0.000999	121
						0.00299986	164	10
						0.000999	132
10.0032		9.97	9.97		9.97	0.00299543	84
10.0032		9.97	9.97	9.97		0.00299543	91
	9.97	9.97	9.97		9.97	0.00299543	0
		9.97	9.97	9.97		0.00299543	8
		9.97				0.00299986	105
10.0032	9.97					0.00299986	134
10.0032	9.97	9.97	9.97	9.97		0.00299543	3
	9.97					0.00299986	167
	9.97	9.97	9.97	9.97		0.00299543	1
10.0032		9.97	9.97	9.97	9.97	0.00299543	0
			9.97	9.97	9.97	0.00299543	135
		9.97	9.97	9.97	9.97	0.00299543	3
10.0032	9.97	9.97			9.97	0.00299543	1
10.0032	9.97			9.97	9.97	0.00299543	124
	9.97	9.97			9.97	0.00299543	34
	9.97			9.97	9.97	0.00299543	141
			9.97	9.97		0.00299986	116
	9.97		9.97		9.97	0.00299543	138
						0.00299986	139	10
						0.000999	128
10.0032	9.97	9.97	9.97	9.97	9.97	0.00299543	4
10.0032	9.97	9.97		9.97		0.00299543	15
10.0032			9.97		9.97	0.00299986	120
10.0032	9.97	9.97				0.00299986	125
10.0032						0.00299986	121
	9.97	9.97				0.00299986	2
	9.97	9.97		9.97		0.00299543	1
			9.97		9.97	0.00299986	127
10.0032		9.97		9.97		0.00299986	35
	9.97		9.97	9.97		0.00299543	111
		9.97		9.97		0.00299986	8
10.0032	9.97	9.97	9.97		9.97	0.00299543	5
	9.97				9.97	0.00299986	110
	9.97	9.97	9.97	9.97	9.97	0.00299543	0
	9.97	9.97	9.97	9.97	9.97	0.00299543	2
10.0032	9.97	9.97		9.97	9.97	0.00299543	1
10.0032	9.97			9.97		0.00299986	123
10.0032	9.97		9.97			0.00299986	147
						0.00299986	154	10
						0.000999	126
10.0032			9.97	9.97	9.97	0.00299543	132
10.0032		9.97				0.00299986	121
10.0032			9.97			0.00299986	155
10.0032	9.97		9.97	9.97	9.97	0.00299543	171
			9.97			0.00299986	117
	9.97		9.97	9.97	9.97	0.00299543	102
10.0032		9.97		9.97	9.97	0.00299543	33
10.0032				9.97		0.00299986	104
		9.97		9.97	9.97	0.00299543	2
				9.97		0.00299986	114
10.0032		9.97	9.97			0.00299986	110
10.0032	9.97		9.97	9.97		0.00299543	116
		9.97	9.97			0.00299986	92
10.0032		9.97			9.97	0.00299986	91
10.0032				9.97	9.97	0.00299986	96
		9.97			9.97	0.00299986	104
10.0032	9.97	9.97	9.97			0.00299543	74
	9.97	9.97	9.97			0.00299543	56
						0.00299986	139	10
						0.000999	123
10.0032			9.97	9.97	9.97	0.00299543	107
	9.97		9.97			0.00299986	155
			9.97	9.97	9.97	0.00299543	141
10.0032	9.97		9.97	9.97	9.97	0.00299543	126
				9.97	9.97	0.00299986	128
	9.97		9.97	9.97	9.97	0.00299543	111
10.0032					9.97	0.00299986	122
10.0032		9.97	9.97	9.97	9.97	0.00299543	4
					9.97	0.00299986	118
		9.97	9.97	9.97	9.97	0.00299543	6
10.0032	9.97	9.97	9.97	9.97	9.97	0.00299543	2
	9.97			9.97		0.00299986	145
10.0032	9.97				9.97	0.00299986	122
		9.97	9.97		9.97	0.00299543	3
10.0032	9.97		9.97		9.97	0.00299543	113
10.0032			9.97	9.97		0.00299986	102
	9.97	9.97		9.97	9.97	0.00299543	5
						0.00299986	147	10
						0.00299986	150	10
						0.000999	144
10.0032						0.00299986	156
10.0032						0.00299986	121
10.0032						0.00299986	141
	9.97					0.00299986	131
	9.97					0.00299986	129
	9.97					0.00299986	155
					9.97	0.00299986	138
					9.97	0.00299986	138
					9.97	0.00299986	175
		9.97				0.00299986	79
		9.97				0.00299986	75
		9.97				0.00299986	80
			9.97			0.00299986	117
			9.97			0.00299986	115
			9.97			0.00299986	142
						0.00299986	136	10
						0.00299986	142	10
						0.00299986	122	10
						0.00299986	157	10

## Sheet: rep4
Aldicarb	Promethryn	Trifluralin	Ethelphon	Tribufos	Phorate	DMSOPercent	THbright3	DMSO
						0.000999	30
10.0032		9.97	9.97		9.97	0.00299543	21
10.0032		9.97	9.97	9.97		0.00299543	12
	9.97	9.97	9.97		9.97	0.00299543	5
		9.97	9.97	9.97		0.00299543	14
		9.97				0.00299986	11
10.0032	9.97					0.00299986	164
10.0032	9.97	9.97	9.97	9.97		0.00299543	1
	9.97					0.00299986	128
	9.97	9.97	9.97	9.97		0.00299543	3
10.0032		9.97	9.97	9.97	9.97	0.00299543	8
			9.97	9.97	9.97	0.00299543	60
		9.97	9.97	9.97	9.97	0.00299543	22
10.0032	9.97	9.97			9.97	0.00299543	17
10.0032	9.97			9.97	9.97	0.00299543	112
	9.97	9.97			9.97	0.00299543	10
	9.97			9.97	9.97	0.00299543	101
			9.97	9.97		0.00299986	66
	9.97		9.97		9.97	0.00299543	139
						0.00200044	45	10
						0.000999	120
10.0032	9.97	9.97	9.97	9.97	9.97	0.00299543	24
10.0032	9.97	9.97		9.97		0.00299543	67
10.0032			9.97		9.97	0.00299986	109
10.0032	9.97	9.97				0.00299986	52
10.0032						0.00299986	102
	9.97	9.97				0.00299986	46
	9.97	9.97		9.97		0.00299543	48
			9.97		9.97	0.00299986	139
10.0032		9.97		9.97		0.00299986	58
	9.97		9.97	9.97		0.00299543	113
		9.97		9.97		0.00299986	43
10.0032	9.97	9.97	9.97		9.97	0.00299543	14
	9.97				9.97	0.00299986	97
	9.97	9.97	9.97	9.97	9.97	0.00299543	17
	9.97	9.97	9.97	9.97	9.97	0.00299543	12
10.0032	9.97	9.97		9.97	9.97	0.00299543	24
10.0032	9.97			9.97		0.00299986	101
10.0032	9.97		9.97			0.00299986	89
						0.00200044	70	10
						0.000999	62
10.0032			9.97	9.97	9.97	0.00299543	58
10.0032		9.97				0.00299986	87
10.0032			9.97			0.00299986	91
10.0032	9.97		9.97	9.97	9.97	0.00299543	128
			9.97			0.00299986	94
	9.97		9.97	9.97	9.97	0.00299543	133
10.0032		9.97		9.97	9.97	0.00299543	6
10.0032				9.97		0.00299986	128
		9.97		9.97	9.97	0.00299543	22
				9.97		0.00299986	123
10.0032		9.97	9.97			0.00299986	55
10.0032	9.97		9.97	9.97		0.00299543	122
		9.97	9.97			0.00299986	70
10.0032		9.97			9.97	0.00299986	40
10.0032				9.97	9.97	0.00299986	98
		9.97			9.97	0.00299986	82
10.0032	9.97	9.97	9.97			0.00299543	75
	9.97	9.97	9.97			0.00299543	67
						0.00200044	131	10
						0.000999	106
10.0032			9.97	9.97	9.97	0.00299543	117
	9.97		9.97			0.00299986	104
			9.97	9.97	9.97	0.00299543	117
10.0032	9.97		9.97	9.97	9.97	0.00299543	122
				9.97	9.97	0.00299986	109
	9.97		9.97	9.97	9.97	0.00299543	115
10.0032					9.97	0.00299986	106
10.0032		9.97	9.97	9.97	9.97	0.00299543	21
					9.97	0.00299986	110
						0.00200044	76	10
						0.000999	50
		9.97	9.97	9.97	9.97	0.00299543	27
10.0032	9.97	9.97	9.97	9.97	9.97	0.00299543	30
	9.97			9.97		0.00299986	102
10.0032	9.97				9.97	0.00299986	88
		9.97	9.97		9.97	0.00299543	26
10.0032	9.97		9.97		9.97	0.00299543	107
10.0032			9.97	9.97		0.00299986	114
	9.97	9.97		9.97	9.97	0.00299543	14
						0.00299986	134	10
						0.00200044	118	10
						0.000999	81
		30.0429				0.00299986	7
		5.982				0.00299986	96
		0.997				0.00300208	109
		0.1994				0.00300208	121
	9.97					0.00299986	114
					9.97	0.00299986	119
		9.97				0.00299986	17
			9.97			0.00299986	117
						0.00299986	130	10
						0.00200044	129	10
						0.00200044	31
10.0032		9.97	9.97		9.97	0.00299543	8
10.0032		9.97	9.97	9.97		0.00299543	57
	9.97	9.97	9.97		9.97	0.00299543	13
		9.97	9.97	9.97		0.00299543	42
		9.97				0.00299986	32
10.0032	9.97					0.00299986	89
10.0032	9.97	9.97	9.97	9.97		0.00299543	12
	9.97					0.00299986	91
	9.97	9.97	9.97	9.97		0.00299543	14
10.0032		9.97	9.97	9.97	9.97	0.00299543	7
			9.97	9.97	9.97	0.00299543	95
		9.97	9.97	9.97	9.97	0.00299543	11
10.0032	9.97	9.97			9.97	0.00299543	32
10.0032	9.97			9.97	9.97	0.00299543	106
	9.97	9.97			9.97	0.00299543	23
	9.97			9.97	9.97	0.00299543	129
			9.97	9.97		0.00299986	94
	9.97		9.97		9.97	0.00299543	115
						0.000999	109
						0.00200044	82	10
10.0032	9.97	9.97	9.97	9.97	9.97	0.00299543	39
10.0032	9.97	9.97		9.97		0.00299543	15
10.0032			9.97		9.97	0.00299986	100
10.0032	9.97	9.97				0.00299986	16
10.0032						0.00299986	96
	9.97	9.97				0.00299986	21
	9.97	9.97		9.97		0.00299543	23
			9.97		9.97	0.00299986	114
10.0032		9.97		9.97		0.00299986	26
	9.97		9.97	9.97		0.00299543	77
		9.97		9.97		0.00299986	22
10.0032	9.97	9.97	9.97		9.97	0.00299543	14
	9.97				9.97	0.00299986	94
	9.97	9.97	9.97	9.97	9.97	0.00299543	14
	9.97	9.97	9.97	9.97	9.97	0.00299543	13
10.0032	9.97	9.97		9.97	9.97	0.00299543	17
10.0032	9.97			9.97		0.00299986	131
10.0032	9.97		9.97			0.00299986	77
						0.000999	114
						0.000999	77
						0.000999	76
						0.000999	90
						0.000999	82
						0.000999	86
						0.000999	107
						0.00200044	97	10
						0.00200044	94	10
						0.00200044	87	10
						0.00200044	77	10
						0.00200044	110	10
						0.00200044	97	10
						0.000999	86
						0.000999	106
						0.000999	105
						0.000999	86
						0.000999	75
						0.00200044	104	10
						0.00200044	82	10
						0.00200044	96	10
						0.00200044	106	10
						0.00200044	87	10
						0.00200044	90	10
