# Supplementary material for: A pesticide and iPSC dopaminergic neuron screen identifies and classifies Parkinson-relevant pesticides
Source: Nat Commun. 2023 May 16;14:2803. doi: 10.1038/s41467-023-38215-z (PMC10188516; doi:10.1038/s41467-023-38215-z)
Supplement: Supplementary file 6 — Source Data [file 41467_2023_38215_MOESM6_ESM.zip › Source_dat_Fig7.xlsx]

## Sheet: Sheet1
Figure 7a
Uncropped Western blot
			Figure 7b				Figure 7c									Figure 7d																Figure 7e													Figure 7f
			band intensity ratio				band intensity ratio					OCR (pmol/min)
			NDUFB8 (Complex I)/Actin				COX II (Complex IV)/Actin				Time (minutes)	DMSO_0.3%			Trifluralin_30µM			Trifluralin_60µM			Trifluralin_90µM							DMSO_0.3%			Trifluralin_30uM			Trifluralin_60uM			Trifluralin_90uM				Time (minutes)	DMSO_0.1%			Ziram_75nM			Ziram_300nM
			DMSO_0.3%	Trifluralin_30µM			DMSO_0.3%	Trifluralin_30µM				Replicate_1	Replicate_2	Replicate_3	Replicate_1	Replicate_2	Replicate_3	Replicate_1	Replicate_2	Replicate_3	Replicate_1	Replicate_2	Replicate_3			Metabolic parameter	Replicate_1	Replicate_2	Replicate_3	Replicate_1	Replicate_2	Replicate_3	Replicate_1	Replicate_2	Replicate_3	Replicate_1	Replicate_2	Replicate_3				Replicate_1	Replicate_2	Replicate_3	Replicate_1	Replicate_2	Replicate_3	Replicate_1	Replicate_2
		Replicate_1	0.00950304	0.00418346		Replicate_1	0.017171	0.00835402			1.30925	182.471	150.098	182.384	153.037	143.858	183.145	138.189	103.24	132.667	94.5532	95.1832	111.146			Basal Respiration	171.446	141.038	169.271	144.781	135.61	172.32	131.1	97.7036	126.349	90.3434	89.0625	105.805			1.31056	135.892	162.749	123.692	169.891	185.27	126.524	172.612	161.239
		Replicate_2	0.0081928	0.00454126		Replicate_2	0.0147983	0.00801258			7.76706	169.402	138.467	165.232	142.459	132.934	168.916	129.84	96.1692	124.438	89.6475	87.1572	104.523			ATP Production	59.0684	47.1475	60.8041	56.1023	64.9806	67.4775	64.5828	57.1849	67.1376	52.4547	57.1572	63.9588			7.76516	127.617	149.681	96.6079	158.107	168.743	100.395	156.749	145.58
		Replicate_3	0.00865749	0.00421377		Replicate_3	0.0120148	0.00889949			14.2213	162.465	134.55	160.195	138.847	130.038	164.899	125.271	93.7012	121.942	86.8294	84.847	101.745			Maximal Respiration	314.558	273.189	365.43	265.423	208.236	327.899	185.336	119.585	172.318	110.62	96.9642	122.073			14.2187	125.066	144.78	77.367	153.88	164.086	84.8632	151.543	141.69
											20.785	56.7246	50.1514	67.1012	54.5426	70.1874	76.8968	61.8959	60.7257	73.1644	50.1097	60.8623	68.373			Spare Capacity	143.112	132.151	196.159	120.642	72.6263	155.58	54.2363	21.8815	45.9692	20.2761	7.90171	16.2689			20.777	47.9773	54.8114	54.054	64.151	62.3471	59.3053	60.6866	54.5744
											27.242	61.6343	45.7358	58.2943	58.3517	62.9802	63.5579	66.9888	55.8479	64.3151	55.0902	55.724	61.7162																		27.2252	43.9831	51.8305	52.4408	54.2833	59.6055	56.2542	47.2538	52.1602
											33.6961	58.8465	45.5554	57.0167	55.4127	61.7741	61.9779	64.8639	54.981	63.9334	52.1643	54.8852	61.7871																		33.6781	43.7193	51.126	51.441	53.3788	57.9999	55.7304	45.7933	50.5573
											40.264	343.497	298.781	403.837	282.594	219.846	352.35	197.684	124.738	182.135	117.844	100.718	130.339																		40.2432	290.824	399.751	250.886	352.264	428.922	260.21	401.632	376.112
				Complexes not significantly regulated							46.7186	313.287	269.493	360.56	264.426	208.569	325.185	184.546	120.617	171.474	109.959	98.2149	121.125																		46.6998	266.02	342.324	205.459	322.998	365.531	214.719	373.867	327.021
			band intensity ratio				band intensity ratio				53.1829	286.889	251.293	331.892	249.25	196.295	306.163	173.779	113.401	163.345	104.055	91.9602	114.757																		53.1557	247.617	309.132	180.774	302.187	329.211	190.716	349.265	297.935
			SDHA (Complex II)/Actin				ATP5A (Complex V)/Actin				59.7459	46.84	36.3345	51.0303	44.2291	38.3406	46.1822	33.7095	27.5611	32.3655	26.4113	27.7501	29.3965																		59.7189	37.5644	41.6596	32.8091	47.4691	48.4045	39.087	40.528	42.4309
			DMSO_0.3%	Trifluralin_30µM			DMSO_0.3%	Trifluralin_30µM			66.2093	46.8834	37.5842	48.3438	39.9432	37.2209	47.2775	32.8383	27.0372	32.4863	26.0626	27.2049	29.6169																		66.1764	38.0643	43.2684	34.9776	47.2214	49.1502	39.0745	39.1706	42.6926
		Replicate_1	0.035128	0.0262852		Replicate_1	0.319726	0.21442			72.6736	45.9266	36.9429	47.5202	39.0385	36.0914	45.8154	32.4989	26.1896	31.9143	25.6292	26.0591	28.9463																		72.6349	37.5851	43.2091	34.2721	45.9639	48.6771	38.6801	37.4467	42.5164
		Replicate_2	0.0600723	0.0559854		Replicate_2	0.339863	0.289365
		Replicate_3	0.0607259	0.0560655		Replicate_3	0.301949	0.280621
			band intensity ratio				band intensity ratio
			UQCRC2 (Complex III)/Actin				SDHB (Complex II)/Actin
			DMSO_0.3%	Trifluralin_30µM			DMSO_0.3%	Trifluralin_30µM
		Replicate_1	0.0423595	0.0345235		Replicate_1	0.0255562	0.0127474
		Replicate_2	0.0453251	0.038209		Replicate_2	0.00969858	0.0081109
		Replicate_3	0.0446842	0.042743		Replicate_3	0.00840039	0.00771739
[truncated: 11 more columns]
