# Supplementary material for: A pesticide and iPSC dopaminergic neuron screen identifies and classifies Parkinson-relevant pesticides
Source: Nat Commun. 2023 May 16;14:2803. doi: 10.1038/s41467-023-38215-z (PMC10188516; doi:10.1038/s41467-023-38215-z)
Supplement: Supplementary file 6 — Source Data [file 41467_2023_38215_MOESM6_ESM.zip › Source_dat_FigS1A.csv]

PD	x	facet
1	7	Residence
1	34	Residence
1	14	Residence
1	0	Residence
1	29	Residence
1	45	Residence
1	7	Residence
1	23	Residence
1	9	Residence
1	6	Residence
1	47	Residence
1	5	Residence
1	7	Residence
1	64	Residence
1	1	Residence
1	35	Residence
1	41	Residence
1	92	Residence
1	9	Residence
1	103	Residence
1	49	Residence
1	65	Residence
1	69	Residence
1	75	Residence
1	106	Residence
1	7	Residence
1	53	Residence
1	8	Residence
1	115	Residence
1	103	Residence
1	46	Residence
1	55	Residence
1	78	Residence
1	33	Residence
1	12	Residence
1	46	Residence
1	106	Residence
1	53	Residence
1	96	Residence
1	76	Residence
1	0	Residence
1	75	Residence
1	19	Residence
1	10	Residence
1	103	Residence
1	39	Residence
1	24	Residence
1	19	Residence
1	20	Residence
1	130	Residence
1	11	Residence
1	48	Residence
1	23	Residence
1	14	Residence
1	34	Residence
1	47	Residence
1	62	Residence
1	22	Residence
1	82	Residence
0	57	Residence
0	26	Residence
0	71	Residence
0	73	Residence
0	16	Residence
0	20	Residence
0	56	Residence
0	8	Residence
0	9	Residence
0	58	Residence
0	3	Residence
0	2	Residence
0	17	Residence
1	60	Residence
0	88	Residence
0	97	Residence
0	71	Residence
1	75	Residence
1	34	Residence
0	11	Residence
0	16	Residence
0	34	Residence
0	35	Residence
1	10	Residence
1	6	Residence
1	6	Residence
1	68	Residence
1	10	Residence
1	9	Residence
1	9	Residence
1	0	Residence
1	105	Residence
1	3	Residence
1	0	Residence
1	20	Residence
1	37	Residence
1	6	Residence
1	25	Residence
1	59	Residence
1	84	Residence
1	0	Residence
1	23	Residence
1	99	Residence
1	49	Residence
1	2	Residence
1	9	Residence
0	7	Residence
0	0	Residence
1	44	Residence
1	7	Residence
0	98	Residence
0	8	Residence
0	0	Residence
0	33	Residence
0	90	Residence
0	1	Residence
0	1	Residence
0	15	Residence
0	17	Residence
0	7	Residence
1	10	Residence
1	0	Residence
1	40	Residence
0	0	Residence
0	4	Residence
0	93	Residence
0	5	Residence
0	7	Residence
0	0	Residence
0	47	Residence
0	68	Residence
0	2	Residence
0	8	Residence
0	13	Residence
0	4	Residence
0	56	Residence
0	12	Residence
0	7	Residence
0	0	Residence
0	1	Residence
0	44	Residence
1	93	Residence
1	5	Residence
1	0	Residence
1	0	Residence
1	130	Residence
0	44	Residence
0	31	Residence
1	13	Residence
0	57	Residence
0	58	Residence
0	10	Residence
0	16	Residence
1	0	Residence
0	0	Residence
0	53	Residence
1	19	Residence
1	2	Residence
0	8	Residence
0	26	Residence
0	1	Residence
1	0	Residence
0	65	Residence
1	89	Residence
1	85	Residence
1	27	Residence
0	41	Residence
0	13	Residence
0	2	Residence
1	6	Residence
0	10	Residence
1	12	Residence
1	9	Residence
1	55	Residence
0	32	Residence
1	4	Residence
1	23	Residence
1	71	Residence
1	7	Residence
1	36	Residence
0	30	Residence
0	8	Residence
1	10	Residence
1	83	Residence
1	14	Residence
0	8	Residence
1	9	Residence
1	6	Residence
0	8	Residence
1	87	Residence
1	5	Residence
1	41	Residence
1	49	Residence
1	15	Residence
1	5	Residence
1	72	Residence
0	82	Residence
1	0	Residence
1	57	Residence
1	78	Residence
0	108	Residence
0	9	Residence
0	14	Residence
0	61	Residence
1	9	Residence
1	37	Residence
1	69	Residence
0	10	Residence
0	65	Residence
0	80	Residence
0	86	Residence
1	1	Residence
1	9	Residence
1	2	Residence
1	36	Residence
1	83	Residence
0	50	Residence
0	40	Residence
1	5	Residence
0	33	Residence
0	33	Residence
0	65	Residence
1	17	Residence
0	0	Residence
1	14	Residence
1	111	Residence
1	29	Residence
1	6	Residence
1	0	Residence
0	32	Residence
1	9	Residence
0	0	Residence
1	81	Residence
1	26	Residence
0	118	Residence
0	5	Residence
0	0	Residence
0	78	Residence
1	50	Residence
1	9	Residence
1	31	Residence
0	0	Residence
0	17	Residence
1	102	Residence
0	1	Residence
0	56	Residence
0	25	Residence
1	44	Residence
0	40	Residence
0	4	Residence
0	3	Residence
0	17	Residence
0	0	Residence
1	90	Residence
0	31	Residence
1	22	Residence
1	1	Residence
1	41	Residence
1	64	Residence
1	75	Residence
1	7	Residence
1	65	Residence
1	110	Residence
1	34	Residence
1	18	Residence
1	115	Residence
1	45	Residence
0	7	Residence
1	11	Residence
0	14	Residence
0	28	Residence
0	11	Residence
1	62	Residence
0	6	Residence
0	16	Residence
1	57	Residence
0	45	Residence
0	31	Residence
1	92	Residence
1	88	Residence
1	0	Residence
1	12	Residence
1	72	Residence
0	5	Residence
1	10	Residence
1	1	Residence
1	14	Residence
1	16	Residence
1	18	Residence
1	77	Residence
1	1	Residence
1	4	Residence
1	19	Residence
1	15	Residence
1	7	Residence
1	1	Residence
1	81	Residence
0	28	Residence
0	5	Residence
0	12	Residence
0	39	Residence
0	19	Residence
1	74	Residence
0	25	Residence
1	53	Residence
1	96	Residence
0	10	Residence
0	62	Residence
0	73	Residence
0	83	Residence
0	0	Residence
1	71	Residence
1	0	Residence
0	23	Residence
0	49	Residence
1	10	Residence
1	64	Residence
1	21	Residence
1	83	Residence
0	89	Residence
0	47	Residence
1	45	Residence
0	1	Residence
0	94	Residence
0	17	Residence
1	49	Residence
0	0	Residence
1	30	Residence
1	18	Residence
0	9	Residence
0	2	Residence
0	22	Residence
0	57	Residence
0	49	Residence
1	78	Residence
0	0	Residence
1	31	Residence
1	60	Residence
1	7	Residence
0	48	Residence
1	115	Residence
0	0	Residence
1	13	Residence
0	118	Residence
1	13	Residence
1	36	Residence
0	3	Residence
0	61	Residence
0	30	Residence
0	0	Residence
1	53	Residence
1	52	Residence
0	95	Residence
1	147	Residence
0	25	Residence
0	42	Residence
0	113	Residence
0	0	Residence
0	4	Residence
0	50	Residence
1	32	Residence
0	68	Residence
0	79	Residence
0	20	Residence
0	25	Residence
0	0	Residence
0	24	Residence
0	53	Residence
0	12	Residence
0	32	Residence
1	107	Residence
0	114	Residence
0	20	Residence
0	32	Residence
0	0	Residence
0	61	Residence
0	64	Residence
0	68	Residence
0	0	Residence
0	85	Residence
1	62	Residence
0	4	Residence
1	61	Residence
0	20	Residence
1	80	Residence
1	66	Residence
1	20	Residence
1	27	Residence
0	0	Residence
1	2	Residence
0	40	Residence
1	88	Residence
0	33	Residence
1	86	Residence
0	48	Residence
0	4	Residence
0	84	Residence
1	31	Residence
0	13	Residence
0	0	Residence
0	9	Residence
0	68	Residence
0	10	Residence
0	20	Residence
1	13	Residence
0	16	Residence
0	55	Residence
0	24	Residence
0	88	Residence
0	72	Residence
0	13	Residence
0	42	Residence
0	96	Residence
0	124	Residence
0	0	Residence
0	90	Residence
0	57	Residence
0	1	Residence
0	46	Residence
0	29	Residence
0	14	Residence
0	23	Residence
0	9	Residence
0	5	Residence
0	12	Residence
0	31	Residence
0	150	Residence
0	79	Residence
0	29	Residence
0	68	Residence
0	26	Residence
0	106	Residence
0	33	Residence
0	67	Residence
0	5	Residence
0	23	Residence
0	23	Residence
0	56	Residence
0	107	Residence
0	0	Residence
0	59	Residence
0	56	Residence
0	74	Residence
1	21	Residence
0	109	Residence
0	9	Residence
0	54	Residence
0	21	Residence
0	33	Residence
0	40	Residence
0	0	Residence
0	54	Residence
0	41	Residence
0	27	Residence
0	43	Residence
0	1	Residence
0	71	Residence
0	73	Residence
0	160	Residence
0	37	Residence
0	46	Residence
0	65	Residence
0	91	Residence
0	45	Residence
0	97	Residence
1	82	Residence
0	13	Residence
0	34	Residence
1	2	Residence
0	23	Residence
0	4	Residence
0	4	Residence
1	2	Residence
1	20	Residence
0	1	Residence
0	29	Residence
1	99	Residence
1	90	Residence
0	25	Residence
1	7	Residence
0	3	Residence
0	5	Residence
0	33	Residence
0	15	Residence
0	26	Residence
1	148	Residence
0	61	Residence
0	75	Residence
0	66	Residence
0	1	Residence
0	0	Residence
1	26	Residence
1	14	Residence
1	0	Residence
1	1	Residence
1	40	Residence
1	88	Residence
0	30	Residence
1	60	Residence
0	13	Residence
0	25	Residence
1	10	Residence
1	49	Residence
0	24	Residence
0	34	Residence
1	18	Residence
1	58	Residence
1	31	Residence
0	95	Residence
0	51	Residence
1	42	Residence
1	5	Residence
1	0	Residence
1	20	Residence
1	92	Residence
1	100	Residence
0	65	Residence
1	49	Residence
1	4	Residence
0	80	Residence
0	9	Residence
1	130	Residence
0	17	Residence
0	62	Residence
1	64	Residence
1	0	Residence
1	12	Residence
0	26	Residence
0	43	Residence
0	50	Residence
0	23	Residence
1	144	Residence
1	20	Residence
0	12	Residence
0	0	Residence
0	107	Residence
0	98	Residence
0	28	Residence
1	49	Residence
1	25	Residence
1	55	Residence
1	93	Residence
1	14	Residence
1	1	Residence
1	112	Residence
0	31	Residence
0	59	Residence
1	155	Residence
1	1	Residence
0	112	Residence
1	48	Residence
0	53	Residence
1	103	Residence
1	49	Residence
0	44	Residence
1	11	Residence
1	81	Residence
1	6	Residence
1	16	Residence
1	0	Residence
1	82	Residence
1	131	Residence
1	29	Residence
1	97	Residence
0	18	Residence
0	14	Residence
0	75	Residence
0	18	Residence
1	38	Residence
0	21	Residence
0	9	Residence
0	6	Residence
0	0	Residence
0	30	Residence
0	68	Residence
1	126	Residence
0	58	Residence
1	1	Residence
0	146	Residence
0	99	Residence
1	53	Residence
1	42	Residence
0	89	Residence
0	26	Residence
1	4	Residence
1	112	Residence
1	2	Residence
1	20	Residence
0	40	Residence
1	12	Residence
1	96	Residence
0	45	Residence
1	29	Residence
1	28	Residence
1	49	Residence
1	0	Residence
1	77	Residence
1	6	Residence
0	48	Residence
0	11	Residence
0	82	Residence
0	29	Residence
0	15	Residence
1	24	Residence
0	112	Residence
1	106	Residence
1	18	Residence
0	71	Residence
1	39	Residence
0	26	Residence
1	96	Residence
0	9	Residence
0	117	Residence
0	58	Residence
0	20	Residence
0	0	Residence
0	26	Residence
0	6	Residence
0	20	Residence
0	15	Residence
0	86	Residence
0	14	Residence
0	26	Residence
0	15	Residence
0	32	Residence
1	22	Residence
1	3	Residence
1	38	Residence
1	39	Residence
1	29	Residence
1	34	Residence
1	101	Residence
1	37	Residence
0	79	Residence
1	3	Residence
1	15	Residence
1	40	Residence
1	17	Residence
1	83	Residence
1	19	Residence
1	15	Residence
1	31	Residence
1	9	Residence
1	10	Residence
1	77	Residence
1	91	Residence
1	55	Residence
1	41	Residence
1	10	Residence
1	97	Residence
1	76	Residence
0	30	Residence
0	104	Residence
1	71	Residence
1	99	Residence
1	45	Residence
1	51	Residence
1	59	Residence
1	1	Residence
1	57	Residence
1	10	Residence
1	25	Residence
1	86	Residence
1	66	Residence
1	33	Residence
1	131	Residence
1	17	Residence
1	37	Residence
1	13	Residence
1	20	Residence
1	9	Residence
1	8	Residence
1	35	Residence
1	78	Residence
1	6	Residence
1	3	Residence
1	3	Residence
1	23	Residence
1	36	Residence
1	7	Residence
1	38	Residence
1	53	Residence
1	114	Residence
1	58	Residence
1	26	Residence
1	77	Residence
0	35	Residence
0	26	Residence
0	47	Residence
0	20	Residence
0	19	Residence
0	NA	Residence
0	4	Residence
0	7	Residence
0	1	Residence
0	8	Residence
0	5	Residence
0	86	Residence
0	2	Residence
0	70	Residence
0	83	Residence
0	22	Residence
0	35	Residence
0	0	Residence
0	80	Residence
0	14	Residence
0	7	Residence
0	26	Residence
0	101	Residence
0	106	Residence
0	61	Residence
0	64	Residence
0	76	Residence
0	16	Residence
0	6	Residence
0	39	Residence
0	11	Residence
0	33	Residence
0	86	Residence
0	94	Residence
0	40	Residence
0	131	Residence
0	27	Residence
0	15	Residence
0	107	Residence
0	16	Residence
0	17	Residence
0	29	Residence
0	154	Residence
0	3	Residence
0	23	Residence
0	0	Residence
0	21	Residence
0	11	Residence
0	0	Residence
0	0	Residence
0	13	Residence
0	76	Residence
0	98	Residence
0	11	Residence
0	117	Residence
0	45	Residence
0	83	Residence
0	114	Residence
0	124	Residence
0	0	Residence
0	41	Residence
0	73	Residence
0	17	Residence
0	39	Residence
0	37	Residence
0	0	Residence
0	37	Residence
0	19	Residence
0	119	Residence
0	70	Residence
0	86	Residence
0	1	Residence
0	0	Residence
0	42	Residence
0	44	Residence
0	92	Residence
0	21	Residence
0	47	Residence
0	7	Residence
0	83	Residence
0	66	Residence
0	28	Residence
0	32	Residence
0	2	Residence
0	40	Residence
0	76	Residence
0	42	Residence
0	4	Residence
0	78	Residence
0	31	Residence
0	104	Residence
0	59	Residence
0	41	Residence
0	79	Residence
0	80	Residence
0	65	Residence
0	0	Residence
0	40	Residence
0	68	Residence
0	75	Residence
0	134	Residence
0	0	Residence
0	5	Residence
0	61	Residence
0	60	Residence
0	57	Residence
0	58	Residence
0	11	Residence
0	56	Residence
0	155	Residence
0	50	Residence
0	4	Residence
0	9	Residence
0	25	Residence
0	40	Residence
0	10	Residence
0	83	Residence
0	65	Residence
0	47	Residence
0	111	Residence
0	3	Residence
0	28	Residence
0	8	Residence
0	136	Residence
0	76	Residence
0	7	Residence
0	7	Residence
0	9	Residence
0	67	Residence
0	3	Residence
0	14	Residence
0	51	Residence
0	124	Residence
0	28	Residence
0	13	Residence
0	2	Residence
0	70	Residence
0	57	Residence
0	1	Residence
0	111	Residence
0	102	Residence
0	42	Residence
0	77	Residence
0	97	Residence
0	13	Residence
0	73	Residence
0	46	Residence
0	119	Residence
0	65	Residence
0	47	Residence
0	55	Residence
0	109	Residence
0	5	Residence
0	0	Residence
0	115	Residence
0	93	Residence
0	66	Residence
0	112	Residence
0	44	Residence
0	107	Residence
0	41	Residence
0	59	Residence
0	76	Residence
0	6	Residence
0	36	Residence
0	36	Residence
0	1	Residence
0	70	Residence
0	31	Residence
0	70	Residence
0	105	Residence
0	143	Residence
0	164	Residence
0	106	Residence
0	61	Residence
0	30	Residence
0	23	Residence
0	33	Residence
0	55	Residence
0	4	Residence
0	78	Residence
0	4	Residence
0	8	Residence
0	0	Residence
0	29	Residence
0	0	Residence
0	25	Residence
0	144	Residence
0	48	Residence
0	71	Residence
0	136	Residence
0	58	Residence
0	67	Residence
0	184	Residence
0	26	Residence
0	24	Residence
0	2	Residence
0	99	Residence
0	14	Residence
0	17	Residence
0	53	Residence
0	17	Residence
0	102	Residence
0	34	Residence
0	3	Residence
0	111	Residence
0	19	Residence
0	76	Residence
0	71	Residence
0	113	Residence
0	66	Residence
0	43	Residence
0	71	Residence
0	12	Residence
0	60	Residence
0	103	Residence
0	64	Residence
0	97	Residence
0	129	Residence
0	58	Residence
0	104	Residence
0	54	Residence
0	3	Residence
0	63	Residence
0	32	Residence
0	14	Residence
0	0	Residence
0	24	Residence
0	3	Residence
0	103	Residence
0	134	Residence
0	0	Residence
0	20	Residence
0	0	Residence
0	93	Residence
0	52	Residence
0	42	Residence
0	165	Residence
0	53	Residence
0	46	Residence
0	78	Residence
0	0	Residence
0	8	Residence
0	16	Residence
0	0	Residence
0	57	Residence
0	6	Residence
0	0	Residence
0	0	Residence
0	1	Residence
0	66	Residence
0	44	Residence
0	87	Residence
0	32	Residence
0	89	Residence
0	0	Residence
0	5	Residence
0	14	Residence
0	6	Residence
0	119	Residence
0	101	Residence
0	71	Residence
0	130	Residence
0	45	Residence
0	56	Residence
0	21	Residence
0	19	Residence
0	8	Residence
0	10	Residence
0	10	Residence
0	118	Residence
0	101	Residence
0	112	Residence
0	45	Residence
0	0	Residence
0	85	Residence
0	83	Residence
0	31	Residence
0	48	Residence
0	5	Residence
0	2	Residence
0	17	Residence
0	98	Residence
0	33	Residence
0	24	Residence
0	9	Residence
0	37	Residence
0	138	Residence
0	3	Residence
0	140	Residence
0	156	Residence
0	4	Residence
0	23	Residence
0	22	Residence
0	48	Residence
0	12	Residence
0	97	Residence
0	0	Residence
0	26	Residence
0	77	Residence
0	4	Residence
0	43	Residence
0	79	Residence
0	55	Residence
0	0	Residence
0	0	Residence
0	86	Residence
0	42	Residence
0	120	Residence
0	94	Residence
0	121	Residence
0	44	Residence
0	51	Residence
0	26	Residence
0	0	Residence
0	0	Residence
0	50	Residence
0	15	Residence
0	0	Residence
0	0	Residence
0	13	Residence
0	1	Residence
0	88	Residence
0	36	Residence
0	1	Residence
0	30	Residence
0	16	Residence
0	2	Residence
0	79	Residence
0	121	Residence
0	66	Residence
0	19	Residence
0	57	Residence
0	61	Residence
0	2	Residence
0	6	Residence
0	13	Residence
0	115	Residence
0	75	Residence
0	7	Residence
0	44	Residence
0	72	Residence
0	54	Residence
0	18	Residence
0	117	Residence
0	130	Residence
0	0	Residence
0	3	Residence
0	10	Residence
0	151	Residence
0	95	Residence
0	112	Residence
1	29	Residence
0	5	Residence
0	59	Residence
0	68	Residence
0	72	Residence
0	96	Residence
0	72	Residence
0	11	Residence
0	3	Residence
0	23	Residence
0	10	Residence
0	2	Residence
0	50	Residence
0	4	Residence
0	77	Residence
0	19	Residence
0	91	Residence
0	3	Residence
0	2	Residence
0	138	Residence
0	0	Residence
0	37	Residence
0	97	Residence
0	23	Residence
0	70	Residence
0	110	Residence
0	71	Residence
0	108	Residence
0	0	Residence
0	14	Residence
0	42	Residence
0	0	Residence
0	4	Residence
0	66	Residence
0	38	Residence
0	100	Residence
0	23	Residence
0	5	Residence
0	0	Residence
0	22	Residence
0	5	Residence
0	50	Residence
0	67	Residence
0	113	Residence
0	19	Residence
0	40	Residence
0	1	Residence
0	0	Residence
0	57	Residence
0	41	Residence
0	75	Residence
0	134	Residence
0	34	Residence
0	72	Residence
0	32	Residence
0	1	Residence
0	109	Residence
0	12	Residence
0	25	Residence
0	5	Residence
0	23	Residence
0	81	Residence
0	0	Residence
0	0	Residence
0	9	Residence
0	4	Residence
0	28	Residence
0	80	Residence
0	37	Residence
0	35	Residence
0	145	Residence
0	125	Residence
0	28	Residence
0	13	Residence
0	36	Residence
0	6	Residence
0	13	Residence
0	134	Residence
0	134	Residence
0	103	Residence
0	133	Residence
0	153	Residence
0	140	Residence
0	154	Residence
0	18	Residence
0	149	Residence
0	33	Residence
0	32	Residence
0	21	Residence
0	14	Residence
0	3	Residence
0	41	Residence
0	35	Residence
0	68	Residence
0	1	Residence
0	36	Residence
0	23	Residence
0	3	Residence
0	19	Residence
0	54	Residence
0	31	Residence
0	25	Residence
0	45	Residence
0	37	Residence
0	50	Residence
0	1	Residence
0	61	Residence
0	61	Residence
0	10	Residence
0	178	Residence
0	9	Residence
0	3	Residence
0	0	Residence
0	4	Residence
0	2	Residence
0	125	Residence
0	169	Residence
0	95	Residence
0	0	Residence
0	4	Residence
0	6	Residence
0	101	Residence
0	150	Residence
0	64	Residence
0	133	Residence
0	52	Residence
0	73	Residence
0	135	Residence
0	69	Residence
0	0	Residence
0	139	Residence
0	139	Residence
0	86	Residence
0	145	Residence
0	141	Residence
0	76	Residence
0	53	Residence
0	123	Residence
0	32	Residence
0	17	Residence
1	84	Residence
1	61	Residence
1	68	Residence
1	38	Residence
1	69	Residence
1	153	Residence
1	0	Residence
1	47	Residence
1	19	Residence
1	49	Residence
1	99	Residence
1	11	Residence
1	111	Residence
1	12	Residence
1	138	Residence
1	11	Residence
1	101	Residence
1	4	Residence
1	8	Residence
1	84	Residence
1	74	Residence
1	85	Residence
1	88	Residence
1	114	Residence
1	56	Residence
1	43	Residence
1	107	Residence
1	160	Residence
1	NA	Residence
1	0	Residence
1	0	Residence
1	16	Residence
1	10	Residence
1	22	Residence
1	38	Residence
1	34	Residence
1	106	Residence
1	33	Residence
1	15	Residence
1	40	Residence
1	52	Residence
1	4	Residence
1	59	Residence
1	43	Residence
1	45	Residence
1	37	Residence
1	41	Residence
1	32	Residence
1	141	Residence
1	13	Residence
1	140	Residence
1	12	Residence
1	1	Residence
1	198	Residence
1	9	Residence
1	17	Residence
1	40	Residence
1	11	Residence
1	23	Residence
1	9	Residence
1	2	Residence
1	60	Residence
1	56	Residence
1	66	Residence
1	47	Residence
1	124	Residence
1	72	Residence
1	13	Residence
1	3	Residence
1	13	Residence
1	15	Residence
1	28	Residence
1	46	Residence
1	89	Residence
1	21	Residence
1	28	Residence
1	30	Residence
1	9	Residence
1	21	Residence
1	142	Residence
1	155	Residence
1	10	Residence
1	19	Residence
1	90	Residence
1	56	Residence
1	21	Residence
1	18	Residence
1	13	Residence
1	18	Residence
1	12	Residence
1	5	Residence
1	40	Residence
1	29	Residence
1	106	Residence
1	39	Residence
1	117	Residence
1	139	Residence
1	2	Residence
1	70	Residence
1	9	Residence
1	122	Residence
1	169	Residence
1	14	Residence
1	37	Residence
1	0	Residence
1	0	Residence
1	3	Residence
1	117	Residence
1	6	Residence
1	99	Residence
1	131	Residence
1	128	Residence
1	101	Residence
1	45	Residence
1	56	Residence
1	56	Residence
1	39	Residence
1	69	Residence
1	98	Residence
1	113	Residence
1	89	Residence
1	51	Residence
1	132	Residence
1	103	Residence
1	5	Residence
1	3	Residence
1	149	Residence
1	17	Residence
1	108	Residence
1	57	Residence
1	45	Residence
1	14	Residence
1	70	Residence
1	90	Residence
1	90	Residence
1	69	Residence
1	5	Residence
1	9	Residence
1	87	Residence
1	101	Residence
1	104	Residence
1	0	Residence
1	119	Residence
1	104	Residence
1	76	Residence
1	0	Residence
1	137	Residence
1	38	Residence
1	18	Residence
1	24	Residence
1	139	Residence
1	140	Residence
1	130	Residence
1	6	Residence
1	21	Residence
1	0	Residence
1	33	Residence
1	146	Residence
1	126	Residence
1	19	Residence
1	2	Residence
1	162	Residence
1	77	Residence
1	76	Residence
1	134	Residence
1	66	Residence
1	42	Residence
1	22	Residence
1	69	Residence
1	4	Residence
1	110	Residence
1	49	Residence
1	9	Residence
1	7	Residence
1	76	Residence
1	24	Residence
1	61	Residence
1	59	Residence
1	122	Residence
1	25	Residence
1	37	Residence
1	114	Residence
1	101	Residence
1	118	Residence
1	16	Residence
1	115	Residence
1	6	Residence
1	9	Residence
1	158	Residence
1	85	Residence
1	138	Residence
1	111	Residence
1	85	Residence
1	53	Residence
1	80	Residence
1	85	Residence
1	15	Residence
1	16	Residence
1	49	Residence
1	117	Residence
1	120	Residence
1	5	Residence
1	4	Residence
1	123	Residence
1	213	Residence
1	0	Residence
1	4	Residence
1	30	Residence
1	12	Residence
1	69	Residence
1	32	Residence
1	7	Residence
1	83	Residence
1	9	Residence
1	15	Residence
1	25	Residence
1	54	Residence
1	113	Residence
1	0	Residence
1	39	Residence
1	6	Residence
1	33	Residence
1	109	Residence
1	105	Residence
1	96	Residence
1	13	Residence
1	28	Residence
1	86	Residence
1	70	Residence
1	113	Residence
1	96	Residence
1	10	Residence
1	2	Residence
1	15	Residence
1	133	Residence
1	20	Residence
1	17	Residence
1	28	Residence
1	0	Residence
1	1	Residence
1	27	Residence
1	57	Residence
1	173	Residence
1	11	Residence
1	20	Residence
1	89	Residence
1	49	Residence
1	71	Residence
1	8	Residence
1	16	Residence
1	170	Residence
1	25	Residence
1	150	Residence
1	43	Residence
1	36	Residence
1	22	Residence
1	22	Residence
1	3	Residence
1	19	Residence
1	8	Residence
1	25	Residence
1	7	Residence
1	193	Residence
1	0	Residence
1	143	Residence
1	50	Residence
1	101	Residence
1	5	Residence
1	142	Residence
1	121	Residence
1	8	Residence
1	0	Residence
1	51	Residence
1	138	Residence
1	8	Residence
1	48	Residence
1	94	Residence
1	3	Residence
1	8	Residence
1	94	Residence
1	134	Residence
1	117	Residence
1	48	Residence
1	137	Residence
1	106	Residence
1	58	Residence
1	79	Residence
1	66	Residence
1	23	Residence
1	86	Residence
1	81	Residence
1	0	Residence
1	0	Residence
1	11	Residence
1	51	Residence
1	0	Residence
1	83	Residence
1	50	Residence
1	147	Residence
1	7	Residence
1	82	Residence
1	3	Residence
1	0	Residence
1	0	Residence
1	14	Residence
1	61	Residence
1	43	Residence
1	31	Residence
1	39	Residence
1	135	Residence
1	74	Residence
1	17	Residence
1	107	Residence
1	43	Residence
1	72	Residence
1	6	Residence
1	98	Residence
1	125	Residence
1	4	Residence
1	76	Residence
1	115	Residence
1	45	Residence
1	58	Residence
1	6	Residence
1	5	Residence
1	55	Residence
1	47	Residence
1	36	Residence
1	38	Residence
1	107	Residence
1	14	Residence
1	23	Residence
1	70	Residence
1	52	Residence
1	81	Residence
1	144	Residence
1	110	Residence
1	145	Residence
1	116	Residence
1	66	Residence
1	61	Residence
1	58	Residence
1	64	Residence
1	7	Residence
1	96	Residence
1	22	Residence
1	60	Residence
1	5	Residence
1	12	Residence
1	21	Residence
1	0	Residence
1	7	Residence
1	75	Residence
1	70	Residence
1	26	Residence
1	1	Residence
1	22	Residence
1	113	Residence
1	146	Residence
1	17	Residence
1	114	Residence
1	55	Residence
1	0	Residence
1	98	Residence
1	89	Residence
1	10	Residence
1	13	Residence
1	2	Residence
1	2	Residence
1	57	Residence
1	118	Residence
1	182	Residence
1	22	Residence
1	36	Residence
1	5	Residence
1	57	Residence
1	35	Residence
1	139	Residence
1	113	Residence
1	44	Residence
1	109	Residence
1	28	Residence
1	90	Residence
1	16	Residence
1	128	Residence
1	140	Residence
1	57	Residence
1	125	Residence
1	11	Residence
1	112	Residence
1	17	Residence
1	28	Residence
1	83	Residence
1	120	Residence
1	146	Residence
1	85	Residence
1	22	Residence
1	0	Residence
1	0	Residence
1	51	Residence
1	0	Residence
1	33	Residence
1	121	Residence
1	94	Residence
1	12	Residence
1	111	Residence
1	36	Residence
1	108	Residence
1	20	Residence
1	43	Residence
1	0	Residence
1	81	Residence
1	44	Residence
1	9	Residence
1	39	Residence
1	134	Residence
1	86	Residence
1	5	Residence
1	66	Residence
1	125	Residence
1	66	Residence
1	60	Residence
1	145	Residence
1	151	Residence
1	50	Residence
1	69	Residence
1	168	Residence
1	68	Residence
1	35	Residence
1	8	Residence
1	100	Residence
1	16	Residence
1	0	Residence
1	20	Residence
1	41	Residence
1	0	Residence
1	15	Residence
1	100	Residence
1	13	Residence
1	116	Residence
1	83	Residence
1	15	Residence
1	5	Residence
1	14	Residence
1	36	Residence
1	8	Residence
1	16	Residence
1	44	Residence
1	119	Residence
1	79	Residence
1	32	Residence
1	9	Residence
1	53	Residence
1	46	Residence
1	2	Residence
1	0	Residence
1	57	Residence
1	5	Residence
1	12	Residence
1	32	Residence
1	0	Residence
1	23	Residence
1	38	Residence
1	138	Residence
1	67	Residence
1	169	Residence
1	5	Residence
1	30	Workplace
1	45	Workplace
1	19	Workplace
1	3	Workplace
1	1	Workplace
1	32	Workplace
1	9	Workplace
1	2	Workplace
1	0	Workplace
1	5	Workplace
1	67	Workplace
1	10	Workplace
1	12	Workplace
1	28	Workplace
1	21	Workplace
1	28	Workplace
1	39	Workplace
1	117	Workplace
1	30	Workplace
1	73	Workplace
1	0	Workplace
1	9	Workplace
1	79	Workplace
1	1	Workplace
1	60	Workplace
1	0	Workplace
1	35	Workplace
1	10	Workplace
1	90	Workplace
1	103	Workplace
1	54	Workplace
1	0	Workplace
1	78	Workplace
1	21	Workplace
1	10	Workplace
1	70	Workplace
1	94	Workplace
1	60	Workplace
1	32	Workplace
1	0	Workplace
1	48	Workplace
1	42	Workplace
1	26	Workplace
1	85	Workplace
1	37	Workplace
1	0	Workplace
1	32	Workplace
1	47	Workplace
1	121	Workplace
1	7	Workplace
1	19	Workplace
1	50	Workplace
1	30	Workplace
1	0	Workplace
1	47	Workplace
1	86	Workplace
0	0	Workplace
0	0	Workplace
0	79	Workplace
0	73	Workplace
0	0	Workplace
0	20	Workplace
0	7	Workplace
0	22	Workplace
0	56	Workplace
0	51	Workplace
0	0	Workplace
0	2	Workplace
0	9	Workplace
1	84	Workplace
0	29	Workplace
0	97	Workplace
0	87	Workplace
1	56	Workplace
1	98	Workplace
0	12	Workplace
0	15	Workplace
0	19	Workplace
0	3	Workplace
1	13	Workplace
1	0	Workplace
1	58	Workplace
1	22	Workplace
1	27	Workplace
1	0	Workplace
1	1	Workplace
1	10	Workplace
1	0	Workplace
1	0	Workplace
1	14	Workplace
1	5	Workplace
1	21	Workplace
1	76	Workplace
1	76	Workplace
1	0	Workplace
1	55	Workplace
1	57	Workplace
1	0	Workplace
1	27	Workplace
0	5	Workplace
0	0	Workplace
1	62	Workplace
1	43	Workplace
0	9	Workplace
0	31	Workplace
0	0	Workplace
0	10	Workplace
0	80	Workplace
0	30	Workplace
0	28	Workplace
0	0	Workplace
0	31	Workplace
1	44	Workplace
1	0	Workplace
1	115	Workplace
0	0	Workplace
0	31	Workplace
0	38	Workplace
0	43	Workplace
0	28	Workplace
0	0	Workplace
0	0	Workplace
0	59	Workplace
0	4	Workplace
0	1	Workplace
0	16	Workplace
0	1	Workplace
0	6	Workplace
0	8	Workplace
0	0	Workplace
0	0	Workplace
0	42	Workplace
1	111	Workplace
1	35	Workplace
1	0	Workplace
1	0	Workplace
1	151	Workplace
0	10	Workplace
0	73	Workplace
0	95	Workplace
0	129	Workplace
0	21	Workplace
0	0	Workplace
1	7	Workplace
0	1	Workplace
0	1	Workplace
1	27	Workplace
1	0	Workplace
0	1	Workplace
0	0	Workplace
0	0	Workplace
1	0	Workplace
0	40	Workplace
1	105	Workplace
1	62	Workplace
0	7	Workplace
0	4	Workplace
0	0	Workplace
1	29	Workplace
0	22	Workplace
1	89	Workplace
1	14	Workplace
1	84	Workplace
0	26	Workplace
1	0	Workplace
1	7	Workplace
1	69	Workplace
1	25	Workplace
1	27	Workplace
0	31	Workplace
1	31	Workplace
1	0	Workplace
1	11	Workplace
0	8	Workplace
1	15	Workplace
1	26	Workplace
0	35	Workplace
1	25	Workplace
1	41	Workplace
1	0	Workplace
1	66	Workplace
1	15	Workplace
1	54	Workplace
0	29	Workplace
1	76	Workplace
1	39	Workplace
1	46	Workplace
0	105	Workplace
0	11	Workplace
0	26	Workplace
0	27	Workplace
1	1	Workplace
1	1	Workplace
1	57	Workplace
0	2	Workplace
0	83	Workplace
0	31	Workplace
0	6	Workplace
1	1	Workplace
1	21	Workplace
1	20	Workplace
1	71	Workplace
0	47	Workplace
1	5	Workplace
0	75	Workplace
0	41	Workplace
0	60	Workplace
1	3	Workplace
0	0	Workplace
1	112	Workplace
1	8	Workplace
1	0	Workplace
1	0	Workplace
0	59	Workplace
0	1	Workplace
1	96	Workplace
1	4	Workplace
0	118	Workplace
0	0	Workplace
0	0	Workplace
0	51	Workplace
1	75	Workplace
1	39	Workplace
1	19	Workplace
0	0	Workplace
1	48	Workplace
0	0	Workplace
0	1	Workplace
0	109	Workplace
1	18	Workplace
0	9	Workplace
0	31	Workplace
0	7	Workplace
0	1	Workplace
1	77	Workplace
0	54	Workplace
1	1	Workplace
1	16	Workplace
1	31	Workplace
1	37	Workplace
1	78	Workplace
1	71	Workplace
1	11	Workplace
1	54	Workplace
1	48	Workplace
0	13	Workplace
1	19	Workplace
0	17	Workplace
0	4	Workplace
0	3	Workplace
1	48	Workplace
0	0	Workplace
0	27	Workplace
0	14	Workplace
0	13	Workplace
1	78	Workplace
1	2	Workplace
1	1	Workplace
1	61	Workplace
1	80	Workplace
0	3	Workplace
1	14	Workplace
1	5	Workplace
1	12	Workplace
1	15	Workplace
1	17	Workplace
1	80	Workplace
1	119	Workplace
1	73	Workplace
1	4	Workplace
1	51	Workplace
1	0	Workplace
1	93	Workplace
0	8	Workplace
0	15	Workplace
0	15	Workplace
0	15	Workplace
0	13	Workplace
1	50	Workplace
0	8	Workplace
1	25	Workplace
1	115	Workplace
0	25	Workplace
0	5	Workplace
0	0	Workplace
0	53	Workplace
0	0	Workplace
1	67	Workplace
1	0	Workplace
0	84	Workplace
0	16	Workplace
1	39	Workplace
1	29	Workplace
1	92	Workplace
1	71	Workplace
0	75	Workplace
0	58	Workplace
1	57	Workplace
0	0	Workplace
0	47	Workplace
0	24	Workplace
1	55	Workplace
0	3	Workplace
1	33	Workplace
1	0	Workplace
0	24	Workplace
0	4	Workplace
0	0	Workplace
0	16	Workplace
0	40	Workplace
1	0	Workplace
0	0	Workplace
1	31	Workplace
1	53	Workplace
1	29	Workplace
0	43	Workplace
1	101	Workplace
0	0	Workplace
0	103	Workplace
1	10	Workplace
1	1	Workplace
0	16	Workplace
0	48	Workplace
0	6	Workplace
1	10	Workplace
1	14	Workplace
0	54	Workplace
1	120	Workplace
0	31	Workplace
0	34	Workplace
0	83	Workplace
0	0	Workplace
0	7	Workplace
0	112	Workplace
1	96	Workplace
0	33	Workplace
0	46	Workplace
0	43	Workplace
0	30	Workplace
0	7	Workplace
0	34	Workplace
0	6	Workplace
0	56	Workplace
1	138	Workplace
0	0	Workplace
0	8	Workplace
0	39	Workplace
0	0	Workplace
0	7	Workplace
0	111	Workplace
0	77	Workplace
0	3	Workplace
0	2	Workplace
1	59	Workplace
0	9	Workplace
[truncated: 1,226 more rows]
