# Supplementary material for: A pesticide and iPSC dopaminergic neuron screen identifies and classifies Parkinson-relevant pesticides
Source: Nat Commun. 2023 May 16;14:2803. doi: 10.1038/s41467-023-38215-z (PMC10188516; doi:10.1038/s41467-023-38215-z)
Supplement: Supplementary file 6 — Source Data [file 41467_2023_38215_MOESM6_ESM.zip › Source_dat_FigS1B.csv]

Year	PD	avg_total_num_AI_yr	u90_total_num_AI_yr	min_total_num_AI_yr	facet
1974	0	6.837892604	32	0	Residence
1974	1	7.836753731	32.45	0	Residence
1975	0	6.173913043	29.75	0	Residence
1975	1	7.052093023	31	0	Residence
1976	0	5.968623482	27	0	Residence
1976	1	7.463702359	31	0	Residence
1977	0	5.874213836	25.35	0	Residence
1977	1	7.512747875	31	0	Residence
1978	0	5.539731682	25	0	Residence
1978	1	6.353612167	27	0	Residence
1979	0	5.794791667	25	0	Residence
1979	1	6.824030274	27	0	Residence
1980	0	5.630208333	25	0	Residence
1980	1	6.673644148	26	0	Residence
1981	0	5.928725702	25	0	Residence
1981	1	6.917315175	30	0	Residence
1982	0	6.146211313	27	0	Residence
1982	1	7.984541063	33	0	Residence
1983	0	7.032734952	31	0	Residence
1983	1	7.913378248	34	0	Residence
1984	0	6.758474576	32.85	0	Residence
1984	1	7.678362573	32.75	0	Residence
1985	0	6.872340426	33	0	Residence
1985	1	8.147727273	36	0	Residence
1986	0	6.233230134	30.6	0	Residence
1986	1	8.158252427	34	0	Residence
1987	0	6.457204767	29.9	0	Residence
1987	1	8.273076923	38.05	0	Residence
1988	0	6.20819849	30	0	Residence
1988	1	8.708653846	37	0	Residence
1989	0	7.375266525	39	0	Residence
1989	1	10.74371373	49	0	Residence
1990	0	9.387130802	43	0	Residence
1990	1	12.20833333	50.25	0	Residence
1991	0	8.633077766	41	0	Residence
1991	1	11.58697765	48	0	Residence
1992	0	9.920792079	44	0	Residence
1992	1	12.9556213	48.35	0	Residence
1993	0	9.123362445	43	0	Residence
1993	1	11.39766082	45	0	Residence
1994	0	7.82694414	38	0	Residence
1994	1	9.969458128	43.3	0	Residence
1995	0	8.178649237	40	0	Residence
1995	1	10.58651026	45	0	Residence
1996	0	8.474916388	42	0	Residence
1996	1	10.89882122	47.15	0	Residence
1997	0	8.331515812	42	0	Residence
1997	1	10.43818002	45	0	Residence
1998	0	8.189071038	41	0	Residence
1998	1	10.54288499	45	0	Residence
1999	0	8.007633588	41	0	Residence
1999	1	9.798029557	43	0	Residence
2000	0	7.790996785	39.4	0	Residence
2000	1	9.590953786	43	0	Residence
2001	0	6.795964126	37	0	Residence
2001	1	8.4039801	39	0	Residence
2002	0	6.925883694	36	0	Residence
2002	1	8.241639698	38.4	0	Residence
2003	0	6.651913876	37.25	0	Residence
2003	1	8.862068966	41	0	Residence
2004	0	6.974226804	36.25	0	Residence
2004	1	8.729113924	44	0	Residence
2005	0	8.62979351	44	0	Residence
2005	1	11.24802111	51.15	0	Residence
2006	0	8.941860465	43	0	Residence
2006	1	11.72842999	51.7	0	Residence
1974	0	6.922758621	32	0	Workplace
1974	1	10.53085376	39	0	Workplace
1975	0	7.168627451	31	0	Workplace
1975	1	10.05569206	40	0	Workplace
1976	0	7.05764411	32	0	Workplace
1976	1	9.785197104	39	0	Workplace
1977	0	7.372034956	31	0	Workplace
1977	1	10.28735632	37.15	0	Workplace
1978	0	6.341133005	29	0	Workplace
1978	1	8.764234162	34	0	Workplace
1979	0	7.211633663	30	0	Workplace
1979	1	9.591820369	37	0	Workplace
1980	0	6.938848921	29	0	Workplace
1980	1	9.221085759	36	0	Workplace
1981	0	6.599027947	26	0	Workplace
1981	1	10.03609516	42	0	Workplace
1982	0	7.140794224	30	0	Workplace
1982	1	11.75060926	44.5	0	Workplace
1983	0	6.925120773	33	0	Workplace
1983	1	11.4	45.3	0	Workplace
1984	0	6.548267327	31	0	Workplace
1984	1	11.34665579	48	0	Workplace
1985	0	6.493842365	30	0	Workplace
1985	1	11.42628205	50	0	Workplace
1986	0	6.411907655	33	0	Workplace
1986	1	11.30032733	46	0	Workplace
1987	0	6.910336239	31	0	Workplace
1987	1	10.18847737	43	0	Workplace
1988	0	7.077120823	30	0	Workplace
1988	1	11.67161716	44.9	0	Workplace
1989	0	8.809226933	42.95	0	Workplace
1989	1	14.00595238	65	0	Workplace
1990	0	9.937340153	44.95	0	Workplace
1990	1	17.02761001	65	0	Workplace
1991	0	8.981382979	44	0	Workplace
1991	1	15.38888889	56	0	Workplace
1992	0	11.71925134	47.65	0	Workplace
1992	1	17.10353982	62	0	Workplace
1993	0	10.45652174	48	0	Workplace
1993	1	15.6	58	0	Workplace
1994	0	8.977808599	45	0	Workplace
1994	1	12.5647482	50	0	Workplace
1995	0	9.320675105	46	0	Workplace
1995	1	13.49183303	52	0	Workplace
1996	0	9.06116643	44	0	Workplace
1996	1	13.51772388	51	0	Workplace
1997	0	10.19363762	47	0	Workplace
1997	1	13.27929688	55	0	Workplace
1998	0	9.461979914	48	0	Workplace
1998	1	12.93333333	55.8	0	Workplace
1999	0	8.557329463	47	0	Workplace
1999	1	12.190625	54	0	Workplace
2000	0	8.342182891	46	0	Workplace
2000	1	12.08805031	56.1	0	Workplace
2001	0	6.936102236	40	0	Workplace
2001	1	11.42749731	47.5	0	Workplace
2002	0	7.585690516	43	0	Workplace
2002	1	11.13348677	49	0	Workplace
2003	0	7.390763766	42.9	0	Workplace
2003	1	9.971813725	49.25	0	Workplace
2004	0	7.901380671	42	0	Workplace
2004	1	11.124	57	0	Workplace
2005	0	10.7705314	52.35	0	Workplace
2005	1	12.4384509	56.9	0	Workplace
2006	0	9.852631579	50	0	Workplace
2006	1	12.91891892	58.75	0	Workplace
