# Supplementary material for: A pesticide and iPSC dopaminergic neuron screen identifies and classifies Parkinson-relevant pesticides
Source: Nat Commun. 2023 May 16;14:2803. doi: 10.1038/s41467-023-38215-z (PMC10188516; doi:10.1038/s41467-023-38215-z)
Supplement: Supplementary file 6 — Source Data [file 41467_2023_38215_MOESM6_ESM.zip › Source_dat_FigS2.csv]

PD	Year	med_sum_total_lbs_AI	facet
0	1974	88.5513154817558	Residence
0	1975	123.684338162856	Residence
0	1976	97.2770242010431	Residence
0	1977	104.23	Residence
0	1978	102.61	Residence
0	1979	88.72	Residence
0	1980	124.630279794337	Residence
0	1981	87.4364248792834	Residence
0	1982	76.4809865660859	Residence
0	1983	64.91	Residence
0	1984	75.53	Residence
0	1985	39.85	Residence
0	1986	40.9208332994678	Residence
0	1987	44.9906669606002	Residence
0	1988	42.66	Residence
0	1989	40.6085138459339	Residence
0	1990	89.7576700776544	Residence
0	1991	135.24	Residence
0	1992	169.100130539422	Residence
0	1993	188.896012452831	Residence
0	1994	120.012080387346	Residence
0	1995	148.59	Residence
0	1996	185.92	Residence
0	1997	143.412665641175	Residence
0	1998	141.355178468475	Residence
0	1999	108.810738104647	Residence
0	2000	130.197008567028	Residence
0	2001	85.1605731437993	Residence
0	2002	132.569649483921	Residence
0	2003	60.21	Residence
0	2004	89.8	Residence
0	2005	126.75	Residence
0	2006	232.19	Residence
1	1974	183.93	Residence
1	1975	180.42	Residence
1	1976	199.86	Residence
1	1977	145.55	Residence
1	1978	163.47	Residence
1	1979	104.91	Residence
1	1980	145.5	Residence
1	1981	146	Residence
1	1982	138.82	Residence
1	1983	146.295	Residence
1	1984	130.93	Residence
1	1985	140.62	Residence
1	1986	110.154612382927	Residence
1	1987	95.4704443988908	Residence
1	1988	121.3	Residence
1	1989	138.760097613923	Residence
1	1990	151.440079525867	Residence
1	1991	310.4	Residence
1	1992	354.03563518517	Residence
1	1993	263.847709896956	Residence
1	1994	199.513090404773	Residence
1	1995	271.04	Residence
1	1996	338.45	Residence
1	1997	234.944397633355	Residence
1	1998	171.553854423824	Residence
1	1999	170.51	Residence
1	2000	204.66	Residence
1	2001	203.35598499447	Residence
1	2002	120.131390189767	Residence
1	2003	265.824094308897	Residence
1	2004	170.78	Residence
1	2005	331.58	Residence
1	2006	291.731745730561	Residence
0	1974	97.62	Workplace
0	1975	141.67	Workplace
0	1976	274.775	Workplace
0	1977	142.045	Workplace
0	1978	237.895	Workplace
0	1979	120.69	Workplace
0	1980	106.07	Workplace
0	1981	64.26	Workplace
0	1982	111.79	Workplace
0	1983	81.79	Workplace
0	1984	105.04	Workplace
0	1985	143.14	Workplace
0	1986	50.1649320062814	Workplace
0	1987	48.5550549624633	Workplace
0	1988	46.61	Workplace
0	1989	115.96	Workplace
0	1990	88.97	Workplace
0	1991	113.13	Workplace
0	1992	379.59	Workplace
0	1993	246.800063914063	Workplace
0	1994	107.063843553016	Workplace
0	1995	183.036849736607	Workplace
0	1996	249.73	Workplace
0	1997	257.084414742851	Workplace
0	1998	198.24	Workplace
0	1999	244.36	Workplace
0	2000	350.340577419037	Workplace
0	2001	119.21	Workplace
0	2002	182.45	Workplace
0	2003	100.85	Workplace
0	2004	172.150501332505	Workplace
0	2005	351.025	Workplace
0	2006	266.7	Workplace
1	1974	221.68	Workplace
1	1975	350.432555602205	Workplace
1	1976	362.485	Workplace
1	1977	178.211900355769	Workplace
1	1978	264.10476993385	Workplace
1	1979	243.5	Workplace
1	1980	156.128263998182	Workplace
1	1981	92.01	Workplace
1	1982	248.98	Workplace
1	1983	142.36	Workplace
1	1984	212.021792165281	Workplace
1	1985	258.46	Workplace
1	1986	206.05	Workplace
1	1987	164.21	Workplace
1	1988	195.07	Workplace
1	1989	257.41	Workplace
1	1990	171.78	Workplace
1	1991	420.00970190183	Workplace
1	1992	1036.18	Workplace
1	1993	614.80905593909	Workplace
1	1994	182.87	Workplace
1	1995	360.84	Workplace
1	1996	703.211265694296	Workplace
1	1997	523.489977001852	Workplace
1	1998	403.72	Workplace
1	1999	409.956965143346	Workplace
1	2000	458.977379941714	Workplace
1	2001	399.717951815743	Workplace
1	2002	594.872983929385	Workplace
1	2003	329.371917122475	Workplace
1	2004	752.57	Workplace
1	2005	1321.53350385464	Workplace
1	2006	1057.88416505697	Workplace
