# Supplementary material for: A pesticide and iPSC dopaminergic neuron screen identifies and classifies Parkinson-relevant pesticides
Source: Nat Commun. 2023 May 16;14:2803. doi: 10.1038/s41467-023-38215-z (PMC10188516; doi:10.1038/s41467-023-38215-z)
Supplement: Supplementary file 6 — Source Data [file 41467_2023_38215_MOESM6_ESM.zip › Source_dat_FigS3_pt1.csv]

chemcode	PEG	Location	OR	LCL_exp	UCL_exp	chemname2	y_facet	UCL_l	LCL_l
Chem105	PEG2	Workplace	1.15755562456315	1.0014628328469	1.33797778610384	Carbaryl	B	NA	NA
Chem105	PEG1	Residence	1.05608773866869	0.891781667196843	1.25066633772833	Carbaryl	B	NA	NA
Chem105	PEG1	Workplace	1.18376641303672	0.990924462992845	1.41413697306606	Carbaryl	B	NA	NA
Chem105	PEG2	Residence	1.16909590289641	1.00890636428086	1.35471960387861	Carbaryl	B	NA	NA
Chem106	PEG1	Residence	1.19800726346076	0.981662060149694	1.46203205926679	Carbofuran	B	NA	NA
Chem106	PEG2	Residence	1.10962263837374	0.962522423038612	1.27920386073136	Carbofuran	B	NA	NA
Chem106	PEG1	Workplace	1.23714846091347	1.01560380432995	1.50702105271292	Carbofuran	B	NA	NA
Chem106	PEG2	Workplace	1.09006229203688	0.943382971682332	1.25954764521743	Carbofuran	B	NA	NA
Chem1138	PEG1	Workplace	1.50753505457583	1.02579939504002	2.21550329602823	2,4-D, Triethylamine Salt	C	2	1.02579939504002
Chem1138	PEG1	Residence	1.14471059093807	0.926473216976095	1.41435533482841	2,4-D, Triethylamine Salt	C	NA	NA
Chem1138	PEG2	Workplace	1.08834599889561	0.958683668126478	1.235545209221	2,4-D, Triethylamine Salt	C	NA	NA
Chem1138	PEG2	Residence	1.07565309255676	0.947751528275649	1.22081530971733	2,4-D, Triethylamine Salt	C	NA	NA
Chem1354	PEG1	Residence	1.23240548864009	1.0278359676372	1.47769034773292	Endothall, Mono (N,N-Diethyl Alkylamine) Salt	B	NA	NA
Chem1354	PEG1	Workplace	1.17476941636028	0.982878932505358	1.40412327090748	Endothall, Mono (N,N-Diethyl Alkylamine) Salt	B	NA	NA
Chem1354	PEG2	Workplace	1.16028385375999	0.990373287571091	1.35934464124923	Endothall, Mono (N,N-Diethyl Alkylamine) Salt	B	NA	NA
Chem1354	PEG2	Residence	1.0547735531356	0.913867270713865	1.21740572624428	Endothall, Mono (N,N-Diethyl Alkylamine) Salt	B	NA	NA
Chem151	PEG2	Workplace	1.14488750348253	0.996782552710921	1.31499833345358	Copper Hydroxide	B	NA	NA
Chem151	PEG1	Workplace	1.1255402736564	0.934512525588883	1.35561683009462	Copper Hydroxide	B	NA	NA
Chem151	PEG2	Residence	1.12858030787873	0.988180841142702	1.28892755081022	Copper Hydroxide	B	NA	NA
Chem151	PEG1	Residence	1.08570393898357	0.892510189377527	1.32071662279458	Copper Hydroxide	B	NA	NA
Chem161	PEG2	Residence	1.31921977847523	1.11386848912054	1.56242935402035	Copper Sulfate (Pentahydrate)	A	NA	NA
Chem161	PEG1	Residence	1.02651732782573	0.845576985231151	1.2461760936391	Copper Sulfate (Pentahydrate)	A	NA	NA
Chem161	PEG2	Workplace	1.22764315252994	1.0557394227266	1.42753758883166	Copper Sulfate (Pentahydrate)	A	NA	NA
Chem161	PEG1	Workplace	1.11765830731465	0.906496306805049	1.37800902500322	Copper Sulfate (Pentahydrate)	A	NA	NA
Chem162	PEG2	Workplace	1.2018044986296	1.03710042693464	1.39266556585592	Copper Sulfate (Basic)	B	NA	NA
Chem162	PEG1	Residence	1.0371447158752	0.871136256777022	1.23478864907718	Copper Sulfate (Basic)	B	NA	NA
Chem162	PEG1	Workplace	1.03377762589651	0.867339953511579	1.23215375410462	Copper Sulfate (Basic)	B	NA	NA
Chem162	PEG2	Residence	1.14791490766453	0.9984001893888	1.31982009743522	Copper Sulfate (Basic)	B	NA	NA
Chem1626	PEG1	Residence	1.22536810393945	0.970117049692372	1.54777919904438	Ethephon	B	NA	NA
Chem1626	PEG1	Workplace	1.38633141658293	1.11790971330317	1.71920395156602	Ethephon	B	NA	NA
Chem1626	PEG2	Workplace	1.04300663567145	0.917513375763079	1.1856642865287	Ethephon	B	NA	NA
Chem1626	PEG2	Residence	1.13414773271065	1.00247826387677	1.28311119149694	Ethephon	B	NA	NA
Chem1673	PEG1	Workplace	1.32553892704662	1.07291622446158	1.63764272275558	Sodium Cacodylate	B	NA	NA
Chem1673	PEG2	Residence	1.08390102558499	0.953876362658425	1.23164959239575	Sodium Cacodylate	B	NA	NA
Chem1673	PEG1	Residence	1.2264840080096	0.987935071210162	1.52263348649082	Sodium Cacodylate	B	NA	NA
Chem1673	PEG2	Workplace	1.02548118458075	0.896105842037325	1.17353510109729	Sodium Cacodylate	B	NA	NA
Chem1685	PEG2	Residence	1.0109259536715	0.885219914886319	1.15448293313406	Acephate	A	NA	NA
Chem1685	PEG2	Workplace	1.13213741278647	0.98892573017312	1.29608835357783	Acephate	A	NA	NA
Chem1685	PEG1	Residence	1.47110512778276	1.19469790271718	1.81146237225885	Acephate	A	NA	NA
Chem1685	PEG1	Workplace	1.45204556800408	1.16349339947817	1.8121601141063	Acephate	A	NA	NA
Chem1689	PEG1	Residence	0.983907931932335	0.823725876824678	1.17523905191752	Methidathion	B	NA	NA
Chem1689	PEG1	Workplace	1.05270235864062	0.87795750020719	1.26222767688185	Methidathion	B	NA	NA
Chem1689	PEG2	Workplace	1.18020110888938	1.02254904472422	1.36215926718644	Methidathion	B	NA	NA
Chem1689	PEG2	Residence	1.20086165651081	1.04262495287461	1.38311356744531	Methidathion	B	NA	NA
Chem1697	PEG1	Residence	1.2509534962032	1.05213579602051	1.4873409455147	Methamidophos	B	NA	NA
Chem1697	PEG2	Workplace	1.0271236312138	0.897573134910954	1.17537269417325	Methamidophos	B	NA	NA
Chem1697	PEG1	Workplace	1.31936878826601	1.07778571863079	1.61510212035647	Methamidophos	B	NA	NA
Chem1697	PEG2	Residence	1.09288273128933	0.945387362699773	1.26338970825627	Methamidophos	B	NA	NA
Chem173	PEG1	Workplace	1.28548712541692	1.05930075082317	1.55996977093476	Cryolite	C	NA	NA
Chem173	PEG1	Residence	1.23760185429083	1.03370855283862	1.48171198307113	Cryolite	C	NA	NA
Chem173	PEG2	Residence	1.02970163319058	0.898729443966405	1.17976045017057	Cryolite	C	NA	NA
Chem173	PEG2	Workplace	1.02419136158613	0.894753756446734	1.17235377620914	Cryolite	C	NA	NA
Chem179	PEG2	Residence	0.966616596732006	0.847772315751381	1.10212096776203	Chlorthal-Dimethyl	C	NA	NA
Chem179	PEG2	Workplace	1.1463563804714	0.987712469047944	1.33048128096851	Chlorthal-Dimethyl	C	NA	NA
Chem179	PEG1	Residence	1.22265665573093	0.991263669003653	1.50806424622189	Chlorthal-Dimethyl	C	NA	NA
Chem179	PEG1	Workplace	1.31151653219522	1.06844138364279	1.60989235399782	Chlorthal-Dimethyl	C	NA	NA
Chem1814	PEG1	Workplace	1.1775166582156	0.99746330370297	1.39007167003322	Petroleum Distillates, Aromatic	A	NA	NA
Chem1814	PEG2	Residence	1.16858223203069	1.00108744061529	1.36410105412822	Petroleum Distillates, Aromatic	A	NA	NA
Chem1814	PEG2	Workplace	1.18950045711194	1.02239878979827	1.38391335317277	Petroleum Distillates, Aromatic	A	NA	NA
Chem1814	PEG1	Residence	1.05143171836491	0.897019315160798	1.23242458629289	Petroleum Distillates, Aromatic	A	NA	NA
Chem185	PEG2	Workplace	1.12547741600295	0.975549693547249	1.29844683701019	1,2-Dichloropropane, 1,3-Dichloropropene And Related C3 Compounds	A	NA	NA
Chem185	PEG2	Residence	1.09787669224954	0.953682582103147	1.26387254418203	1,2-Dichloropropane, 1,3-Dichloropropene And Related C3 Compounds	A	NA	NA
Chem185	PEG1	Workplace	1.26708947333491	1.05621512481906	1.52006508495245	1,2-Dichloropropane, 1,3-Dichloropropene And Related C3 Compounds	A	NA	NA
Chem185	PEG1	Residence	1.22815242533058	1.03059206222049	1.46358431734425	1,2-Dichloropropane, 1,3-Dichloropropene And Related C3 Compounds	A	NA	NA
Chem1855	PEG1	Workplace	1.12078787962234	0.927449065721255	1.35443068254259	Glyphosate, Isopropylamine Salt	B	NA	NA
Chem1855	PEG2	Residence	1.12956714253175	0.996370752892285	1.2805694323961	Glyphosate, Isopropylamine Salt	B	NA	NA
Chem1855	PEG1	Residence	1.25055739589675	1.00308675595242	1.55908129695837	Glyphosate, Isopropylamine Salt	B	NA	NA
Chem1855	PEG2	Workplace	1.1103784421068	0.9693490851667	1.27192597956957	Glyphosate, Isopropylamine Salt	B	NA	NA
Chem1868	PEG2	Residence	1.03626821614691	0.916810438324363	1.17129100074269	Oryzalin	B	NA	NA
Chem1868	PEG1	Workplace	1.32237768820676	1.07953954941925	1.61984130290342	Oryzalin	B	NA	NA
Chem1868	PEG1	Residence	1.17945151370861	0.953654632497409	1.45871033997552	Oryzalin	B	NA	NA
Chem1868	PEG2	Workplace	1.09317727579308	0.955698727051052	1.25043229888759	Oryzalin	B	NA	NA
Chem190	PEG2	Residence	1.06035099346776	0.922438188648069	1.21888300287732	S,S,S-Tributyl Phosphorotrithioate	B	NA	NA
Chem190	PEG2	Workplace	1.06659511769484	0.921862018689809	1.23405143288939	S,S,S-Tributyl Phosphorotrithioate	B	NA	NA
Chem190	PEG1	Residence	1.14778609959872	0.955472291011937	1.3788080960849	S,S,S-Tributyl Phosphorotrithioate	B	NA	NA
Chem190	PEG1	Workplace	1.25782552601972	1.04740440675323	1.51051976075898	S,S,S-Tributyl Phosphorotrithioate	B	NA	NA
Chem1910	PEG1	Residence	0.971756815415032	0.798231285651696	1.18300463196529	Oxamyl	C	NA	NA
Chem1910	PEG2	Workplace	1.17343971350115	1.00697821281792	1.36741862305877	Oxamyl	C	NA	NA
Chem1910	PEG2	Residence	1.12903022183137	0.984776119498499	1.29441526512415	Oxamyl	C	NA	NA
Chem1910	PEG1	Workplace	1.07543307111498	0.873890747785267	1.32345638557097	Oxamyl	C	NA	NA
Chem2045	PEG1	Residence	1.0919238089026	0.898637047531876	1.32678438722623	Petroleum Oil, Paraffin Based	C	NA	NA
Chem2045	PEG2	Workplace	1.22308352914831	0.991300294741719	1.50906171137944	Petroleum Oil, Paraffin Based	C	NA	NA
Chem2045	PEG2	Residence	1.19201794802848	0.921574697270989	1.54182487065853	Petroleum Oil, Paraffin Based	C	NA	NA
Chem2045	PEG1	Workplace	1.08726716834442	0.915955998833839	1.29061865074826	Petroleum Oil, Paraffin Based	C	NA	NA
Chem2056	PEG1	Residence	1.40556978817415	1.06799450792127	1.84984699338319	Endothall, Mono [N,N-Dimethyl Alkylamine] Salt	C	NA	NA
Chem2056	PEG2	Workplace	0.951684371920068	0.833070898595091	1.08718615100383	Endothall, Mono [N,N-Dimethyl Alkylamine] Salt	C	NA	NA
Chem2056	PEG1	Workplace	1.28663584845947	1.0319553423139	1.60417000490461	Endothall, Mono [N,N-Dimethyl Alkylamine] Salt	C	NA	NA
Chem2056	PEG2	Residence	1.14275582128943	1.0099957426028	1.29296670471655	Endothall, Mono [N,N-Dimethyl Alkylamine] Salt	C	NA	NA
Chem2081	PEG2	Residence	0.98850303737839	0.877576822354268	1.11345038977322	Iprodione	B	NA	NA
Chem2081	PEG1	Residence	1.45264058518453	1.12262137896515	1.87967618403137	Iprodione	B	NA	NA
Chem2081	PEG1	Workplace	1.58858180373139	1.19789522118755	2.10668855047663	Iprodione	B	2	1.19789522118755
Chem2081	PEG2	Workplace	1.12264664506995	0.994517279502207	1.26728365174072	Iprodione	B	NA	NA
Chem2106	PEG1	Residence	0.18033811857653	2.82357924579657e-66	1.15179473216976e+64	Petroleum Distillates, Refined	C	2	2.82357924579657e-66
Chem2106	PEG2	Workplace	1.11529937426833	0.974289788142961	1.27671736826293	Petroleum Distillates, Refined	C	NA	NA
Chem2106	PEG1	Workplace	1.03404200417862	0.745798025738436	1.43368959088763	Petroleum Distillates, Refined	C	NA	NA
Chem2106	PEG2	Residence	1.1210284458209	0.984868451092016	1.27601282683611	Petroleum Distillates, Refined	C	NA	NA
Chem216	PEG2	Residence	1.18284300093803	1.02243327528011	1.36841943498442	Dimethoate	A	NA	NA
Chem216	PEG1	Workplace	1.1900212078443	1.00588194675825	1.40786946190173	Dimethoate	A	NA	NA
Chem216	PEG2	Workplace	1.2229025503833	1.04763306199208	1.42749470400475	Dimethoate	A	NA	NA
Chem216	PEG1	Residence	1.0781321279414	0.907069594178289	1.28145502038621	Dimethoate	A	NA	NA
Chem2186	PEG1	Residence	1.32113176351334	0.974666056823927	1.79075604853979	Fluazifop-Butyl	B	NA	NA
Chem2186	PEG2	Residence	1.14397728718891	0.955184261420762	1.37008542378779	Fluazifop-Butyl	B	NA	NA
Chem2186	PEG2	Workplace	1.69074443534894	1.07123835506434	2.66851605167899	Fluazifop-Butyl	B	2	1.07123835506434
Chem2186	PEG1	Workplace	2.52700971846154	1.11758149394994	5.71392614477663	Fluazifop-Butyl	B	2	1.11758149394994
Chem229	PEG1	Workplace	1.28193617649968	0.969890660754225	1.69437693042707	Diquat Dibromide	B	NA	NA
Chem229	PEG2	Workplace	1.30966582225151	1.11136557096363	1.54334866113093	Diquat Dibromide	B	NA	NA
Chem229	PEG2	Residence	1.02387654466741	0.89942669747795	1.16554598797173	Diquat Dibromide	B	NA	NA
Chem229	PEG1	Residence	1.21788408272226	0.97396850349162	1.52288460420527	Diquat Dibromide	B	NA	NA
Chem230	PEG2	Residence	1.20063206674634	1.02011462128871	1.41309351872491	Disulfoton	B	NA	NA
Chem230	PEG2	Workplace	1.15555499222062	0.991975529471194	1.34610915327502	Disulfoton	B	NA	NA
Chem230	PEG1	Workplace	1.15037833095988	0.966580824047742	1.36912534515239	Disulfoton	B	NA	NA
Chem230	PEG1	Residence	0.966171145410914	0.818403061727163	1.14061973357553	Disulfoton	B	NA	NA
Chem231	PEG1	Residence	1.03654785518898	0.856146219163969	1.25496256602763	Diuron	A	NA	NA
Chem231	PEG2	Residence	1.33777262302925	1.15762146912459	1.54595922644723	Diuron	A	NA	NA
Chem231	PEG1	Workplace	1.08769276117071	0.900247082799644	1.31416759388318	Diuron	A	NA	NA
Chem231	PEG2	Workplace	1.1659235057075	1.01529206635028	1.33890302723223	Diuron	A	NA	NA
Chem238	PEG1	Workplace	1.27903218875384	1.06774446731321	1.53213000858243	Dinoseb	B	NA	NA
Chem238	PEG2	Residence	1.12668301972797	0.976096449360286	1.30050122380354	Dinoseb	B	NA	NA
Chem238	PEG1	Residence	1.20288594825298	1.00290671750584	1.44274096408777	Dinoseb	B	NA	NA
Chem238	PEG2	Workplace	0.968936661438308	0.829721685214024	1.13150984313137	Dinoseb	B	NA	NA
Chem251	PEG1	Residence	1.16621010661408	0.975082130817119	1.39480149393068	Dsma	B	NA	NA
Chem251	PEG2	Workplace	1.285686856816	0.932787706386231	1.77209742631938	Dsma	B	NA	NA
Chem251	PEG2	Residence	1.11186979168455	0.905268714320737	1.3656215155831	Dsma	B	NA	NA
Chem251	PEG1	Workplace	1.1636765713421	0.958688395337952	1.41249562347435	Dsma	B	NA	NA
Chem253	PEG2	Residence	1.24429968402854	1.08930842150709	1.42134373801261	Chlorpyrifos	A	NA	NA
Chem253	PEG1	Residence	1.1218339460745	0.917122610627663	1.37223898743896	Chlorpyrifos	A	NA	NA
Chem253	PEG2	Workplace	1.14018500414112	0.996220225172962	1.3049542769949	Chlorpyrifos	A	NA	NA
Chem253	PEG1	Workplace	1.232687044163	1.01366287869259	1.49903619910317	Chlorpyrifos	A	NA	NA
Chem259	PEG2	Residence	1.07977144623002	0.942694358513029	1.23678089888299	Endosulfan	B	NA	NA
Chem259	PEG2	Workplace	1.04863816485288	0.913437870889115	1.20384980285047	Endosulfan	B	NA	NA
Chem259	PEG1	Residence	1.11989893984403	0.934143356111013	1.34259225552393	Endosulfan	B	NA	NA
Chem259	PEG1	Workplace	1.31608668643523	1.08616947227768	1.5946721118758	Endosulfan	B	NA	NA
Chem271	PEG2	Residence	1.09862448267451	0.934961323195256	1.29093655960758	Ethylene Dibromide	C	NA	NA
Chem271	PEG1	Workplace	1.15549597010861	0.98100516362496	1.3610233528268	Ethylene Dibromide	C	NA	NA
Chem271	PEG2	Workplace	1.27281341047076	1.01737161246002	1.59239156865887	Ethylene Dibromide	C	NA	NA
Chem271	PEG1	Residence	0.987508461353128	0.836272750035046	1.1660943887065	Ethylene Dibromide	C	NA	NA
Chem294	PEG2	Workplace	1.12491738191526	0.940085047465507	1.34609003679693	Folpet	C	NA	NA
Chem294	PEG1	Residence	1.06913231464849	0.904114769661801	1.26426859131303	Folpet	C	NA	NA
Chem294	PEG2	Residence	1.18296608149785	0.962527623332798	1.45388944280773	Folpet	C	NA	NA
Chem294	PEG1	Workplace	1.22809265020507	0.94760417769657	1.59160501081144	Folpet	C	NA	NA
Chem314	PEG2	Workplace	1.12055388136879	0.967727485282469	1.29751507541831	Azinphos-Methyl	B	NA	NA
Chem314	PEG1	Residence	1.11196522533739	0.934996440654544	1.32242927202381	Azinphos-Methyl	B	NA	NA
Chem314	PEG2	Residence	1.07617198428301	0.937846665723292	1.23489924534992	Azinphos-Methyl	B	NA	NA
Chem314	PEG1	Workplace	1.16524648558643	0.984451462150025	1.37924460918176	Azinphos-Methyl	B	NA	NA
Chem34	PEG2	Residence	1.18872724613183	1.03961791762052	1.35922288539467	Msma	A	NA	NA
Chem34	PEG2	Workplace	1.41140467895878	1.14239974944868	1.74375315536273	Msma	A	NA	NA
Chem34	PEG1	Residence	1.00041014910297	0.805566799667633	1.2423804789884	Msma	A	NA	NA
Chem34	PEG1	Workplace	1.07666477021341	0.893472910250384	1.29741709470951	Msma	A	NA	NA
Chem346	PEG1	Workplace	1.26548312998159	1.04762545430727	1.52864513331909	Dicofol	A	NA	NA
Chem346	PEG1	Residence	1.1751195359092	0.982394898551532	1.40565257994671	Dicofol	A	NA	NA
Chem346	PEG2	Workplace	1.20278587750671	1.04192889169777	1.38847658286189	Dicofol	A	NA	NA
Chem346	PEG2	Residence	1.2854252196359	1.11273229197517	1.4849196048252	Dicofol	A	NA	NA
Chem367	PEG1	Residence	1.09073429838186	0.922094728946406	1.2902159315301	Malathion	A	NA	NA
Chem367	PEG2	Workplace	1.24264982997718	1.06313773941747	1.45247275370774	Malathion	A	NA	NA
Chem367	PEG1	Workplace	1.24019407470198	1.04773489763711	1.4680062164529	Malathion	A	NA	NA
Chem367	PEG2	Residence	1.13192973071582	0.975081510520498	1.31400801005287	Malathion	A	NA	NA
Chem382	PEG1	Workplace	1.21932431036276	1.01479361466556	1.46507797482702	Oxydemeton-Methyl	A	NA	NA
Chem382	PEG1	Residence	1.15114242474969	0.960951437177659	1.37897590949084	Oxydemeton-Methyl	A	NA	NA
Chem382	PEG2	Workplace	1.18299191221902	1.01015009678446	1.3854078407065	Oxydemeton-Methyl	A	NA	NA
Chem382	PEG2	Residence	1.08919453904823	0.945275029655329	1.25502600478619	Oxydemeton-Methyl	A	NA	NA
Chem383	PEG1	Workplace	1.34135568337142	1.12348422524393	1.60147782130379	Methomyl	A	NA	NA
Chem383	PEG1	Residence	1.18592503282738	1.00202306200931	1.4035786568289	Methomyl	A	NA	NA
Chem383	PEG2	Residence	1.20825690157583	1.03802838575907	1.40640155918092	Methomyl	A	NA	NA
Chem383	PEG2	Workplace	1.12700247219165	0.972053367124281	1.30665107007823	Methomyl	A	NA	NA
Chem401	PEG2	Residence	0.993988386888613	0.876637961841994	1.12704783077544	Mineral Oil	B	NA	NA
Chem401	PEG2	Workplace	1.17580277215006	1.02531059784635	1.34838375990623	Mineral Oil	B	NA	NA
Chem401	PEG1	Residence	1.20090384367692	0.974989175802173	1.47916518208673	Mineral Oil	B	NA	NA
Chem401	PEG1	Workplace	1.21832196419271	0.994690368008692	1.49223160912465	Mineral Oil	B	NA	NA
Chem418	PEG2	Workplace	1.11521451160902	0.968077734119666	1.2847144016119	Naled	B	NA	NA
Chem418	PEG2	Residence	1.14894395921752	0.996744843364453	1.32438329649803	Naled	B	NA	NA
Chem418	PEG1	Workplace	1.17307931730543	0.981540360907588	1.40199541404221	Naled	B	NA	NA
Chem418	PEG1	Residence	0.994104290081582	0.836253219878743	1.18175131176404	Naled	B	NA	NA
Chem445	PEG1	Residence	1.12748278028818	0.939233837777654	1.35346211850101	Propargite	B	NA	NA
Chem445	PEG1	Workplace	1.24755058323183	1.04027895169981	1.49612030040495	Propargite	B	NA	NA
Chem445	PEG2	Workplace	1.09293876751861	0.95087201574247	1.25623125906421	Propargite	B	NA	NA
Chem445	PEG2	Residence	1.1084806383988	0.968832327004073	1.26825797556179	Propargite	B	NA	NA
Chem459	PEG2	Residence	1.1083448722739	0.958240118849147	1.28196297747499	Parathion	A	NA	NA
Chem459	PEG1	Residence	1.05822775524217	0.895612237147879	1.25036922846329	Parathion	A	NA	NA
Chem459	PEG1	Workplace	1.19718947744449	1.01377360499981	1.41378966451202	Parathion	A	NA	NA
Chem459	PEG2	Workplace	1.22891004304293	1.0534507519617	1.43359325633353	Parathion	A	NA	NA
Chem473	PEG1	Workplace	1.30657857516142	1.1065073629451	1.54282531706528	Petroleum Hydrocarbons	A	NA	NA
Chem473	PEG1	Residence	1.165275203794	0.975620933310006	1.3917970127704	Petroleum Hydrocarbons	A	NA	NA
Chem473	PEG2	Residence	1.03940455171011	0.912081697606087	1.18450115263938	Petroleum Hydrocarbons	A	NA	NA
Chem473	PEG2	Workplace	1.17467803836881	1.0032953033078	1.37533634342417	Petroleum Hydrocarbons	A	NA	NA
Chem478	PEG1	Workplace	1.20357805328844	0.99242357359167	1.45965913033986	Phorate	A	NA	NA
Chem478	PEG2	Residence	1.2330876785366	1.07067851420861	1.42013237660107	Phorate	A	NA	NA
Chem478	PEG2	Workplace	1.18409306531461	1.0236998894923	1.36961662467455	Phorate	A	NA	NA
Chem478	PEG1	Residence	1.09544233919988	0.898057487924613	1.33621058189142	Phorate	A	NA	NA
Chem480	PEG2	Residence	1.10221113822597	0.966807120514813	1.25657886402665	Mevinphos	A	NA	NA
Chem480	PEG1	Workplace	1.41820021057723	1.14735837915832	1.75297611785147	Mevinphos	A	NA	NA
Chem480	PEG1	Residence	1.29499602719414	1.03903838316009	1.61400650604281	Mevinphos	A	NA	NA
Chem480	PEG2	Workplace	1.16417435359864	0.988494673958331	1.37107660899135	Mevinphos	A	NA	NA
Chem502	PEG1	Workplace	1.33501220745061	1.07639711070992	1.6557621497764	Prometryn	A	NA	NA
Chem502	PEG2	Residence	1.26305492503392	1.09325927222723	1.4592217822241	Prometryn	A	NA	NA
Chem502	PEG1	Residence	1.20139001177973	0.973532151623637	1.48257862670168	Prometryn	A	NA	NA
Chem502	PEG2	Workplace	1.18852471225304	1.0337987898874	1.36640805295393	Prometryn	A	NA	NA
Chem531	PEG1	Residence	1.02889962231346	0.837765358043761	1.26364073500097	Simazine	C	NA	NA
Chem531	PEG2	Workplace	1.0981234393782	0.955241993927665	1.26237654518685	Simazine	C	NA	NA
Chem531	PEG2	Residence	1.11528222108218	0.979577810931007	1.26978624748536	Simazine	C	NA	NA
Chem531	PEG1	Workplace	1.12662327960239	0.935682074065861	1.35652915592001	Simazine	C	NA	NA
Chem536	PEG1	Workplace	1.29972867255754	1.08020611491769	1.56386322845145	Sodium Chlorate	A	NA	NA
Chem536	PEG1	Residence	1.20582199027052	1.00746170260215	1.44323766200187	Sodium Chlorate	A	NA	NA
Chem536	PEG2	Workplace	1.23212599184487	1.06873464515108	1.42049709595134	Sodium Chlorate	A	NA	NA
Chem536	PEG2	Residence	1.22436245452479	1.06457172906052	1.40813754407408	Sodium Chlorate	A	NA	NA
Chem560	PEG2	Residence	1.05315936181602	0.920476345410494	1.20496810907846	Sulfur	C	NA	NA
Chem560	PEG2	Workplace	1.05013386490552	0.916879010632898	1.20275534877844	Sulfur	C	NA	NA
Chem560	PEG1	Workplace	1.25603781446453	1.03913875680245	1.51821013414933	Sulfur	C	NA	NA
Chem560	PEG1	Residence	1.18721282275364	0.985313501337677	1.43048307426737	Sulfur	C	NA	NA
Chem573	PEG1	Residence	1.27705181357489	1.07268842749846	1.5203495187863	1,3-Dichloropropene	A	NA	NA
Chem573	PEG2	Residence	1.08357603735912	0.939771779105719	1.24938528145226	1,3-Dichloropropene	A	NA	NA
Chem573	PEG2	Workplace	1.19780579918957	1.04109792110867	1.37810162087761	1,3-Dichloropropene	A	NA	NA
Chem573	PEG1	Workplace	1.24681222247018	1.03906567308257	1.49609476895644	1,3-Dichloropropene	A	NA	NA
Chem575	PEG1	Residence	1.1731877952337	0.953948470758566	1.44281336474164	Aldicarb	C	NA	NA
Chem575	PEG2	Workplace	1.13841553448433	0.979539492005567	1.32306041740263	Aldicarb	C	NA	NA
Chem575	PEG1	Workplace	1.12315851146676	0.9538049355713	1.32258179302106	Aldicarb	C	NA	NA
Chem575	PEG2	Residence	1.01916204074221	0.896276814622831	1.15889560941832	Aldicarb	C	NA	NA
Chem597	PEG1	Residence	1.17893387005927	0.961329665249923	1.44579442434204	Trifluralin	A	NA	NA
Chem597	PEG1	Workplace	1.35332069937337	1.09732300537405	1.66904084429372	Trifluralin	A	NA	NA
Chem597	PEG2	Residence	1.15974985230506	1.01578812981485	1.32411442942021	Trifluralin	A	NA	NA
Chem597	PEG2	Workplace	1.06151249269751	0.928338613040564	1.2137906969767	Trifluralin	A	NA	NA
Chem622	PEG1	Workplace	1.15561285417989	0.977997607167443	1.3654850062605	Xylene	C	NA	NA
Chem622	PEG1	Residence	1.09132404456585	0.9127776118118	1.30479555461875	Xylene	C	NA	NA
Chem622	PEG2	Workplace	1.13500651040774	0.973420654061009	1.32341529152228	Xylene	C	NA	NA
Chem622	PEG2	Residence	1.03513674538118	0.901867623247127	1.18809906689015	Xylene	C	NA	NA
Chem694	PEG1	Residence	1.20389378227814	0.948642611519829	1.52782535952704	Propyzamide	C	NA	NA
Chem694	PEG2	Residence	1.02853941555154	0.910505868950883	1.16187425629892	Propyzamide	C	NA	NA
Chem694	PEG1	Workplace	1.50628015035107	1.03987564526957	2.18187617111993	Propyzamide	C	2	1.03987564526957
Chem694	PEG2	Workplace	1.16791154569038	1.00129648495982	1.36225124031234	Propyzamide	C	NA	NA
Chem763	PEG2	Workplace	1.06126524960077	0.925934943865688	1.21637479768076	Petroleum Distillates	B	NA	NA
Chem763	PEG2	Residence	1.09660496839693	0.961500636522856	1.25069335477683	Petroleum Distillates	B	NA	NA
Chem763	PEG1	Residence	1.22987163185648	0.962108583330889	1.5721554272062	Petroleum Distillates	B	NA	NA
Chem763	PEG1	Workplace	1.33640890216301	1.0898527736118	1.63874313762742	Petroleum Distillates	B	NA	NA
Chem786	PEG2	Residence	1.15839317841858	1.01020598221034	1.32831796627323	Mcpa, Dimethylamine Salt	A	NA	NA
Chem786	PEG1	Residence	1.03244575099721	0.795946271018813	1.33921631090474	Mcpa, Dimethylamine Salt	A	NA	NA
Chem786	PEG2	Workplace	1.16247968405367	1.01139558532145	1.3361329982551	Mcpa, Dimethylamine Salt	A	NA	NA
Chem786	PEG1	Workplace	1.25549953246364	0.982019457710335	1.60514037032592	Mcpa, Dimethylamine Salt	A	NA	NA
Chem806	PEG1	Workplace	0.981580461942195	0.81050831412117	1.1887604192085	2,4-D, Dimethylamine Salt	C	NA	NA
Chem806	PEG2	Residence	1.15945828302948	1.006972978325	1.33503434453807	2,4-D, Dimethylamine Salt	C	NA	NA
Chem806	PEG1	Residence	1.00823045923493	0.826237143597425	1.23031101519248	2,4-D, Dimethylamine Salt	C	NA	NA
Chem806	PEG2	Workplace	1.26789155098064	1.06894168053605	1.50386968187259	2,4-D, Dimethylamine Salt	C	NA	NA
Chem81	PEG1	Residence	1.16825699283037	0.961337408150097	1.41971423324034	Dicloran	A	NA	NA
Chem81	PEG2	Workplace	1.12797314319411	0.983599696352327	1.29353782487489	Dicloran	A	NA	NA
Chem81	PEG1	Workplace	1.50458021136239	1.16895807041517	1.93656356863106	Dicloran	A	NA	NA
Chem81	PEG2	Residence	1.08186920135806	0.950051909809654	1.23197580759733	Dicloran	A	NA	NA
Chem810	PEG1	Workplace	1.00163907351362	0.712810051203914	1.40750096311732	2,4-D, Isopropyl Ester	B	NA	NA
Chem810	PEG1	Residence	1.25890993765607	0.925153027869494	1.71307252247655	2,4-D, Isopropyl Ester	B	NA	NA
Chem810	PEG2	Residence	1.15110480665494	0.994862400814789	1.3318849670255	2,4-D, Isopropyl Ester	B	NA	NA
Chem810	PEG2	Workplace	1.10814748023996	0.976167544086299	1.25797138554897	2,4-D, Isopropyl Ester	B	NA	NA
Chem834	PEG2	Workplace	1.15253262697581	1.00030468534574	1.32792685639041	Bromoxynil Octanoate	A	NA	NA
Chem834	PEG1	Workplace	1.15055600479594	0.960363759638586	1.37841427988722	Bromoxynil Octanoate	A	NA	NA
Chem834	PEG2	Residence	1.17605522832386	1.0181472753504	1.35845366731634	Bromoxynil Octanoate	A	NA	NA
Chem834	PEG1	Residence	1.10985140105729	0.912273557235202	1.35022014247778	Bromoxynil Octanoate	A	NA	NA
Chem849	PEG1	Residence	0.920430407871809	0.745599521538937	1.13625627600516	Dicamba, Dimethylamine Salt	B	NA	NA
Chem849	PEG2	Residence	1.27718431546147	1.07250093238698	1.52093086952414	Dicamba, Dimethylamine Salt	B	NA	NA
Chem849	PEG1	Workplace	1.08578394812322	0.749344171050166	1.57327811111127	Dicamba, Dimethylamine Salt	B	NA	NA
Chem849	PEG2	Workplace	1.25178829489383	1.07599745034523	1.45629892964008	Dicamba, Dimethylamine Salt	B	NA	NA
Chem862	PEG2	Workplace	1.29566475580687	1.10680633923147	1.51674877522452	Xylene Range Aromatic Solvent	A	NA	NA
Chem862	PEG1	Residence	1.00791982012221	0.852027337149743	1.19233540932342	Xylene Range Aromatic Solvent	A	NA	NA
Chem862	PEG1	Workplace	1.17157667351949	0.986375417436504	1.39155120623567	Xylene Range Aromatic Solvent	A	NA	NA
Chem862	PEG2	Residence	1.31577337564323	1.1239953464383	1.54027290374252	Xylene Range Aromatic Solvent	A	NA	NA
Chem90480	PEG2	Residence	1.09171004161005	0.959133619426197	1.2426118643044	Mevinphos, Other Related	A	NA	NA
Chem90480	PEG1	Workplace	1.41893219637025	1.13968706514844	1.76659772622222	Mevinphos, Other Related	A	NA	NA
Chem90480	PEG1	Residence	1.30759285848344	1.03959585336988	1.64467670587039	Mevinphos, Other Related	A	NA	NA
Chem90480	PEG2	Workplace	1.15650000605259	0.978287475303039	1.36717713122653	Mevinphos, Other Related	A	NA	NA
Chem90849	PEG2	Workplace	1.21978153664215	1.040017728781	1.43061695580613	Dicamba, Dimethylamine Salt, Other Related	B	NA	NA
Chem90849	PEG1	Workplace	1.04775023392991	0.660072823886321	1.66312036032141	Dicamba, Dimethylamine Salt, Other Related	B	NA	NA
Chem90849	PEG2	Residence	1.20564428476163	1.02947160830675	1.41196525445631	Dicamba, Dimethylamine Salt, Other Related	B	NA	NA
Chem90849	PEG1	Residence	0.951906643241474	0.789886359980123	1.14716027944837	Dicamba, Dimethylamine Salt, Other Related	B	NA	NA
Chem99	PEG2	Residence	1.39569115272034	1.16424171287786	1.67315238084601	Calcium Hydroxide	B	NA	NA
Chem99	PEG2	Workplace	1.29452951197483	1.07167792587145	1.56372228718912	Calcium Hydroxide	B	NA	NA
Chem99	PEG1	Workplace	1.01631561588432	0.859855207154402	1.20124577079504	Calcium Hydroxide	B	NA	NA
Chem99	PEG1	Residence	0.925575579667064	0.777776355896562	1.10146078262882	Calcium Hydroxide	B	NA	NA
Chem105	Combined	W Workplace	1.16794022481406	1.04387474964981	1.30675099593733	Carbaryl	B	NA	NA
Chem105	Combined	R Residence	1.11890686220279	1.00125628521801	1.25038173019997	Carbaryl	B	NA	NA
Chem106	Combined	R Residence	1.13871558971398	1.01426408142031	1.27843745826222	Carbofuran	B	NA	NA
Chem106	Combined	W Workplace	1.13931195132841	1.01393003811265	1.28019850842562	Carbofuran	B	NA	NA
Chem1138	Combined	R Residence	1.09344964344978	0.980900494911853	1.21891275309011	2,4-D, Triethylamine Salt	C	NA	NA
Chem1138	Combined	W Workplace	1.12363189107368	0.996094176898169	1.26749925450762	2,4-D, Triethylamine Salt	C	NA	NA
Chem1354	Combined	R Residence	1.11978413410358	1.00061830296308	1.25314168577263	Endothall, Mono (N,N-Diethyl Alkylamine) Salt	B	NA	NA
Chem1354	Combined	W Workplace	1.1666468835993	1.03637680590647	1.31329159747212	Endothall, Mono (N,N-Diethyl Alkylamine) Salt	B	NA	NA
Chem151	Combined	R Residence	1.11489828821855	0.998806201480597	1.24448385605743	Copper Hydroxide	B	NA	NA
Chem151	Combined	W Workplace	1.13794646723529	1.01829305975945	1.27165961692716	Copper Hydroxide	B	NA	NA
Chem161	Combined	R Residence	1.18364300557908	1.04196662617156	1.34458314639495	Copper Sulfate (Pentahydrate)	A	NA	NA
Chem161	Combined	W Workplace	1.18889892746265	1.0519328341922	1.34369858395691	Copper Sulfate (Pentahydrate)	A	NA	NA
Chem162	Combined	W Workplace	1.12924603101264	1.00870909780229	1.26418667318071	Copper Sulfate (Basic)	B	NA	NA
Chem162	Combined	R Residence	1.10334333587647	0.989435978947736	1.23036410917428	Copper Sulfate (Basic)	B	NA	NA
Chem1626	Combined	W Workplace	1.12371166275591	1.00652533930111	1.25454159146201	Ethephon	B	NA	NA
Chem1626	Combined	R Residence	1.15345610426785	1.03422341215588	1.28643479622972	Ethephon	B	NA	NA
Chem1673	Combined	R Residence	1.11912116732893	1.00252858665154	1.24927329139492	Sodium Cacodylate	B	NA	NA
Chem1673	Combined	W Workplace	1.10448555606608	0.985783471707549	1.23748102759883	Sodium Cacodylate	B	NA	NA
Chem1685	Combined	W Workplace	1.21127106664354	1.07921920922807	1.35948061741526	Acephate	A	NA	NA
Chem1685	Combined	R Residence	1.12681926727486	1.00748672921504	1.26028623929482	Acephate	A	NA	NA
Chem1689	Combined	R Residence	1.11165694323725	0.99526988637352	1.24165432549197	Methidathion	B	NA	NA
Chem1689	Combined	W Workplace	1.12948041576325	1.00928621025349	1.26398834803491	Methidathion	B	NA	NA
Chem1697	Combined	W Workplace	1.10937889251809	0.991656113703601	1.2410769319701	Methamidophos	B	NA	NA
Chem1697	Combined	R Residence	1.15548308162264	1.0339425540747	1.29131076640037	Methamidophos	B	NA	NA
Chem173	Combined	W Workplace	1.10336522751924	0.987660364584445	1.23262496800791	Cryolite	C	NA	NA
Chem173	Combined	R Residence	1.10088882718295	0.987660225952721	1.22709832589155	Cryolite	C	NA	NA
Chem179	Combined	W Workplace	1.20093408011477	1.06460463362369	1.35472138597784	Chlorthal-Dimethyl	C	NA	NA
Chem179	Combined	R Residence	1.03261939659844	0.923917315660131	1.15411065487983	Chlorthal-Dimethyl	C	NA	NA
Chem1814	Combined	W Workplace	1.18404242869628	1.0587592122858	1.32415043636433	Petroleum Distillates, Aromatic	A	NA	NA
Chem1814	Combined	R Residence	1.11000222652177	0.993562282277924	1.24008828118803	Petroleum Distillates, Aromatic	A	NA	NA
Chem185	Combined	R Residence	1.14720364716017	1.02791672878998	1.28033348538535	1,2-Dichloropropane, 1,3-Dichloropropene And Related C3 Compounds	A	NA	NA
Chem185	Combined	W Workplace	1.17753173859164	1.05231294673278	1.31765079931374	1,2-Dichloropropane, 1,3-Dichloropropene And Related C3 Compounds	A	NA	NA
Chem1855	Combined	R Residence	1.15803182176674	1.03839010957444	1.29145846812234	Glyphosate, Isopropylamine Salt	B	NA	NA
Chem1855	Combined	W Workplace	1.11390427636907	0.997506461181088	1.24388441097831	Glyphosate, Isopropylamine Salt	B	NA	NA
Chem1868	Combined	R Residence	1.07025775331503	0.962506165190762	1.19007202234794	Oryzalin	B	NA	NA
Chem1868	Combined	W Workplace	1.15851308711771	1.03571442406903	1.2958712767078	Oryzalin	B	NA	NA
Chem190	Combined	R Residence	1.09155152287944	0.976928409718604	1.21962337797468	S,S,S-Tributyl Phosphorotrithioate	B	NA	NA
Chem190	Combined	W Workplace	1.13711321185818	1.01453498615496	1.27450159356548	S,S,S-Tributyl Phosphorotrithioate	B	NA	NA
Chem1910	Combined	R Residence	1.07519964833895	0.961032835478426	1.20292901668931	Oxamyl	C	NA	NA
Chem1910	Combined	W Workplace	1.13795213379537	1.00611016548763	1.28707084296461	Oxamyl	C	NA	NA
Chem2045	Combined	W Workplace	1.13964501725789	0.997881933278381	1.30154752987035	Petroleum Oil, Paraffin Based	C	NA	NA
Chem2045	Combined	R Residence	1.12738120996914	0.965197779503705	1.3168165318874	Petroleum Oil, Paraffin Based	C	NA	NA
Chem2056	Combined	W Workplace	1.03146820553997	0.920366031069119	1.1559821018209	Endothall, Mono [N,N-Dimethyl Alkylamine] Salt	C	NA	NA
Chem2056	Combined	R Residence	1.18323740929514	1.05719765614059	1.32430369914602	Endothall, Mono [N,N-Dimethyl Alkylamine] Salt	C	NA	NA
Chem2081	Combined	W Workplace	1.18496907987905	1.06009734070981	1.32454979967143	Iprodione	B	NA	NA
Chem2081	Combined	R Residence	1.05771702547764	0.949381925714535	1.17841437221722	Iprodione	B	NA	NA
Chem2106	Combined	W Workplace	1.10304052437901	0.9735242899381	1.24978740746129	Petroleum Distillates, Refined	C	NA	NA
Chem2106	Combined	R Residence	1.12102690326933	0.984869487391777	1.2760079725708	Petroleum Distillates, Refined	C	NA	NA
Chem216	Combined	R Residence	1.13812900038443	1.01815473929364	1.27224042822283	Dimethoate	A	NA	NA
Chem216	Combined	W Workplace	1.20771447706789	1.07777632456773	1.35331814669836	Dimethoate	A	NA	NA
Chem2186	Combined	R Residence	1.18764126009914	1.01697872528002	1.38694323453178	Fluazifop-Butyl	B	NA	NA
Chem2186	Combined	W Workplace	1.86067175957629	1.24939904620368	2.77101171751682	Fluazifop-Butyl	B	2	1.24939904620368
Chem229	Combined	W Workplace	1.30247424862871	1.13063062752499	1.50043624066201	Diquat Dibromide	B	NA	NA
Chem229	Combined	R Residence	1.06957200871266	0.956142090502745	1.19645844815819	Diquat Dibromide	B	NA	NA
Chem230	Combined	R Residence	1.07921431177159	0.960750969792325	1.21228452257966	Disulfoton	B	NA	NA
Chem230	Combined	W Workplace	1.15330210990354	1.02825513309967	1.29355615536619	Disulfoton	B	NA	NA
Chem231	Combined	W Workplace	1.13804111828436	1.01780765491159	1.2724777423868	Diuron	A	NA	NA
Chem231	Combined	R Residence	1.21915631902229	1.0863330205595	1.3682195994065	Diuron	A	NA	NA
Chem238	Combined	W Workplace	1.09018241446077	0.969176650183043	1.22629625525445	Dinoseb	B	NA	NA
Chem238	Combined	R Residence	1.15533580878216	1.03227295233331	1.29306965569251	Dinoseb	B	NA	NA
Chem251	Combined	W Workplace	1.19510029893557	1.01243637174898	1.41072048019034	Dsma	B	NA	NA
Chem251	Combined	R Residence	1.14245879767358	0.998195749330448	1.3075712907586	Dsma	B	NA	NA
Chem253	Combined	W Workplace	1.16923459427102	1.0462924615833	1.30662275284994	Chlorpyrifos	A	NA	NA
Chem253	Combined	R Residence	1.2057691459816	1.07907625744598	1.34733687574808	Chlorpyrifos	A	NA	NA
Chem259	Combined	R Residence	1.09401374098376	0.981346554126275	1.21961610852844	Endosulfan	B	NA	NA
Chem259	Combined	W Workplace	1.13302899287961	1.01290269045339	1.26740180552897	Endosulfan	B	NA	NA
Chem271	Combined	W Workplace	1.19505883883455	1.04710036874392	1.36392429122126	Ethylene Dibromide	C	NA	NA
Chem271	Combined	R Residence	1.04325546043375	0.929214922958259	1.17129194638829	Ethylene Dibromide	C	NA	NA
Chem294	Combined	W Workplace	1.15735804678276	0.998562617511203	1.3414057616049	Folpet	C	NA	NA
Chem294	Combined	R Residence	1.11305415962924	0.977288550804034	1.26768042176355	Folpet	C	NA	NA
Chem314	Combined	W Workplace	1.13958554860833	1.02022763384718	1.27290731941837	Azinphos-Methyl	B	NA	NA
Chem314	Combined	R Residence	1.08986672008268	0.978529033686602	1.21387248272923	Azinphos-Methyl	B	NA	NA
Chem34	Combined	W Workplace	1.21206164967399	1.05385205861288	1.39402246321377	Msma	A	NA	NA
Chem34	Combined	R Residence	1.13330089815754	1.01122220403667	1.2701174090498	Msma	A	NA	NA
Chem346	Combined	R Residence	1.24084158027895	1.1089694963222	1.38839511136727	Dicofol	A	NA	NA
Chem346	Combined	W Workplace	1.22536841996934	1.09301056540376	1.37375411746683	Dicofol	A	NA	NA
Chem367	Combined	R Residence	1.1135773724894	0.996059774010118	1.24495998822236	Malathion	A	NA	NA
Chem367	Combined	W Workplace	1.24151663291673	1.1071746520394	1.39215935531916	Malathion	A	NA	NA
Chem382	Combined	W Workplace	1.19830931439176	1.06308350364805	1.35073605039538	Oxydemeton-Methyl	A	NA	NA
Chem382	Combined	R Residence	1.11240170929954	0.995049018557111	1.24359457652338	Oxydemeton-Methyl	A	NA	NA
Chem383	Combined	R Residence	1.1981967194421	1.07038053677381	1.34127567641413	Methomyl	A	NA	NA
Chem383	Combined	W Workplace	1.21050349335572	1.0805576864082	1.35607633526458	Methomyl	A	NA	NA
Chem401	Combined	R Residence	1.04537344034354	0.938739344975132	1.16412040853006	Mineral Oil	B	NA	NA
Chem401	Combined	W Workplace	1.18895851787383	1.06139249195943	1.33185637540648	Mineral Oil	B	NA	NA
Chem418	Combined	W Workplace	1.13723245276671	1.01793435166871	1.27051184539127	Naled	B	NA	NA
Chem418	Combined	R Residence	1.08381523197652	0.971128953572981	1.20957721705497	Naled	B	NA	NA
Chem445	Combined	W Workplace	1.1477775434357	1.02768399387578	1.28190503799412	Propargite	B	NA	NA
Chem445	Combined	R Residence	1.11513355193018	1.00058621207026	1.2427942976223	Propargite	B	NA	NA
Chem459	Combined	R Residence	1.08640605728005	0.973563553427076	1.21232775933328	Parathion	A	NA	NA
Chem459	Combined	W Workplace	1.21415691299125	1.08441185576118	1.35942538947038	Parathion	A	NA	NA
Chem473	Combined	R Residence	1.08197163098041	0.973873039977532	1.20206901946214	Petroleum Hydrocarbons	A	NA	NA
Chem473	Combined	W Workplace	1.23542196749722	1.10187610047924	1.38515340981702	Petroleum Hydrocarbons	A	NA	NA
Chem478	Combined	R Residence	1.18505558292315	1.05620445801488	1.329625835188	Phorate	A	NA	NA
Chem478	Combined	W Workplace	1.19112519887431	1.06046894134478	1.33787910619449	Phorate	A	NA	NA
Chem480	Combined	R Residence	1.14968277254367	1.02721966032322	1.28674569669723	Mevinphos	A	NA	NA
Chem480	Combined	W Workplace	1.25320579551907	1.1009938247952	1.42646101236282	Mevinphos	A	NA	NA
Chem502	Combined	W Workplace	1.23006282507798	1.09418180055702	1.38281824178446	Prometryn	A	NA	NA
Chem502	Combined	R Residence	1.2429660441185	1.10349159786792	1.40006918930479	Prometryn	A	NA	NA
Chem531	Combined	R Residence	1.08995116537242	0.976703173028254	1.21633017656055	Simazine	C	NA	NA
Chem531	Combined	W Workplace	1.1083101643434	0.991394254503624	1.23901406005414	Simazine	C	NA	NA
Chem536	Combined	R Residence	1.21733716292661	1.09012953000005	1.35938870332422	Sodium Chlorate	A	NA	NA
Chem536	Combined	W Workplace	1.25682655195876	1.12278878317208	1.4068656593147	Sodium Chlorate	A	NA	NA
Chem560	Combined	R Residence	1.09733016471019	0.983858259665974	1.22388919191643	Sulfur	C	NA	NA
Chem560	Combined	W Workplace	1.11580637024153	0.999238125463824	1.2459731310729	Sulfur	C	NA	NA
Chem573	Combined	W Workplace	1.21579623002701	1.08791799312093	1.35870578692007	1,3-Dichloropropene	A	NA	NA
Chem573	Combined	R Residence	1.15717453946779	1.03633680946654	1.29210204883273	1,3-Dichloropropene	A	NA	NA
Chem575	Combined	W Workplace	1.13139887017002	1.01290275935478	1.26375744522347	Aldicarb	C	NA	NA
Chem575	Combined	R Residence	1.0598850437042	0.950292877707206	1.18211588471356	Aldicarb	C	NA	NA
Chem597	Combined	W Workplace	1.13900745033353	1.01736303191807	1.27519669106647	Trifluralin	A	NA	NA
Chem597	Combined	R Residence	1.1654093860607	1.04281591252005	1.3024149524495	Trifluralin	A	NA	NA
Chem622	Combined	R Residence	1.05575295229425	0.946610521861714	1.17747930171523	Xylene	C	NA	NA
Chem622	Combined	W Workplace	1.14440980920009	1.02212649850731	1.28132262817372	Xylene	C	NA	NA
Chem694	Combined	R Residence	1.062676135084	0.953393547282978	1.1844852225981	Propyzamide	C	NA	NA
Chem694	Combined	W Workplace	1.21246877179528	1.05181342663141	1.39766282247119	Propyzamide	C	NA	NA
Chem763	Combined	R Residence	1.12499257042407	1.00187255357211	1.26324279370356	Petroleum Distillates	B	NA	NA
Chem763	Combined	W Workplace	1.13964622724021	1.01748428971875	1.27647525999823	Petroleum Distillates	B	NA	NA
Chem786	Combined	W Workplace	1.18443657589882	1.04932038700919	1.33695105869952	Mcpa, Dimethylamine Salt	A	NA	NA
Chem786	Combined	R Residence	1.12984236026776	1.00094517019347	1.27533834726301	Mcpa, Dimethylamine Salt	A	NA	NA
Chem806	Combined	R Residence	1.10656603267546	0.986294565397722	1.24150373289072	2,4-D, Dimethylamine Salt	C	NA	NA
Chem806	Combined	W Workplace	1.13206529438248	0.996631915167004	1.28590286066702	2,4-D, Dimethylamine Salt	C	NA	NA
Chem81	Combined	W Workplace	1.20436574031571	1.0677748542299	1.35842947668246	Dicloran	A	NA	NA
Chem81	Combined	R Residence	1.10773759436278	0.994222645130824	1.23421306482431	Dicloran	A	NA	NA
Chem810	Combined	R Residence	1.17013660724229	1.02560741385898	1.33503293863354	2,4-D, Isopropyl Ester	B	NA	NA
Chem810	Combined	W Workplace	1.09456879937193	0.971940683978727	1.23266869707938	2,4-D, Isopropyl Ester	B	NA	NA
Chem834	Combined	R Residence	1.15237749214912	1.02601146403565	1.29430706279686	Bromoxynil Octanoate	A	NA	NA
Chem834	Combined	W Workplace	1.15177979724077	1.03027861247103	1.28760966720475	Bromoxynil Octanoate	A	NA	NA
Chem849	Combined	W Workplace	1.22662511874821	1.06626205317516	1.41110637620796	Dicamba, Dimethylamine Salt	B	NA	NA
Chem849	Combined	R Residence	1.11762084419147	0.977016169130009	1.27846026589663	Dicamba, Dimethylamine Salt	B	NA	NA
Chem862	Combined	W Workplace	1.23752627426211	1.10177165002764	1.39000788362149	Xylene Range Aromatic Solvent	A	NA	NA
Chem862	Combined	R Residence	1.16152767794349	1.03542754059054	1.30298499290383	Xylene Range Aromatic Solvent	A	NA	NA
Chem90480	Combined	W Workplace	1.24698169693445	1.091686353976	1.42436822336948	Mevinphos, Other Related	A	NA	NA
Chem90480	Combined	R Residence	1.14036624064713	1.01877886671958	1.27646460413438	Mevinphos, Other Related	A	NA	NA
Chem90849	Combined	W Workplace	1.20021013339947	1.03229605652407	1.39543724420029	Dicamba, Dimethylamine Salt, Other Related	B	NA	NA
Chem90849	Combined	R Residence	1.092370314367	0.968304612650156	1.23233214850064	Dicamba, Dimethylamine Salt, Other Related	B	NA	NA
Chem99	Combined	R Residence	1.12697846304588	0.994024526645543	1.27771541055963	Calcium Hydroxide	B	NA	NA
Chem99	Combined	W Workplace	1.13025587456579	0.997253609629154	1.28099645832873	Calcium Hydroxide	B	NA	NA
