# Supplementary material for: A pesticide and iPSC dopaminergic neuron screen identifies and classifies Parkinson-relevant pesticides
Source: Nat Commun. 2023 May 16;14:2803. doi: 10.1038/s41467-023-38215-z (PMC10188516; doi:10.1038/s41467-023-38215-z)
Supplement: Supplementary file 6 — Source Data [file 41467_2023_38215_MOESM6_ESM.zip › Source_dat_FigS3_pt2.csv]

chemcode	Estimate	Std. Erro	z value	Pr(>|z|)	PEG	Location	OR	LCL_exp	UCL_exp	chemname2	y_facet	UCL_l	LCL_l
Chem105	0.146310561601709	0.0739024477818823	1.97977964185346	0.0477282949113224	PEG2	Workplace	1.15755562456315	1.0014628328469	1.33797778610384	Carbaryl	B	NA	NA
Chem105	0.054571267693128	0.0862781692715848	0.632503774174317	0.52705774304119	PEG1	Residence	1.05608773866869	0.891781667196843	1.25066633772833	Carbaryl	B	NA	NA
Chem105	0.168701230711759	0.0907235720833228	1.8595082494858	0.0629551310359101	PEG1	Workplace	1.18376641303672	0.990924462992845	1.41413697306606	Carbaryl	B	NA	NA
Chem105	0.156230717530791	0.0751856025408489	2.07793396941801	0.0377154412656752	PEG2	Residence	1.16909590289641	1.00890636428086	1.35471960387861	Carbaryl	B	NA	NA
Chem106	0.180659562663827	0.101616187135917	1.77786204890944	0.0754265145987231	PEG1	Residence	1.19800726346076	0.981662060149694	1.46203205926679	Carbofuran	B	NA	NA
Chem106	0.104019992093832	0.0725601574091328	1.43356899720203	0.151695296050899	PEG2	Residence	1.10962263837374	0.962522423038612	1.27920386073136	Carbofuran	B	NA	NA
Chem106	0.212809103115503	0.100676421622515	2.11379287906584	0.034532961440057	PEG1	Workplace	1.23714846091347	1.01560380432995	1.50702105271292	Carbofuran	B	NA	NA
Chem106	0.0862348432658187	0.0737335721965436	1.1695465267294	0.242183507182238	PEG2	Workplace	1.09006229203688	0.943382971682332	1.25954764521743	Carbofuran	B	NA	NA
Chem1138	0.410475902798814	0.196430457433941	2.08967544117671	0.0366469645646696	PEG1	Workplace	1.50753505457583	1.02579939504002	2.21550329602823	2,4-D, Triethylamine Salt	C	2	1.02579939504002
Chem1138	0.135151846051207	0.107919381361624	1.25234081539376	0.210445702325224	PEG1	Residence	1.14471059093807	0.926473216976095	1.41435533482841	2,4-D, Triethylamine Salt	C	NA	NA
Chem1138	0.0846591115689322	0.0647210336991309	1.30806179583731	0.190852350200036	PEG2	Workplace	1.08834599889561	0.958683668126478	1.235545209221	2,4-D, Triethylamine Salt	C	NA	NA
Chem1138	0.0729280050689982	0.064587202615118	1.12914017198707	0.258838707180591	PEG2	Residence	1.07565309255676	0.947751528275649	1.22081530971733	2,4-D, Triethylamine Salt	C	NA	NA
Chem1354	0.208967941349487	0.0926083426548688	2.25646993952008	0.0240412158429802	PEG1	Residence	1.23240548864009	1.0278359676372	1.47769034773292	Endothall, Mono (N,N-Diethyl Alkylamine) Salt	B	NA	NA
Chem1354	0.161071886942753	0.0909904156113978	1.77020717907982	0.0766926338420486	PEG1	Workplace	1.17476941636028	0.982878932505358	1.40412327090748	Endothall, Mono (N,N-Diethyl Alkylamine) Salt	B	NA	NA
Chem1354	0.148664676700976	0.080784706872664	1.84025767321663	0.0657304163462291	PEG2	Workplace	1.16028385375999	0.990373287571091	1.35934464124923	Endothall, Mono (N,N-Diethyl Alkylamine) Salt	B	NA	NA
Chem1354	0.053326102311596	0.0731612440929031	0.728884575061086	0.466072270990927	PEG2	Residence	1.0547735531356	0.913867270713865	1.21740572624428	Endothall, Mono (N,N-Diethyl Alkylamine) Salt	B	NA	NA
Chem151	0.135306381945736	0.0706780695650542	1.91440404043854	0.0555685496994542	PEG2	Workplace	1.14488750348253	0.996782552710921	1.31499833345358	Copper Hydroxide	B	NA	NA
Chem151	0.118263163626633	0.0948945981038643	1.24625812206076	0.212669647024913	PEG1	Workplace	1.1255402736564	0.934512525588883	1.35561683009462	Copper Hydroxide	B	NA	NA
Chem151	0.120960478127357	0.0677806318964974	1.78458764314955	0.0743282272060634	PEG2	Residence	1.12858030787873	0.988180841142702	1.28892755081022	Copper Hydroxide	B	NA	NA
Chem151	0.0822285683080083	0.0999724066489913	0.822512641880448	0.410785194702611	PEG1	Residence	1.08570393898357	0.892510189377527	1.32071662279458	Copper Hydroxide	B	NA	NA
Chem161	0.27704048493075	0.0863272465553746	3.20918940410132	0.00133109774955263	PEG2	Residence	1.31921977847523	1.11386848912054	1.56242935402035	Copper Sulfate (Pentahydrate)	A	NA	NA
Chem161	0.0261718378270527	0.0989326018931887	0.264542095590579	0.791362232149363	PEG1	Residence	1.02651732782573	0.845576985231151	1.2461760936391	Copper Sulfate (Pentahydrate)	A	NA	NA
Chem161	0.20509619509247	0.0769667342040756	2.66473817829742	0.00770482837466473	PEG2	Workplace	1.22764315252994	1.0557394227266	1.42753758883166	Copper Sulfate (Pentahydrate)	A	NA	NA
Chem161	0.111235699499002	0.1068387869491	1.04115464687929	0.297803780717554	PEG1	Workplace	1.11765830731465	0.906496306805049	1.37800902500322	Copper Sulfate (Pentahydrate)	A	NA	NA
Chem162	0.183824176153821	0.075201738713456	2.44441390982	0.0145087703308898	PEG2	Workplace	1.2018044986296	1.03710042693464	1.39266556585592	Copper Sulfate (Basic)	B	NA	NA
Chem162	0.0364714719459559	0.0889940556828403	0.409819191474249	0.681938586963557	PEG1	Residence	1.0371447158752	0.871136256777022	1.23478864907718	Copper Sulfate (Basic)	B	NA	NA
Chem162	0.0332196909614477	0.0895632483533412	0.37090761637397	0.710706342120031	PEG1	Workplace	1.03377762589651	0.867339953511579	1.23215375410462	Copper Sulfate (Basic)	B	NA	NA
Chem162	0.137947172906746	0.0711980941741987	1.93751215544104	0.0526827689634567	PEG2	Residence	1.14791490766453	0.9984001893888	1.31982009743522	Copper Sulfate (Basic)	B	NA	NA
Chem1626	0.203241291869502	0.119173386147078	1.7054251661413	0.0881151580720441	PEG1	Residence	1.22536810393945	0.970117049692372	1.54777919904438	Ethephon	B	NA	NA
Chem1626	0.32666098948743	0.109796109871052	2.97515995667852	0.00292835808717619	PEG1	Workplace	1.38633141658293	1.11790971330317	1.71920395156602	Ethephon	B	NA	NA
Chem1626	0.0421075380994967	0.0654059483524513	0.643787593638929	0.5197131798368	PEG2	Workplace	1.04300663567145	0.917513375763079	1.1856642865287	Ethephon	B	NA	NA
Chem1626	0.125881472579358	0.0629623849664613	1.99931232983649	0.0455745709310619	PEG2	Residence	1.13414773271065	1.00247826387677	1.28311119149694	Ethephon	B	NA	NA
Chem1673	0.281819114136627	0.107876902820014	2.61241384179173	0.00899053503222583	PEG1	Workplace	1.32553892704662	1.07291622446158	1.63764272275558	Sodium Cacodylate	B	NA	NA
Chem1673	0.0805665940380182	0.0651978616638116	1.23572448515957	0.216560992925162	PEG2	Residence	1.08390102558499	0.953876362658425	1.23164959239575	Sodium Cacodylate	B	NA	NA
Chem1673	0.204151545911138	0.110351962603832	1.85000376154658	0.06431300744235	PEG1	Residence	1.2264840080096	0.987935071210162	1.52263348649082	Sodium Cacodylate	B	NA	NA
Chem1673	0.025161950805427	0.0688054574057705	0.365697021052238	0.714591169245984	PEG2	Workplace	1.02548118458075	0.896105842037325	1.17353510109729	Sodium Cacodylate	B	NA	NA
Chem1685	0.0108666966750987	0.0677478929189843	0.160399035407545	0.872566749415366	PEG2	Residence	1.0109259536715	0.885219914886319	1.15448293313406	Acephate	A	NA	NA
Chem1685	0.124107361801233	0.0690017387051389	1.79861209485712	0.0720800627892345	PEG2	Workplace	1.13213741278647	0.98892573017312	1.29608835357783	Acephate	A	NA	NA
Chem1685	0.386013905947215	0.10618395591674	3.63533174682148	0.000277623140976993	PEG1	Residence	1.47110512778276	1.19469790271718	1.81146237225885	Acephate	A	NA	NA
Chem1685	0.372973298833092	0.113033810243481	3.29966138476344	0.000968015512949424	PEG1	Workplace	1.45204556800408	1.16349339947817	1.8121601141063	Acephate	A	NA	NA
Chem1689	-0.0162229514167876	0.0906604728370034	-0.1789418355004	0.857983372923003	PEG1	Residence	0.983907931932335	0.823725876824678	1.17523905191752	Methidathion	B	NA	NA
Chem1689	0.0513605328355822	0.0926110329516143	0.554583306099351	0.579179710174212	PEG1	Workplace	1.05270235864062	0.87795750020719	1.26222767688185	Methidathion	B	NA	NA
Chem1689	0.165684855218004	0.0731562662923655	2.26480742682865	0.0235244994851882	PEG2	Workplace	1.18020110888938	1.02254904472422	1.36215926718644	Methidathion	B	NA	NA
Chem1689	0.183039346213827	0.0720907244045814	2.53901382911051	0.0111165429032301	PEG2	Residence	1.20086165651081	1.04262495287461	1.38311356744531	Methidathion	B	NA	NA
Chem1697	0.223906057495028	0.0883080958369398	2.53550997077854	0.0112283731955915	PEG1	Residence	1.2509534962032	1.05213579602051	1.4873409455147	Methamidophos	B	NA	NA
Chem1697	0.0267623046299415	0.068787234287548	0.389059175108978	0.697232372490562	PEG2	Workplace	1.0271236312138	0.897573134910954	1.17537269417325	Methamidophos	B	NA	NA
Chem1697	0.27715343152107	0.103186099782313	2.68595704368871	0.00723223862350825	PEG1	Workplace	1.31936878826601	1.07778571863079	1.61510212035647	Methamidophos	B	NA	NA
Chem1697	0.0888189127606981	0.0739691023568684	1.200756936757	0.229845500817067	PEG2	Residence	1.09288273128933	0.945387362699773	1.26338970825627	Methamidophos	B	NA	NA
Chem173	0.251137732439828	0.098739138279565	2.54344666983794	0.0109764811484653	PEG1	Workplace	1.28548712541692	1.05930075082317	1.55996977093476	Cryolite	C	NA	NA
Chem173	0.213175518571356	0.0918482887799085	2.32095253382649	0.0202894057795968	PEG1	Residence	1.23760185429083	1.03370855283862	1.48171198307113	Cryolite	C	NA	NA
Chem173	0.0292690837632026	0.0694093498853922	0.4216879110888	0.673252829420278	PEG2	Residence	1.02970163319058	0.898729443966405	1.17976045017057	Cryolite	C	NA	NA
Chem173	0.0239033857070195	0.068933733026495	0.346758903914751	0.728772453573284	PEG2	Workplace	1.02419136158613	0.894753756446734	1.17235377620914	Cryolite	C	NA	NA
Chem179	-0.033953349501297	0.066933584345168	-0.507269255538503	0.611965907426603	PEG2	Residence	0.966616596732006	0.847772315751381	1.10212096776203	Chlorthal-Dimethyl	C	NA	NA
Chem179	0.136588547672729	0.075996017598624	1.79731191171262	0.0722861162257881	PEG2	Workplace	1.1463563804714	0.987712469047944	1.33048128096851	Chlorthal-Dimethyl	C	NA	NA
Chem179	0.201026077904363	0.107041221616996	1.8780248848771	0.0603777609088723	PEG1	Residence	1.22265665573093	0.991263669003653	1.50806424622189	Chlorthal-Dimethyl	C	NA	NA
Chem179	0.271184125807843	0.104583260246083	2.5929974373504	0.00951434795269472	PEG1	Workplace	1.31151653219522	1.06844138364279	1.60989235399782	Chlorthal-Dimethyl	C	NA	NA
Chem1814	0.163407693912911	0.0846671495282829	1.93000112585963	0.053606698254794	PEG1	Workplace	1.1775166582156	0.99746330370297	1.39007167003322	Petroleum Distillates, Aromatic	A	NA	NA
Chem1814	0.155791246530647	0.0789308146686798	1.97376965111277	0.0484079412065216	PEG2	Residence	1.16858223203069	1.00108744061529	1.36410105412822	Petroleum Distillates, Aromatic	A	NA	NA
Chem1814	0.173533435049946	0.077235619437066	2.24680576545833	0.0246524431454738	PEG2	Workplace	1.18950045711194	1.02239878979827	1.38391335317277	Petroleum Distillates, Aromatic	A	NA	NA
Chem1814	0.0501527766910924	0.0810360514181641	0.618894625458648	0.535985779358892	PEG1	Residence	1.05143171836491	0.897019315160798	1.23242458629289	Petroleum Distillates, Aromatic	A	NA	NA
Chem185	0.118207315417398	0.0729395377637689	1.62062057207216	0.105099037481669	PEG2	Workplace	1.12547741600295	0.975549693547249	1.29844683701019	1,2-Dichloropropane, 1,3-Dichloropropene And Related C3 Compounds	A	NA	NA
Chem185	0.0933780346403059	0.0718379697454637	1.29984233924153	0.193655010913377	PEG2	Residence	1.09787669224954	0.953682582103147	1.26387254418203	1,2-Dichloropropane, 1,3-Dichloropropene And Related C3 Compounds	A	NA	NA
Chem185	0.236722517105249	0.0928727734101495	2.5488903627312	0.0108066267974745	PEG1	Workplace	1.26708947333491	1.05621512481906	1.52006508495245	1,2-Dichloropropane, 1,3-Dichloropropene And Related C3 Compounds	A	NA	NA
Chem185	0.205510946884133	0.0894783122944869	2.29676825159335	0.0216319935924603	PEG1	Residence	1.22815242533058	1.03059206222049	1.46358431734425	1,2-Dichloropropane, 1,3-Dichloropropene And Related C3 Compounds	A	NA	NA
Chem1855	0.114031901940731	0.0966067875579661	1.18037153313177	0.237852478825511	PEG1	Workplace	1.12078787962234	0.927449065721255	1.35443068254259	Glyphosate, Isopropylamine Salt	B	NA	NA
Chem1855	0.121834499631725	0.0640154838950775	1.903203603544	0.0570139831403875	PEG2	Residence	1.12956714253175	0.996370752892285	1.2805694323961	Glyphosate, Isopropylamine Salt	B	NA	NA
Chem1855	0.223589368640297	0.112503758641874	1.98739465542688	0.0468786794934295	PEG1	Residence	1.25055739589675	1.00308675595242	1.55908129695837	Glyphosate, Isopropylamine Salt	B	NA	NA
Chem1855	0.104700896052759	0.0693017219437013	1.51079790106536	0.130839949655843	PEG2	Workplace	1.1103784421068	0.9693490851667	1.27192597956957	Glyphosate, Isopropylamine Salt	B	NA	NA
Chem1868	0.0356260062242282	0.0624900784203327	0.570106601316673	0.568605398092774	PEG2	Residence	1.03626821614691	0.916810438324363	1.17129100074269	Oryzalin	B	NA	NA
Chem1868	0.279431395185395	0.103518769433502	2.69933072731217	0.00694790910981793	PEG1	Workplace	1.32237768820676	1.07953954941925	1.61984130290342	Oryzalin	B	NA	NA
Chem1868	0.165049511524776	0.108420002574905	1.52231606350264	0.127929905005585	PEG1	Residence	1.17945151370861	0.953654632497409	1.45871033997552	Oryzalin	B	NA	NA
Chem1868	0.0890883879851476	0.0685719095155976	1.29919654585211	0.193876486616398	PEG2	Workplace	1.09317727579308	0.955698727051052	1.25043229888759	Oryzalin	B	NA	NA
Chem190	0.0585999792268747	0.0710892289360943	0.824315864778237	0.409760106510391	PEG2	Residence	1.06035099346776	0.922438188648069	1.21888300287732	S,S,S-Tributyl Phosphorotrithioate	B	NA	NA
Chem190	0.0644714417267062	0.0744036544392995	0.866509074218979	0.38621105233739	PEG2	Workplace	1.06659511769484	0.921862018689809	1.23405143288939	S,S,S-Tributyl Phosphorotrithioate	B	NA	NA
Chem190	0.137834956145472	0.0935635057816304	1.47317006768823	0.14070518393498	PEG1	Residence	1.14778609959872	0.955472291011937	1.3788080960849	S,S,S-Tributyl Phosphorotrithioate	B	NA	NA
Chem190	0.229384457101437	0.0934027280209482	2.45586464080568	0.0140546084977532	PEG1	Workplace	1.25782552601972	1.04740440675323	1.51051976075898	S,S,S-Tributyl Phosphorotrithioate	B	NA	NA
Chem1910	-0.0286496957266434	0.100360814364812	-0.285466951498635	0.775286420347937	PEG1	Residence	0.971756815415032	0.798231285651696	1.18300463196529	Oxamyl	C	NA	NA
Chem1910	0.159939361747834	0.0780537673354179	2.04909214773109	0.0404531051789887	PEG2	Workplace	1.17343971350115	1.00697821281792	1.36741862305877	Oxamyl	C	NA	NA
Chem1910	0.121359053481851	0.0697449015180571	1.74004193626155	0.0818516545483096	PEG2	Residence	1.12903022183137	0.984776119498499	1.29441526512415	Oxamyl	C	NA	NA
Chem1910	0.0727234373057397	0.105879260703994	0.686852522601683	0.492175668017215	PEG1	Workplace	1.07543307111498	0.873890747785267	1.32345638557097	Oxamyl	C	NA	NA
Chem2045	0.0879411028213145	0.0993965091634724	0.884750415899237	0.376291257624128	PEG1	Residence	1.0919238089026	0.898637047531876	1.32678438722623	Petroleum Oil, Paraffin Based	C	NA	NA
Chem2045	0.201375152940504	0.107200470181305	1.87849132191235	0.0603139831222733	PEG2	Workplace	1.22308352914831	0.991300294741719	1.50906171137944	Petroleum Oil, Paraffin Based	C	NA	NA
Chem2045	0.17564762560067	0.131285239916425	1.33790840244102	0.180926297767535	PEG2	Residence	1.19201794802848	0.921574697270989	1.54182487065853	Petroleum Oil, Paraffin Based	C	NA	NA
Chem2045	0.0836673629843441	0.0874766911498602	0.956453220675777	0.338843307498037	PEG1	Workplace	1.08726716834442	0.915955998833839	1.29061865074826	Petroleum Oil, Paraffin Based	C	NA	NA
Chem2056	0.340442763759747	0.140132737566724	2.42943062178919	0.0151225588917638	PEG1	Residence	1.40556978817415	1.06799450792127	1.84984699338319	Endothall, Mono [N,N-Dimethyl Alkylamine] Salt	C	NA	NA
Chem2056	-0.0495218412637731	0.0679156565379185	-0.729166789930452	0.465899643135666	PEG2	Workplace	0.951684371920068	0.833070898595091	1.08718615100383	Endothall, Mono [N,N-Dimethyl Alkylamine] Salt	C	NA	NA
Chem2056	0.252030942547274	0.112538545599925	2.23950772780773	0.0251228990695343	PEG1	Workplace	1.28663584845947	1.0319553423139	1.60417000490461	Endothall, Mono [N,N-Dimethyl Alkylamine] Salt	C	NA	NA
Chem2056	0.133442732322568	0.0630084779199182	2.11785360840122	0.0341874675659865	PEG2	Residence	1.14275582128943	1.0099957426028	1.29296670471655	Endothall, Mono [N,N-Dimethyl Alkylamine] Salt	C	NA	NA
Chem2081	-0.0115635636615779	0.0607281719235046	-0.190415144986478	0.848983830800128	PEG2	Residence	0.98850303737839	0.877576822354268	1.11345038977322	Iprodione	B	NA	NA
Chem2081	0.373382993483315	0.131488023462545	2.83967302611157	0.00451597966398572	PEG1	Residence	1.45264058518453	1.12262137896515	1.87967618403137	Iprodione	B	NA	NA
Chem2081	0.462841670871671	0.144018181861993	3.21377248960963	0.00131003429336745	PEG1	Workplace	1.58858180373139	1.19789522118755	2.10668855047663	Iprodione	B	2	1.19789522118755
Chem2081	0.11568897358912	0.0618299894709743	1.87108189050282	0.0613337312814641	PEG2	Workplace	1.12264664506995	0.994517279502207	1.26728365174072	Iprodione	B	NA	NA
Chem2106	-1.7129217536113	76.1324944223198	-0.0224992201635931	0.982049734062843	PEG1	Residence	0.18033811857653	2.82357924579657e-66	1.15179473216976e+64	Petroleum Distillates, Refined	C	2	2.82357924579657e-66
Chem2106	0.109122865974826	0.0689639601046452	1.58231728295828	0.113577157211324	PEG2	Workplace	1.11529937426833	0.974289788142961	1.27671736826293	Petroleum Distillates, Refined	C	NA	NA
Chem2106	0.0334753982578797	0.166722375852919	0.20078527604124	0.840866476492978	PEG1	Workplace	1.03404200417862	0.745798025738436	1.43368959088763	Petroleum Distillates, Refined	C	NA	NA
Chem2106	0.114246519165845	0.0660682235130751	1.72922038903067	0.0837696585733662	PEG2	Residence	1.1210284458209	0.984868451092016	1.27601282683611	Petroleum Distillates, Refined	C	NA	NA
Chem216	0.167920863541665	0.0743548536662805	2.25837124628511	0.0239225238198426	PEG2	Residence	1.18284300093803	1.02243327528011	1.36841943498442	Dimethoate	A	NA	NA
Chem216	0.17397112868253	0.0857685780805108	2.02837837091369	0.0425216458555657	PEG1	Workplace	1.1900212078443	1.00588194675825	1.40786946190173	Dimethoate	A	NA	NA
Chem216	0.201227172731739	0.0789253978725742	2.5495870550646	0.0107850580873542	PEG2	Workplace	1.2229025503833	1.04763306199208	1.42749470400475	Dimethoate	A	NA	NA
Chem216	0.0752300326396379	0.0881459869259946	0.853470875569178	0.393398231960261	PEG1	Residence	1.0781321279414	0.907069594178289	1.28145502038621	Dimethoate	A	NA	NA
Chem2186	0.278488765844796	0.155178131795517	1.79463924860088	0.0727111955692123	PEG1	Residence	1.32113176351334	0.974666056823927	1.79075604853979	Fluazifop-Butyl	B	NA	NA
Chem2186	0.134511038904667	0.0920214551639121	1.46173562094917	0.143813671980206	PEG2	Residence	1.14397728718891	0.955184261420762	1.37008542378779	Fluazifop-Butyl	B	NA	NA
Chem2186	0.525168926235166	0.232833472338135	2.2555559600661	0.0240984539376163	PEG2	Workplace	1.69074443534894	1.07123835506434	2.66851605167899	Fluazifop-Butyl	B	2	1.07123835506434
Chem2186	0.927036674248104	0.416260053146219	2.22706134600541	0.0259431741232809	PEG1	Workplace	2.52700971846154	1.11758149394994	5.71392614477663	Fluazifop-Butyl	B	2	1.11758149394994
Chem229	0.248371572937578	0.142318116146783	1.74518592335367	0.0809525107320296	PEG1	Workplace	1.28193617649968	0.969890660754225	1.69437693042707	Diquat Dibromide	B	NA	NA
Chem229	0.269772007152224	0.0837665835953084	3.22052058915929	0.00127958000991925	PEG2	Workplace	1.30966582225151	1.11136557096363	1.54334866113093	Diquat Dibromide	B	NA	NA
Chem229	0.0235959575009243	0.0661192239456702	0.356869849535938	0.721189242009842	PEG2	Residence	1.02387654466741	0.89942669747795	1.16554598797173	Diquat Dibromide	B	NA	NA
Chem229	0.197114994579965	0.114026177408176	1.72868194883319	0.0838660337857542	PEG1	Residence	1.21788408272226	0.97396850349162	1.52288460420527	Diquat Dibromide	B	NA	NA
Chem230	0.182848140413079	0.0831291559275023	2.19956690733805	0.0278376372410554	PEG2	Residence	1.20063206674634	1.02011462128871	1.41309351872491	Disulfoton	B	NA	NA
Chem230	0.144580741309605	0.0778763169300541	1.8565431315847	0.0633761811604553	PEG2	Workplace	1.15555499222062	0.991975529471194	1.34610915327502	Disulfoton	B	NA	NA
Chem230	0.140090871715346	0.0888169541038033	1.57729876158124	0.114726797231378	PEG1	Workplace	1.15037833095988	0.966580824047742	1.36912534515239	Disulfoton	B	NA	NA
Chem230	-0.0344142912997853	0.0846867509890749	-0.40637160946492	0.684469576696693	PEG1	Residence	0.966171145410914	0.818403061727163	1.14061973357553	Disulfoton	B	NA	NA
Chem231	0.0358958218124384	0.0975560828877657	0.367950626448738	0.712910049750972	PEG1	Residence	1.03654785518898	0.856146219163969	1.25496256602763	Diuron	A	NA	NA
Chem231	0.291006009319696	0.0737951872035626	3.94342802487866	8.03251063162343e-05	PEG2	Residence	1.33777262302925	1.15762146912459	1.54595922644723	Diuron	A	NA	NA
Chem231	0.0840587199247092	0.0965024167432244	0.871053003246275	0.383725213278365	PEG1	Workplace	1.08769276117071	0.900247082799644	1.31416759388318	Diuron	A	NA	NA
Chem231	0.153513481751816	0.0705801839547897	2.17502240926646	0.0296284371367874	PEG2	Workplace	1.1659235057075	1.01529206635028	1.33890302723223	Diuron	A	NA	NA
Chem238	0.24610368940577	0.0921200205668506	2.67155486821863	0.00755007281402699	PEG1	Workplace	1.27903218875384	1.06774446731321	1.53213000858243	Dinoseb	B	NA	NA
Chem238	0.119277935272935	0.0731999039074454	1.6294821291535	0.103210995012254	PEG2	Residence	1.12668301972797	0.976096449360286	1.30050122380354	Dinoseb	B	NA	NA
Chem238	0.18472362639091	0.0927658802142427	1.99128845610359	0.0464491838490248	PEG1	Residence	1.20288594825298	1.00290671750584	1.44274096408777	Dinoseb	B	NA	NA
Chem238	-0.0315560341004944	0.079137203746041	-0.398750936433903	0.690076732031896	PEG2	Workplace	0.968936661438308	0.829721685214024	1.13150984313137	Dinoseb	B	NA	NA
Chem251	0.153759266046949	0.0913228779813503	1.68368835329904	0.0922419133546119	PEG1	Residence	1.16621010661408	0.975082130817119	1.39480149393068	Dsma	B	NA	NA
Chem251	0.251293094465785	0.163709559795197	1.5349934040514	0.12478544824995	PEG2	Workplace	1.285686856816	0.932787706386231	1.77209742631938	Dsma	B	NA	NA
Chem251	0.106043095163518	0.104880894192319	1.01108115048168	0.311977591279125	PEG2	Residence	1.11186979168455	0.905268714320737	1.3656215155831	Dsma	B	NA	NA
Chem251	0.151584451027359	0.0988640992760512	1.5332608311547	0.125211601326506	PEG1	Workplace	1.1636765713421	0.958688395337952	1.41249562347435	Dsma	B	NA	NA
Chem253	0.218572868864301	0.0678723722804526	3.22035110193504	0.00128033683939947	PEG2	Residence	1.24429968402854	1.08930842150709	1.42134373801261	Chlorpyrifos	A	NA	NA
Chem253	0.114964797996625	0.102795359812938	1.11838509253562	0.263402558421259	PEG1	Residence	1.1218339460745	0.917122610627663	1.37223898743896	Chlorpyrifos	A	NA	NA
Chem253	0.13119053357404	0.068866056021071	1.90501011897501	0.0567787557588563	PEG2	Workplace	1.14018500414112	0.996220225172962	1.3049542769949	Chlorpyrifos	A	NA	NA
Chem253	0.209196375390308	0.0998091797312469	2.09596327666057	0.0360854487431641	PEG1	Workplace	1.232687044163	1.01366287869259	1.49903619910317	Chlorpyrifos	A	NA	NA
Chem259	0.0767493948795479	0.0692666121786519	1.10802870915061	0.267849417385302	PEG2	Residence	1.07977144623002	0.942694358513029	1.23678089888299	Endosulfan	B	NA	NA
Chem259	0.0474923365009207	0.0704246194596485	0.67437121940194	0.500075335630283	PEG2	Workplace	1.04863816485288	0.913437870889115	1.20384980285047	Endosulfan	B	NA	NA
Chem259	0.113238448953709	0.0925325588186619	1.22376869719581	0.221039496058875	PEG1	Residence	1.11989893984403	0.934143356111013	1.34259225552393	Endosulfan	B	NA	NA
Chem259	0.274662701885108	0.0979619595546527	2.80376896433839	0.00505090841817386	PEG1	Workplace	1.31608668643523	1.08616947227768	1.5946721118758	Endosulfan	B	NA	NA
Chem271	0.0940589270180547	0.082300532211048	1.14287143097512	0.253091975724313	PEG2	Residence	1.09862448267451	0.934961323195256	1.29093655960758	Ethylene Dibromide	C	NA	NA
Chem271	0.144529663152536	0.0835240913005901	1.73039491842415	0.0835597411287422	PEG1	Workplace	1.15549597010861	0.98100516362496	1.3610233528268	Ethylene Dibromide	C	NA	NA
Chem271	0.241229734182325	0.114289430208915	2.11069154637808	0.0347988330836359	PEG2	Workplace	1.27281341047076	1.01737161246002	1.59239156865887	Ethylene Dibromide	C	NA	NA
Chem271	-0.012570213784705	0.0848113516836081	-0.148213812599033	0.882174031334397	PEG1	Residence	0.987508461353128	0.836272750035046	1.1660943887065	Ethylene Dibromide	C	NA	NA
Chem294	0.117709594662113	0.0915788400233543	1.28533616097447	0.198674839012606	PEG2	Workplace	1.12491738191526	0.940085047465507	1.34609003679693	Folpet	C	NA	NA
Chem294	0.0668473986103467	0.0855338610552307	0.781531405055854	0.434490013247597	PEG1	Residence	1.06913231464849	0.904114769661801	1.26426859131303	Folpet	C	NA	NA
Chem294	0.168024912985757	0.105212972781243	1.59699805588719	0.110266140583109	PEG2	Residence	1.18296608149785	0.962527623332798	1.45388944280773	Folpet	C	NA	NA
Chem294	0.205462274928622	0.132286057613627	1.55316651380393	0.120383359033758	PEG1	Workplace	1.22809265020507	0.94760417769657	1.59160501081144	Folpet	C	NA	NA
Chem314	0.113823100000332	0.0748101300048912	1.52149314528514	0.1281361301893	PEG2	Workplace	1.12055388136879	0.967727485282469	1.29751507541831	Azinphos-Methyl	B	NA	NA
Chem314	0.106128923160802	0.0884395304326951	1.2000168096954	0.23013281209239	PEG1	Residence	1.11196522533739	0.934996440654544	1.32242927202381	Azinphos-Methyl	B	NA	NA
Chem314	0.0734102856613173	0.0701934175397744	1.04582862943979	0.295640160525183	PEG2	Residence	1.07617198428301	0.937846665723292	1.23489924534992	Azinphos-Methyl	B	NA	NA
Chem314	0.152932640249371	0.0860221042852935	1.77782956508675	0.07543185116802	PEG1	Workplace	1.16524648558643	0.984451462150025	1.37924460918176	Azinphos-Methyl	B	NA	NA
Chem34	0.172883193690551	0.0683826198692439	2.52817446920176	0.0114657358914133	PEG2	Residence	1.18872724613183	1.03961791762052	1.35922288539467	Msma	A	NA	NA
Chem34	0.34458543469797	0.107884868068849	3.19401080861559	0.00140310863866437	PEG2	Workplace	1.41140467895878	1.14239974944868	1.74375315536273	Msma	A	NA	NA
Chem34	0.000410065014817588	0.110520007843762	0.0037103237940164	0.997039596721576	PEG1	Residence	1.00041014910297	0.805566799667633	1.2423804789884	Msma	A	NA	NA
Chem34	0.0738680871532133	0.0951568115742863	0.776277451200081	0.437585183920846	PEG1	Workplace	1.07666477021341	0.893472910250384	1.29741709470951	Msma	A	NA	NA
Chem346	0.235453970200312	0.0963917546474473	2.44267749935131	0.0145787585394709	PEG1	Workplace	1.26548312998159	1.04762545430727	1.52864513331909	Dicofol	A	NA	NA
Chem346	0.161369875110381	0.0913937701814379	1.76565508557119	0.0774537323205281	PEG1	Residence	1.1751195359092	0.982394898551532	1.40565257994671	Dicofol	A	NA	NA
Chem346	0.18464043071538	0.0732483325742167	2.52074585490801	0.0117106398346748	PEG2	Workplace	1.20278587750671	1.04192889169777	1.38847658286189	Dicofol	A	NA	NA
Chem346	0.251089573830963	0.0736076830578204	3.41118703102944	0.000646807077335626	PEG2	Residence	1.2854252196359	1.11273229197517	1.4849196048252	Dicofol	A	NA	NA
Chem367	0.086851137668705	0.0856930895305907	1.01351390344843	0.310814758549997	PEG1	Residence	1.09073429838186	0.922094728946406	1.2902159315301	Malathion	A	NA	NA
Chem367	0.21724605922534	0.0796027510908138	2.72912752698079	0.00635021412726807	PEG2	Workplace	1.24264982997718	1.06313773941747	1.45247275370774	Malathion	A	NA	NA
Chem367	0.215267879226681	0.0860394314273539	2.50196771010091	0.0123505188589864	PEG1	Workplace	1.24019407470198	1.04773489763711	1.4680062164529	Malathion	A	NA	NA
Chem367	0.123923902514856	0.0761010782957305	1.6284119133409	0.103437573209803	PEG2	Residence	1.13192973071582	0.975081510520498	1.31400801005287	Malathion	A	NA	NA
Chem382	0.19829686135199	0.0936793902237398	2.11676080382661	0.0342801534878271	PEG1	Workplace	1.21932431036276	1.01479361466556	1.46507797482702	Oxydemeton-Methyl	A	NA	NA
Chem382	0.140754862093001	0.0921358505182561	1.52768831352038	0.126589943049628	PEG1	Residence	1.15114242474969	0.960951437177659	1.37897590949084	Oxydemeton-Methyl	A	NA	NA
Chem382	0.168046748302567	0.080585621333262	2.08531926071041	0.0370403302277282	PEG2	Workplace	1.18299191221902	1.01015009678446	1.3854078407065	Oxydemeton-Methyl	A	NA	NA
Chem382	0.085438468077599	0.0723050128758391	1.18163962192099	0.237348724982355	PEG2	Residence	1.08919453904823	0.945275029655329	1.25502600478619	Oxydemeton-Methyl	A	NA	NA
Chem383	0.293680806543759	0.090431650370126	3.24754447521148	0.00116405469793913	PEG1	Workplace	1.34135568337142	1.12348422524393	1.60147782130379	Methomyl	A	NA	NA
Chem383	0.17052308848273	0.0859704439324286	1.98350829288212	0.0473106816764045	PEG1	Residence	1.18592503282738	1.00202306200931	1.4035786568289	Methomyl	A	NA	NA
Chem383	0.189178743769636	0.0774773534750755	2.44172955430769	0.014617092121589	PEG2	Residence	1.20825690157583	1.03802838575907	1.40640155918092	Methomyl	A	NA	NA
Chem383	0.11956142865918	0.0754622450200121	1.58438737977479	0.113105592060532	PEG2	Workplace	1.12700247219165	0.972053367124281	1.30665107007823	Methomyl	A	NA	NA
Chem401	-0.00602975560446363	0.0640976686510488	-0.0940713715703132	0.925052461687286	PEG2	Residence	0.993988386888613	0.876637961841994	1.12704783077544	Mineral Oil	B	NA	NA
Chem401	0.161951124654662	0.0698752733046675	2.31771722664367	0.0204646941717087	PEG2	Workplace	1.17580277215006	1.02531059784635	1.34838375990623	Mineral Oil	B	NA	NA
Chem401	0.183074476342985	0.106328258229724	1.72178571708988	0.085108342870274	PEG1	Residence	1.20090384367692	0.974989175802173	1.47916518208673	Mineral Oil	B	NA	NA
Chem401	0.197474472774126	0.103468495386553	1.90854686768538	0.0563205716670635	PEG1	Workplace	1.21832196419271	0.994690368008692	1.49223160912465	Mineral Oil	B	NA	NA
Chem418	0.109046773501354	0.0721886043818698	1.51058154448462	0.13089509899781	PEG2	Workplace	1.11521451160902	0.968077734119666	1.2847144016119	Naled	B	NA	NA
Chem418	0.138843224150189	0.072501882823215	1.91502922053401	0.0554887772209375	PEG2	Residence	1.14894395921752	0.996744843364453	1.32438329649803	Naled	B	NA	NA
Chem418	0.15963218657148	0.0909511892981159	1.75514127746306	0.0792351453520975	PEG1	Workplace	1.17307931730543	0.981540360907588	1.40199541404221	Naled	B	NA	NA
Chem418	-0.00591315823006225	0.0882197239484087	-0.0670276210966189	0.946559714185482	PEG1	Residence	0.994104290081582	0.836253219878743	1.18175131176404	Naled	B	NA	NA
Chem445	0.119987519806395	0.0932032255436324	1.28737518585366	0.197963548976473	PEG1	Residence	1.12748278028818	0.939233837777654	1.35346211850101	Propargite	B	NA	NA
Chem445	0.221182095502324	0.0927006099622784	2.38598317305924	0.0170335304167476	PEG1	Workplace	1.24755058323183	1.04027895169981	1.49612030040495	Propargite	B	NA	NA
Chem445	0.0888701852267405	0.0710438721068321	1.25091978507453	0.210963744654263	PEG2	Workplace	1.09293876751861	0.95087201574247	1.25623125906421	Propargite	B	NA	NA
Chem445	0.102990283434361	0.0687010217581051	1.49910846736731	0.133845495318826	PEG2	Residence	1.1084806383988	0.968832327004073	1.26825797556179	Propargite	B	NA	NA
Chem459	0.102867796459704	0.074247287192406	1.38547548805561	0.165907122599278	PEG2	Residence	1.1083448722739	0.958240118849147	1.28196297747499	Parathion	A	NA	NA
Chem459	0.0565955798740041	0.0851241380581316	0.664859359108631	0.506140451955287	PEG1	Residence	1.05822775524217	0.895612237147879	1.25036922846329	Parathion	A	NA	NA
Chem459	0.179976707653146	0.0848454574711224	2.12122973954618	0.0339024737295834	PEG1	Workplace	1.19718947744449	1.01377360499981	1.41378966451202	Parathion	A	NA	NA
Chem459	0.206127632659209	0.0786002176325692	2.62248170383942	0.00872919546363402	PEG2	Workplace	1.22891004304293	1.0534507519617	1.43359325633353	Parathion	A	NA	NA
Chem473	0.267411945893333	0.0847976587452616	3.1535298244101	0.00161308744667827	PEG1	Workplace	1.30657857516142	1.1065073629451	1.54282531706528	Petroleum Hydrocarbons	A	NA	NA
Chem473	0.152957285553209	0.0906318579420666	1.68767681725097	0.0914732843301953	PEG1	Residence	1.165275203794	0.975620933310006	1.3917970127704	Petroleum Hydrocarbons	A	NA	NA
Chem473	0.0386480027533975	0.0666702627371872	0.579688772275387	0.562124516231174	PEG2	Residence	1.03940455171011	0.912081697606087	1.18450115263938	Petroleum Hydrocarbons	A	NA	NA
Chem473	0.160994100149667	0.0804613339057585	2.0008877846623	0.045404484261853	PEG2	Workplace	1.17467803836881	1.0032953033078	1.37533634342417	Petroleum Hydrocarbons	A	NA	NA
Chem478	0.185298831383879	0.0984204615854541	1.88272670539136	0.0597374143846893	PEG1	Workplace	1.20357805328844	0.99242357359167	1.45965913033986	Phorate	A	NA	NA
Chem478	0.209521331578262	0.0720554891063351	2.90777752225183	0.00364007200204539	PEG2	Residence	1.2330876785366	1.07067851420861	1.42013237660107	Phorate	A	NA	NA
Chem478	0.168977135834468	0.0742621065511139	2.27541533201947	0.0228810264914359	PEG2	Workplace	1.18409306531461	1.0236998894923	1.36961662467455	Phorate	A	NA	NA
Chem478	0.0911582444370958	0.10136706093503	0.899288620940905	0.368498946826496	PEG1	Residence	1.09544233919988	0.898057487924613	1.33621058189142	Phorate	A	NA	NA
Chem480	0.0973182878650105	0.0668747719443884	1.45523169702827	0.145605128553714	PEG2	Residence	1.10221113822597	0.966807120514813	1.25657886402665	Mevinphos	A	NA	NA
Chem480	0.349388610369791	0.108125699943474	3.23131883125329	0.00123220409430863	PEG1	Workplace	1.41820021057723	1.14735837915832	1.75297611785147	Mevinphos	A	NA	NA
Chem480	0.258507627343039	0.112353047705129	2.30085104608372	0.0214000519777121	PEG1	Residence	1.29499602719414	1.03903838316009	1.61400650604281	Mevinphos	A	NA	NA
Chem480	0.152012126407076	0.0834613014269231	1.82134862275272	0.0685538796934565	PEG2	Workplace	1.16417435359864	0.988494673958331	1.37107660899135	Mevinphos	A	NA	NA
Chem502	0.288940435968169	0.109857643018947	2.6301350368343	0.0085350958052899	PEG1	Workplace	1.33501220745061	1.07639711070992	1.6557621497764	Prometryn	A	NA	NA
Chem502	0.23353333017728	0.073658131408302	3.17050304850603	0.00152175236012567	PEG2	Residence	1.26305492503392	1.09325927222723	1.4592217822241	Prometryn	A	NA	NA
Chem502	0.183479229581927	0.107297784419605	1.71000016984883	0.0872658416399177	PEG1	Residence	1.20139001177973	0.973532151623637	1.48257862670168	Prometryn	A	NA	NA
Chem502	0.172712800410558	0.0711595087650614	2.42712187602057	0.0152191422704484	PEG2	Workplace	1.18852471225304	1.0337987898874	1.36640805295393	Prometryn	A	NA	NA
Chem531	0.0284899033215694	0.104850573144903	0.271719099543657	0.785838014331229	PEG1	Residence	1.02889962231346	0.837765358043761	1.26364073500097	Simazine	C	NA	NA
Chem531	0.0936027587886726	0.0711190472483296	1.31614191148871	0.18812641609857	PEG2	Workplace	1.0981234393782	0.955241993927665	1.26237654518685	Simazine	C	NA	NA
Chem531	0.109107485962564	0.0661944343243535	1.64828791236338	0.0992936039976483	PEG2	Residence	1.11528222108218	0.979577810931007	1.26978624748536	Simazine	C	NA	NA
Chem531	0.119224910856673	0.094747160979493	1.25834810905287	0.208265889540176	PEG1	Workplace	1.12662327960239	0.935682074065861	1.35652915592001	Simazine	C	NA	NA
Chem536	0.262155529266535	0.0943896220374487	2.77737661840118	0.0054799640933858	PEG1	Workplace	1.29972867255754	1.08020611491769	1.56386322845145	Sodium Chlorate	A	NA	NA
Chem536	0.187161483986421	0.091697694987633	2.04107075986657	0.0412437942752707	PEG1	Residence	1.20582199027052	1.00746170260215	1.44323766200187	Sodium Chlorate	A	NA	NA
Chem536	0.208741125990353	0.0725845673136886	2.8758334411258	0.00402962283506535	PEG2	Workplace	1.23212599184487	1.06873464515108	1.42049709595134	Sodium Chlorate	A	NA	NA
Chem536	0.202420263232151	0.0713508557577528	2.83697036401917	0.00455438392045191	PEG2	Residence	1.22436245452479	1.06457172906052	1.40813754407408	Sodium Chlorate	A	NA	NA
Chem560	0.05179456245694	0.0687033360410246	0.753887153689482	0.450916984993543	PEG2	Residence	1.05315936181602	0.920476345410494	1.20496810907846	Sulfur	C	NA	NA
Chem560	0.0489176464294301	0.0692333685112986	0.706561698228608	0.479838898253833	PEG2	Workplace	1.05013386490552	0.916879010632898	1.20275534877844	Sulfur	C	NA	NA
Chem560	0.227962174650542	0.096719348487731	2.35694489484138	0.018425980932106	PEG1	Workplace	1.25603781446453	1.03913875680245	1.51821013414933	Sulfur	C	NA	NA
Chem560	0.171608394209611	0.095103983259607	1.80442909253516	0.0711640657492437	PEG1	Residence	1.18721282275364	0.985313501337677	1.43048307426737	Sulfur	C	NA	NA
Chem573	0.244554150679037	0.0889725022017475	2.74864867939202	0.00598414882105274	PEG1	Residence	1.27705181357489	1.07268842749846	1.5203495187863	1,3-Dichloropropene	A	NA	NA
Chem573	0.0802667170668979	0.0726453767592927	1.10491156695158	0.269197909849342	PEG2	Residence	1.08357603735912	0.939771779105719	1.24938528145226	1,3-Dichloropropene	A	NA	NA
Chem573	0.180491382370629	0.0715385370897943	2.52299515356427	0.0116360004662078	PEG2	Workplace	1.19780579918957	1.04109792110867	1.37810162087761	1,3-Dichloropropene	A	NA	NA
Chem573	0.220590071935003	0.0929939560427449	2.37209041664609	0.0176877617093497	PEG1	Workplace	1.24681222247018	1.03906567308257	1.49609476895644	1,3-Dichloropropene	A	NA	NA
Chem575	0.15972465509543	0.105546060187752	1.51331707513575	0.130199137451681	PEG1	Residence	1.1731877952337	0.953948470758566	1.44281336474164	Aldicarb	C	NA	NA
Chem575	0.129637413593173	0.0766888456469078	1.69043375864662	0.0909450011291521	PEG2	Workplace	1.13841553448433	0.979539492005567	1.32306041740263	Aldicarb	C	NA	NA
Chem575	0.116144815810503	0.0833882215827819	1.39282039604601	0.163674109101604	PEG1	Workplace	1.12315851146676	0.9538049355713	1.32258179302106	Aldicarb	C	NA	NA
Chem575	0.0189807609724523	0.0655544539804861	0.289541897154728	0.772166722896784	PEG2	Residence	1.01916204074221	0.896276814622831	1.15889560941832	Aldicarb	C	NA	NA
Chem597	0.164610530125712	0.104106334183237	1.58117689396288	0.11383759695132	PEG1	Residence	1.17893387005927	0.961329665249923	1.44579442434204	Trifluralin	A	NA	NA
Chem597	0.302561349463561	0.106983554710044	2.82811082772104	0.00468235933974168	PEG1	Workplace	1.35332069937337	1.09732300537405	1.66904084429372	Trifluralin	A	NA	NA
Chem597	0.148204337299037	0.0676222160896497	2.19165158832648	0.0284046738756308	PEG2	Residence	1.15974985230506	1.01578812981485	1.32411442942021	Trifluralin	A	NA	NA
Chem597	0.0596947710014965	0.0683946423518849	0.872798934957093	0.382772680239421	PEG2	Workplace	1.06151249269751	0.928338613040564	1.2137906969767	Trifluralin	A	NA	NA
Chem622	0.144630812929777	0.0851422798669116	1.69869556178028	0.0893765601218163	PEG1	Workplace	1.15561285417989	0.977997607167443	1.3654850062605	Xylene	C	NA	NA
Chem622	0.0873916788510683	0.0911503502669625	0.958764048575944	0.337677624314237	PEG1	Residence	1.09132404456585	0.9127776118118	1.30479555461875	Xylene	C	NA	NA
Chem622	0.126638386958978	0.0783557909665793	1.61619690640342	0.106051747440754	PEG2	Workplace	1.13500651040774	0.973420654061009	1.32341529152228	Xylene	C	NA	NA
Chem622	0.0345335391313432	0.0703168714135515	0.491113134545515	0.623346432228773	PEG2	Residence	1.03513674538118	0.901867623247127	1.18809906689015	Xylene	C	NA	NA
Chem694	0.185561122295732	0.121573606333343	1.52632736571901	0.126928356687436	PEG1	Residence	1.20389378227814	0.948642611519829	1.52782535952704	Propyzamide	C	NA	NA
Chem694	0.0281397527130101	0.0621911666802871	0.45247185758182	0.650929090692547	PEG2	Residence	1.02853941555154	0.910505868950883	1.16187425629892	Propyzamide	C	NA	NA
Chem694	0.409643134887081	0.189052041193501	2.16682735769987	0.0302480205858132	PEG1	Workplace	1.50628015035107	1.03987564526957	2.18187617111993	Propyzamide	C	2	1.03987564526957
Chem694	0.1552171501088	0.0785313800305614	1.9764984398389	0.0480983522724764	PEG2	Workplace	1.16791154569038	1.00129648495982	1.36225124031234	Propyzamide	C	NA	NA
Chem763	0.0594618280108664	0.0695985356221832	0.854354584896095	0.392908551353335	PEG2	Workplace	1.06126524960077	0.925934943865688	1.21637479768076	Petroleum Distillates	B	NA	NA
Chem763	0.0922190147060977	0.0670811564537594	1.37473799769189	0.169212686477337	PEG2	Residence	1.09660496839693	0.961500636522856	1.25069335477683	Petroleum Distillates	B	NA	NA
Chem763	0.206909799593665	0.125274368262441	1.6516531072039	0.0986052871536499	PEG1	Residence	1.22987163185648	0.962108583330889	1.5721554272062	Petroleum Distillates	B	NA	NA
Chem763	0.289986092779545	0.104052793746016	2.78691308844024	0.0053212748453608	PEG1	Workplace	1.33640890216301	1.0898527736118	1.63874313762742	Petroleum Distillates	B	NA	NA
Chem786	0.147033853835858	0.0698365311192215	2.1054003038159	0.0352564773813271	PEG2	Residence	1.15839317841858	1.01020598221034	1.32831796627323	Mcpa, Dimethylamine Salt	A	NA	NA
Chem786	0.0319305030656434	0.132731682245726	0.240564291248344	0.80989282892143	PEG1	Residence	1.03244575099721	0.795946271018813	1.33921631090474	Mcpa, Dimethylamine Salt	A	NA	NA
Chem786	0.150555382243803	0.0710327742388054	2.11951995198232	0.034046549412892	PEG2	Workplace	1.16247968405367	1.01139558532145	1.3361329982551	Mcpa, Dimethylamine Salt	A	NA	NA
Chem786	0.227533527224867	0.125345756979522	1.81524714284537	0.0694859378923182	PEG1	Workplace	1.25549953246364	0.982019457710335	1.60514037032592	Mcpa, Dimethylamine Salt	A	NA	NA
Chem806	-0.0185912900803959	0.0977053008997999	-0.190279236737236	0.849090323095671	PEG1	Workplace	0.981580461942195	0.81050831412117	1.1887604192085	2,4-D, Dimethylamine Salt	C	NA	NA
Chem806	0.147952898652652	0.0719408770991811	2.05659014205063	0.0397256672800698	PEG2	Residence	1.15945828302948	1.006972978325	1.33503434453807	2,4-D, Dimethylamine Salt	C	NA	NA
Chem806	0.00819677371066044	0.101566439587021	0.080703564523767	0.935677701985939	PEG1	Residence	1.00823045923493	0.826237143597425	1.23031101519248	2,4-D, Dimethylamine Salt	C	NA	NA
Chem806	0.23735532473955	0.0870848210933017	2.72556482013381	0.00641915707805556	PEG2	Workplace	1.26789155098064	1.06894168053605	1.50386968187259	2,4-D, Dimethylamine Salt	C	NA	NA
Chem81	0.155512888311597	0.0994605708430076	1.56356319889884	0.117920183012757	PEG1	Residence	1.16825699283037	0.961337408150097	1.41971423324034	Dicloran	A	NA	NA
Chem81	0.120422343567341	0.0698768474071498	1.72335112466765	0.084825047697319	PEG2	Workplace	1.12797314319411	0.983599696352327	1.29353782487489	Dicloran	A	NA	NA
Chem81	0.408513929965502	0.128776079605694	3.17228115047725	0.00151246506192004	PEG1	Workplace	1.50458021136239	1.16895807041517	1.93656356863106	Dicloran	A	NA	NA
Chem81	0.0786902871262897	0.0662902760723242	1.18705625905731	0.235205430150842	PEG2	Residence	1.08186920135806	0.950051909809654	1.23197580759733	Dicloran	A	NA	NA
Chem810	0.00163773169864752	0.173560221228577	0.00943610054800891	0.992471192786217	PEG1	Workplace	1.00163907351362	0.712810051203914	1.40750096311732	2,4-D, Isopropyl Ester	B	NA	NA
Chem810	0.230246217679066	0.157164457804663	1.4650018260823	0.14292041954379	PEG1	Residence	1.25890993765607	0.925153027869494	1.71307252247655	2,4-D, Isopropyl Ester	B	NA	NA
Chem810	0.140722182635959	0.0744250125821113	1.89079151959435	0.0586521796767854	PEG2	Residence	1.15110480665494	0.994862400814789	1.3318849670255	2,4-D, Isopropyl Ester	B	NA	NA
Chem810	0.102689684377134	0.064699350844854	1.58718260749446	0.112471292729699	PEG2	Workplace	1.10814748023996	0.976167544086299	1.25797138554897	2,4-D, Isopropyl Ester	B	NA	NA
Chem834	0.141961805228355	0.0722740644335557	1.96421505198267	0.0495051579861366	PEG2	Workplace	1.15253262697581	1.00030468534574	1.32792685639041	Bromoxynil Octanoate	A	NA	NA
Chem834	0.140245307966441	0.0921879887587505	1.52129696997137	0.128185330301612	PEG1	Workplace	1.15055600479594	0.960363759638586	1.37841427988722	Bromoxynil Octanoate	A	NA	NA
Chem834	0.162165811234142	0.0735618532153589	2.20448240692615	0.0274904358810091	PEG2	Residence	1.17605522832386	1.0181472753504	1.35845366731634	Bromoxynil Octanoate	A	NA	NA
Chem834	0.104226133441101	0.100021180722996	1.04204062267322	0.297392845548159	PEG1	Residence	1.10985140105729	0.912273557235202	1.35022014247778	Bromoxynil Octanoate	A	NA	NA
Chem849	-0.0829138836962879	0.107475904911976	-0.771464857766916	0.440431444605961	PEG1	Residence	0.920430407871809	0.745599521538937	1.13625627600516	Dicamba, Dimethylamine Salt	B	NA	NA
Chem849	0.244657901373963	0.0891146225488855	2.74542936250166	0.00604317754978784	PEG2	Residence	1.27718431546147	1.07250093238698	1.52093086952414	Dicamba, Dimethylamine Salt	B	NA	NA
Chem849	0.0823022589237003	0.189213853326386	0.434969519814875	0.663584551805056	PEG1	Workplace	1.08578394812322	0.749344171050166	1.57327811111127	Dicamba, Dimethylamine Salt	B	NA	NA
Chem849	0.224573164844707	0.0772066697324227	2.90872751827034	0.00362903006634626	PEG2	Workplace	1.25178829489383	1.07599745034523	1.45629892964008	Dicamba, Dimethylamine Salt	B	NA	NA
Chem862	0.259023888392709	0.0803801999731282	3.22248375196009	0.00127084373261337	PEG2	Workplace	1.29566475580687	1.10680633923147	1.51674877522452	Xylene Range Aromatic Solvent	A	NA	NA
Chem862	0.00788862295586674	0.0857271886565927	0.0920200823039597	0.926682083914942	PEG1	Residence	1.00791982012221	0.852027337149743	1.19233540932342	Xylene Range Aromatic Solvent	A	NA	NA
Chem862	0.158350425837666	0.0877901401918639	1.80373815888201	0.071272364501351	PEG1	Workplace	1.17157667351949	0.986375417436504	1.39155120623567	Xylene Range Aromatic Solvent	A	NA	NA
Chem862	0.274424611115777	0.080374999914439	3.41430309683245	0.000639453954903773	PEG2	Residence	1.31577337564323	1.1239953464383	1.54027290374252	Xylene Range Aromatic Solvent	A	NA	NA
Chem90480	0.087745312402343	0.0660562215137851	1.32834289324332	0.184064855743107	PEG2	Residence	1.09171004161005	0.959133619426197	1.2426118643044	Mevinphos, Other Related	A	NA	NA
Chem90480	0.349904614351465	0.111811680553063	3.12941020670385	0.00175157597335036	PEG1	Workplace	1.41893219637025	1.13968706514844	1.76659772622222	Mevinphos, Other Related	A	NA	NA
Chem90480	0.268187934307762	0.117018315922944	2.29184578664047	0.0219145435268573	PEG1	Residence	1.30759285848344	1.03959585336988	1.64467670587039	Mevinphos, Other Related	A	NA	NA
Chem90480	0.145398207922902	0.085382611242382	1.70290186499625	0.0885864349676558	PEG2	Workplace	1.15650000605259	0.978287475303039	1.36717713122653	Mevinphos, Other Related	A	NA	NA
Chem90849	0.198671774384409	0.0813438849345006	2.44236889526955	0.0145912283186196	PEG2	Workplace	1.21978153664215	1.040017728781	1.43061695580613	Dicamba, Dimethylamine Salt, Other Related	B	NA	NA
Chem90849	0.0466452310918451	0.235739970366702	0.197867298529336	0.84314889028955	PEG1	Workplace	1.04775023392991	0.660072823886321	1.66312036032141	Dicamba, Dimethylamine Salt, Other Related	B	NA	NA
Chem90849	0.187014100204984	0.0805961383866018	2.32038536769491	0.0203200397267601	PEG2	Residence	1.20564428476163	1.02947160830675	1.41196525445631	Dicamba, Dimethylamine Salt, Other Related	B	NA	NA
Chem90849	-0.0492883128213239	0.095192795496585	-0.517773562213457	0.604616266247817	PEG1	Residence	0.951906643241474	0.789886359980123	1.14716027944837	Dicamba, Dimethylamine Salt, Other Related	B	NA	NA
Chem99	0.333389742557249	0.0925100804562229	3.60382069622147	0.000313573418404935	PEG2	Residence	1.39569115272034	1.16424171287786	1.67315238084601	Calcium Hydroxide	B	NA	NA
Chem99	0.258147317921647	0.0963886442341596	2.67819222868747	0.00740207236037958	PEG2	Workplace	1.29452951197483	1.07167792587145	1.56372228718912	Calcium Hydroxide	B	NA	NA
Chem99	0.0161839464713781	0.0852934766095326	0.189744246743125	0.849509546703994	PEG1	Workplace	1.01631561588432	0.859855207154402	1.20124577079504	Calcium Hydroxide	B	NA	NA
Chem99	-0.0773394866971883	0.0887636580195817	-0.871296749398575	0.383592144897424	PEG1	Residence	0.925575579667064	0.777776355896562	1.10146078262882	Calcium Hydroxide	B	NA	NA
