# Supplementary material for: A pesticide and iPSC dopaminergic neuron screen identifies and classifies Parkinson-relevant pesticides
Source: Nat Commun. 2023 May 16;14:2803. doi: 10.1038/s41467-023-38215-z (PMC10188516; doi:10.1038/s41467-023-38215-z)
Supplement: Supplementary file 6 — Source Data [file 41467_2023_38215_MOESM6_ESM.zip › Source_dat_FigS3_pt3.csv]

chemcode	fixed.TE	fixed.seTE	fixed.lower	fixed.upper	fixed.statistic	fixed.p	fixed.level	meta_OR	LCL_exp	UCL_exp	Study	Chem	chemname2	y_facet	Location	OR	PEG	UCL_l	LCL_l
Chem105	0.155241705711206	0.057298091155527	0.0429395106634805	0.267543900758932	2.70936958946549	0.00674112003239953	0.95	1.16794022481406	1.04387474964981	1.30675099593733	C	Chem105	Carbaryl	B	W Workplace	1.16794022481406	Combined	NA	NA
Chem105	0.112352192802981	0.0566830293450659	0.00125549675202465	0.223448888853937	1.98211341385834	0.047466548572688	0.95	1.11890686220279	1.00125628521801	1.25038173019997	R	Chem105	Carbaryl	B	R Residence	1.11890686220279	Combined	NA	NA
Chem106	0.129900951540718	0.0590509039279761	0.0141633065873499	0.245638596494086	2.19981309175482	0.0278201587415353	0.95	1.13871558971398	1.01426408142031	1.27843745826222	R	Chem106	Carbofuran	B	R Residence	1.13871558971398	Combined	NA	NA
Chem106	0.130424528729589	0.0594861042369727	0.0138339068445275	0.247015150614651	2.19252093245209	0.0283419133232429	0.95	1.13931195132841	1.01393003811265	1.28019850842562	C	Chem106	Carbofuran	B	W Workplace	1.13931195132841	Combined	NA	NA
Chem1138	0.0893375092739323	0.0554202867981184	-0.0192842568632604	0.197959275411125	1.61200012550215	0.106961912415644	0.95	1.09344964344978	0.980900494911853	1.21891275309011	R	Chem1138	2,4-D, Triethylamine Salt	C	R Residence	1.09344964344978	Combined	NA	NA
Chem1138	0.116566198787206	0.0614703486831814	-0.00391347074894849	0.237045868323361	1.89629961899174	0.0579204366397921	0.95	1.12363189107368	0.996094176898169	1.26749925450762	C	Chem1138	2,4-D, Triethylamine Salt	C	W Workplace	1.12363189107368	Combined	NA	NA
Chem1354	0.113135929323246	0.0574081045969273	0.000618111892560558	0.225653746753932	1.97073096416602	0.0487546568236797	0.95	1.11978413410358	1.00061830296308	1.25314168577263	R	Chem1354	Endothall, Mono (N,N-Diethyl Alkylamine) Salt	B	R Residence	1.11978413410358	Combined	NA	NA
Chem1354	0.154133722768601	0.0604107696506671	0.0357307899749478	0.272536655562253	2.55142789373316	0.0107282520971759	0.95	1.1666468835993	1.03637680590647	1.31329159747212	C	Chem1354	Endothall, Mono (N,N-Diethyl Alkylamine) Salt	B	W Workplace	1.1666468835993	Combined	NA	NA
Chem151	0.108763179422508	0.0561018936849456	-0.00119451166448011	0.218720870509497	1.9386721602179	0.0525412706783186	0.95	1.11489828821855	0.998806201480597	1.24448385605743	R	Chem151	Copper Hydroxide	B	R Residence	1.11489828821855	Combined	NA	NA
Chem151	0.129225293503907	0.0566834593515846	0.0181277546556608	0.240322832352152	2.27977076526636	0.0226212877522601	0.95	1.13794646723529	1.01829305975945	1.27165961692716	C	Chem151	Copper Hydroxide	B	W Workplace	1.13794646723529	Combined	NA	NA
Chem161	0.16859697543865	0.0650456142317663	0.0411099141921024	0.296084036685198	2.59198068047934	0.00954251301927039	0.95	1.18364300557908	1.04196662617156	1.34458314639495	R	Chem161	Copper Sulfate (Pentahydrate)	A	R Residence	1.18364300557908	Combined	NA	NA
Chem161	0.173027607756163	0.0624492808384475	0.0506292664523786	0.295425949059947	2.77069015740589	0.00559376272703278	0.95	1.18889892746265	1.0519328341922	1.34369858395691	C	Chem161	Copper Sulfate (Pentahydrate)	A	W Workplace	1.18889892746265	Combined	NA	NA
Chem162	0.121550180835433	0.0575922768753612	0.0086713923720655	0.2344289692988	2.1105291790857	0.0348128005613296	0.95	1.12924603101264	1.00870909780229	1.26418667318071	C	Chem162	Copper Sulfate (Basic)	B	W Workplace	1.12924603101264	Combined	NA	NA
Chem162	0.0983449664288318	0.0555955026355309	-0.0106202164392105	0.207310149296874	1.76893744577785	0.0769043143002647	0.95	1.10334333587647	0.989435978947736	1.23036410917428	R	Chem162	Copper Sulfate (Basic)	B	R Residence	1.10334333587647	Combined	NA	NA
Chem1626	0.116637190765383	0.0561913638178902	0.00650414144013134	0.226770240090635	2.07571382576495	0.0379204264609506	0.95	1.12371166275591	1.00652533930111	1.25454159146201	C	Chem1626	Ethephon	B	W Workplace	1.12371166275591	Combined	NA	NA
Chem1626	0.142762743523403	0.0556703723751693	0.0336508186621378	0.251874668384668	2.56442946997566	0.0103345580821778	0.95	1.15345610426785	1.03422341215588	1.28643479622972	R	Chem1626	Ethephon	B	R Residence	1.15345610426785	Combined	NA	NA
Chem1673	0.112543705263029	0.0561328223251418	0.00252539515516542	0.222562015370893	2.00495361895639	0.044968005686076	0.95	1.11912116732893	1.00252858665154	1.24927329139492	R	Chem1673	Sodium Cacodylate	B	R Residence	1.11912116732893	Combined	NA	NA
Chem1673	0.0993796664417621	0.0580103606826409	-0.0143185512263924	0.213077884109917	1.71313650307126	0.0866874298895386	0.95	1.10448555606608	0.985783471707549	1.23748102759883	C	Chem1673	Sodium Cacodylate	B	W Workplace	1.10448555606608	Combined	NA	NA
Chem1685	0.191670276553359	0.0588951900156188	0.0762378252601036	0.307102727846615	3.25443005621561	0.00113620134800688	0.95	1.21127106664354	1.07921920922807	1.35948061741526	C	Chem1685	Acephate	A	W Workplace	1.21127106664354	Combined	NA	NA
Chem1685	0.119398855981863	0.0571133011156755	0.00745884275694826	0.231338869206779	2.09056128168877	0.0365674095889992	0.95	1.12681926727486	1.00748672921504	1.26028623929482	R	Chem1685	Acephate	A	R Residence	1.12681926727486	Combined	NA	NA
Chem1689	0.105851643948105	0.056426026619448	-0.00474133601671128	0.216444623912922	1.8759365188337	0.0606639973166665	0.95	1.11165694323725	0.99526988637352	1.24165432549197	R	Chem1689	Methidathion	B	R Residence	1.11165694323725	Combined	NA	NA
Chem1689	0.121757717920575	0.0574063402808872	0.00924335848578496	0.234272077355365	2.12098031898251	0.0339234586869727	0.95	1.12948041576325	1.00928621025349	1.26398834803491	C	Chem1689	Methidathion	B	W Workplace	1.12948041576325	Combined	NA	NA
Chem1697	0.103800302424185	0.0572353342610414	-0.00837889137056715	0.215979496218938	1.81357030170853	0.0697439061220903	0.95	1.10937889251809	0.991656113703601	1.2410769319701	C	Chem1697	Methamidophos	B	W Workplace	1.10937889251809	Combined	NA	NA
Chem1697	0.144518509017703	0.0567047620972521	0.0333792175551768	0.255657800480229	2.5486132676096	0.0108152159631493	0.95	1.15548308162264	1.0339425540747	1.29131076640037	R	Chem1697	Methamidophos	B	R Residence	1.15548308162264	Combined	NA	NA
Chem173	0.0983648074201957	0.0565220632468517	-0.0124164008755287	0.20914601571592	1.74029045950786	0.0818080284375344	0.95	1.10336522751924	0.987660364584445	1.23262496800791	C	Chem173	Cryolite	C	W Workplace	1.10336522751924	Combined	NA	NA
Chem173	0.0961178782398772	0.0553757213577817	-0.0124165412393002	0.204652297719055	1.73574042708827	0.0826097418371975	0.95	1.10088882718295	0.987660225952721	1.22709832589155	R	Chem173	Cryolite	C	R Residence	1.10088882718295	Combined	NA	NA
Chem179	0.183099654093365	0.0614787622842501	0.0626034942021349	0.303595813984594	2.97825862607308	0.00289891259709145	0.95	1.20093408011477	1.06460463362369	1.35472138597784	C	Chem179	Chlorthal-Dimethyl	C	W Workplace	1.20093408011477	Combined	NA	NA
Chem179	0.0320986775194516	0.0567517438879659	-0.0791326965608026	0.143330051599706	0.565598082462768	0.571667031657566	0.95	1.03261939659844	0.923917315660131	1.15411065487983	R	Chem179	Chlorthal-Dimethyl	C	R Residence	1.03261939659844	Combined	NA	NA
Chem1814	0.168934370867291	0.0570605907592097	0.057097668042661	0.280771073691921	2.96061377247527	0.00307026697976064	0.95	1.18404242869628	1.0587592122858	1.32415043636433	C	Chem1814	Petroleum Distillates, Aromatic	A	W Workplace	1.18404242869628	Combined	NA	NA
Chem1814	0.104362021197698	0.0565421361135461	-0.00645852919381354	0.21518257158921	1.84573891916856	0.0649301232704879	0.95	1.11000222652177	0.993562282277924	1.24008828118803	R	Chem1814	Petroleum Distillates, Aromatic	A	R Residence	1.11000222652177	Combined	NA	NA
Chem185	0.13732737004241	0.056017972921435	0.0275341606294578	0.247120579455363	2.45148767226925	0.0142267059610066	0.95	1.14720364716017	1.02791672878998	1.28033348538535	R	Chem185	1,2-Dichloropropane, 1,3-Dichloropropene And Related C3 Compounds	A	R Residence	1.14720364716017	Combined	NA	NA
Chem185	0.16342050076313	0.0573632748812446	0.0509905479606196	0.275850453565641	2.84886978823034	0.00438748331751235	0.95	1.17753173859164	1.05231294673278	1.31765079931374	C	Chem185	1,2-Dichloropropane, 1,3-Dichloropropene And Related C3 Compounds	A	W Workplace	1.17753173859164	Combined	NA	NA
Chem1855	0.14672185870997	0.0556389389426278	0.0376715422443967	0.255772175175544	2.63703552760528	0.00836340717985309	0.95	1.15803182176674	1.03839010957444	1.29145846812234	R	Chem1855	Glyphosate, Isopropylamine Salt	B	R Residence	1.15803182176674	Combined	NA	NA
Chem1855	0.107871209957669	0.0563111688239218	-0.00249665286457203	0.218239072779911	1.91562725851011	0.0554125573797611	0.95	1.11390427636907	0.997506461181088	1.24388441097831	C	Chem1855	Glyphosate, Isopropylamine Salt	B	W Workplace	1.11390427636907	Combined	NA	NA
Chem1868	0.0678995104128719	0.0541409529448505	-0.0382148074477129	0.174013828273457	1.25412477467909	0.209796656713335	0.95	1.07025775331503	0.962506165190762	1.19007202234794	R	Chem1868	Oryzalin	B	R Residence	1.07025775331503	Combined	NA	NA
Chem1868	0.147137361432194	0.0571673300738432	0.035091453395148	0.25918326946924	2.57380152688846	0.0100587956358148	0.95	1.15851308711771	1.03571442406903	1.2958712767078	C	Chem1868	Oryzalin	B	W Workplace	1.15851308711771	Combined	NA	NA
Chem190	0.0876000996312662	0.0566041038259773	-0.0233419052448151	0.198542104507348	1.54759273109566	0.121720382598049	0.95	1.09155152287944	0.976928409718604	1.21962337797468	R	Chem190	S,S,S-Tributyl Phosphorotrithioate	B	R Residence	1.09155152287944	Combined	NA	NA
Chem190	0.128492780487191	0.0581961789050108	0.0144303657955207	0.242555195178862	2.2079246937659	0.0272495231363778	0.95	1.13711321185818	1.01453498615496	1.27450159356548	C	Chem190	S,S,S-Tributyl Phosphorotrithioate	B	W Workplace	1.13711321185818	Combined	NA	NA
Chem1910	0.0725063637209857	0.0572730249996025	-0.0397467025638972	0.184759430005869	1.26597754739668	0.205521120826046	0.95	1.07519964833895	0.961032835478426	1.20292901668931	R	Chem1910	Oxamyl	C	R Residence	1.07519964833895	Combined	NA	NA
Chem1910	0.129230273128279	0.0628270213027557	0.00609157411894694	0.252368972137611	2.0569218538236	0.0396937434586917	0.95	1.13795213379537	1.00611016548763	1.28707084296461	C	Chem1910	Oxamyl	C	W Workplace	1.13795213379537	Combined	NA	NA
Chem2045	0.130716825544703	0.0677752956635148	-0.00212031299733928	0.263553964086746	1.92867953234281	0.0537706587129465	0.95	1.13964501725789	0.997881933278381	1.30154752987035	C	Chem2045	Petroleum Oil, Paraffin Based	C	W Workplace	1.13964501725789	Combined	NA	NA
Chem2045	0.119897429832412	0.0792461886274904	-0.0354222457895372	0.27521710545436	1.51297408631233	0.130286241358852	0.95	1.12738120996914	0.965197779503705	1.3168165318874	R	Chem2045	Petroleum Oil, Paraffin Based	C	R Residence	1.12738120996914	Combined	NA	NA
Chem2056	0.0309832295349369	0.0581475265058207	-0.0829838282065598	0.144950287276434	0.532838306231916	0.594145514536309	0.95	1.03146820553997	0.920366031069119	1.1559821018209	C	Chem2056	Endothall, Mono [N,N-Dimethyl Alkylamine] Salt	C	W Workplace	1.03146820553997	Combined	NA	NA
Chem2056	0.168254248965983	0.0574666489554611	0.0556216867010733	0.280886811230893	2.92785906302605	0.00341304717072072	0.95	1.18323740929514	1.05719765614059	1.32430369914602	R	Chem2056	Endothall, Mono [N,N-Dimethyl Alkylamine] Salt	C	R Residence	1.18323740929514	Combined	NA	NA
Chem2081	0.169716681317593	0.0568153024391606	0.0583607347660873	0.281072627869098	2.98716497196033	0.00281577731123551	0.95	1.18496907987905	1.06009734070981	1.32454979967143	C	Chem2081	Iprodione	B	W Workplace	1.18496907987905	Combined	NA	NA
Chem2081	0.0561128359204792	0.05513210824604	-0.0519441106335229	0.164169782474481	1.01778868440986	0.308778390690483	0.95	1.05771702547764	0.949381925714535	1.17841437221722	R	Chem2081	Iprodione	B	R Residence	1.05771702547764	Combined	NA	NA
Chem2106	0.0980704797406265	0.0637271827766235	-0.0268325033377567	0.22297346281901	1.53891126937751	0.123825959586116	0.95	1.10304052437901	0.9735242899381	1.24978740746129	C	Chem2106	Petroleum Distillates, Refined	C	W Workplace	1.10304052437901	Combined	NA	NA
Chem2106	0.114245143150242	0.0660681986355296	-0.0152461466988343	0.243736432999318	1.72920021295698	0.0837732682635472	0.95	1.12102690326933	0.984869487391777	1.2760079725708	R	Chem2106	Petroleum Distillates, Refined	C	R Residence	1.12102690326933	Combined	NA	NA
Chem216	0.129385686383774	0.0568346038243646	0.0179919098124167	0.240779462955131	2.27653010098589	0.0228143011095817	0.95	1.13812900038443	1.01815473929364	1.27224042822283	R	Chem216	Dimethoate	A	R Residence	1.13812900038443	Combined	NA	NA
Chem216	0.188729711532047	0.0580774711152537	0.0748999598329847	0.30255946323111	3.24961999735692	0.00115559312463145	0.95	1.20771447706789	1.07777632456773	1.35331814669836	C	Chem216	Dimethoate	A	W Workplace	1.20771447706789	Combined	NA	NA
Chem2186	0.171969205724934	0.0791509482808588	0.0168361977522586	0.32710221369761	2.1726739787718	0.0298048635783054	0.95	1.18764126009914	1.01697872528002	1.38694323453178	R	Chem2186	Fluazifop-Butyl	B	R Residence	1.18764126009914	Combined	NA	NA
Chem2186	0.620937583584675	0.203205219102324	0.22266267267355	1.0192124944958	3.05571671007133	0.00224523283125093	0.95	1.86067175957629	1.24939904620368	2.77101171751682	C	Chem2186	Fluazifop-Butyl	B	W Workplace	1.86067175957629	Combined	2	1.24939904620368
Chem229	0.264265723723427	0.0721901883538658	0.122775554512687	0.405755892934167	3.66068754978217	0.000251539351658765	0.95	1.30247424862871	1.13063062752499	1.50043624066201	C	Chem229	Diquat Dibromide	B	W Workplace	1.30247424862871	Combined	NA	NA
Chem229	0.0672585765984078	0.0571986649881396	-0.044848746742118	0.179365899938934	1.17587668544981	0.239644156710577	0.95	1.06957200871266	0.956142090502745	1.19645844815819	R	Chem229	Diquat Dibromide	B	R Residence	1.06957200871266	Combined	NA	NA
Chem230	0.0762332872871471	0.0593242163275723	-0.0400400401259577	0.192506614700252	1.28502813869816	0.198782451229033	0.95	1.07921431177159	0.960750969792325	1.21228452257966	R	Chem230	Disulfoton	B	R Residence	1.07921431177159	Combined	NA	NA
Chem230	0.14262922769709	0.058555110406528	0.0278633201895289	0.257395135204652	2.43581177982357	0.0148584137035286	0.95	1.15330210990354	1.02825513309967	1.29355615536619	C	Chem230	Disulfoton	B	W Workplace	1.15330210990354	Combined	NA	NA
Chem231	0.129308467111459	0.0569691646432069	0.0176509561814404	0.240965978041477	2.26979749345645	0.023219872733741	0.95	1.13804111828436	1.01780765491159	1.2724777423868	C	Chem231	Diuron	A	W Workplace	1.13804111828436	Combined	NA	NA
Chem231	0.198159077734841	0.0588537623009596	0.0828078232702786	0.313510332199402	3.36697383459561	0.000759978986890741	0.95	1.21915631902229	1.0863330205595	1.3682195994065	R	Chem231	Diuron	A	R Residence	1.21915631902229	Combined	NA	NA
Chem238	0.086345034955453	0.0600283566735288	-0.0313083821757879	0.203998452086694	1.43840410999506	0.150319427165884	0.95	1.09018241446077	0.969176650183043	1.22629625525445	C	Chem238	Dinoseb	B	W Workplace	1.09018241446077	Combined	NA	NA
Chem238	0.144391045250383	0.057464282688513	0.0317631207834692	0.257018969717297	2.51270943436394	0.0119807967719456	0.95	1.15533580878216	1.03227295233331	1.29306965569251	R	Chem238	Dinoseb	B	R Residence	1.15533580878216	Combined	NA	NA
Chem251	0.178230114025021	0.0846293299400275	0.0123596753068101	0.344100552743233	2.10600880511903	0.0352035875064718	0.95	1.19510029893557	1.01243637174898	1.41072048019034	C	Chem251	Dsma	B	W Workplace	1.19510029893557	Combined	NA	NA
Chem251	0.133182779830527	0.0688730309258483	-0.0018058802902495	0.268171439951303	1.9337435573863	0.0531446655447337	0.95	1.14245879767358	0.998195749330448	1.3075712907586	R	Chem251	Dsma	B	R Residence	1.14245879767358	Combined	NA	NA
Chem253	0.156349341801347	0.0566828860793781	0.0452529265459788	0.267445757056715	2.75831653283139	0.00580999087376423	0.95	1.16923459427102	1.0462924615833	1.30662275284994	C	Chem253	Chlorpyrifos	A	W Workplace	1.16923459427102	Combined	NA	NA
Chem253	0.187117658739156	0.0566399697396342	0.0761053579640345	0.298129959514278	3.30363274555599	0.000954407720999659	0.95	1.2057691459816	1.07907625744598	1.34733687574808	R	Chem253	Chlorpyrifos	A	R Residence	1.2057691459816	Combined	NA	NA
Chem259	0.0898532642351317	0.0554514678377879	-0.0188296156168136	0.198536144087077	1.62039469357203	0.105147519035947	0.95	1.09401374098376	0.981346554126275	1.21961610852844	R	Chem259	Endosulfan	B	R Residence	1.09401374098376	Combined	NA	NA
Chem259	0.124894571197377	0.0571818728230538	0.0128201598956417	0.236968982499112	2.18416370488347	0.0289502209031322	0.95	1.13302899287961	1.01290269045339	1.26740180552897	C	Chem259	Endosulfan	B	W Workplace	1.13302899287961	Combined	NA	NA
Chem271	0.178195421689795	0.0674352346593175	0.0460247904685259	0.310366052911065	2.64246758523253	0.00823043430973012	0.95	1.19505883883455	1.04710036874392	1.36392429122126	C	Chem271	Ethylene Dibromide	C	W Workplace	1.19505883883455	Combined	NA	NA
Chem271	0.0423460745364506	0.0590629693492678	-0.0734152182081073	0.158107367281009	0.716964876690129	0.473395769106807	0.95	1.04325546043375	0.929214922958259	1.17129194638829	R	Chem271	Ethylene Dibromide	C	R Residence	1.04325546043375	Combined	NA	NA
Chem294	0.146139861688948	0.075296423488907	-0.0014384165139853	0.293718139891882	1.94086060024455	0.0522751881157767	0.95	1.15735804678276	0.998562617511203	1.3414057616049	C	Chem294	Folpet	C	W Workplace	1.15735804678276	Combined	NA	NA
Chem294	0.107107732052215	0.0663691067354555	-0.0229733268353728	0.237188790939802	1.61381909928578	0.106566670538318	0.95	1.11305415962924	0.977288550804034	1.26768042176355	R	Chem294	Folpet	C	R Residence	1.11305415962924	Combined	NA	NA
Chem314	0.13066464245234	0.0564494401373058	0.0200257728357712	0.241303512068909	2.31471990040142	0.0206282659625898	0.95	1.13958554860833	1.02022763384718	1.27290731941837	C	Chem314	Azinphos-Methyl	B	W Workplace	1.13958554860833	Combined	NA	NA
Chem314	0.0860554136113354	0.054980721799462	-0.0217048209596263	0.193815648182297	1.56519250375097	0.117537778681228	0.95	1.08986672008268	0.978529033686602	1.21387248272923	R	Chem314	Azinphos-Methyl	B	R Residence	1.08986672008268	Combined	NA	NA
Chem34	0.192322752421138	0.071363900104417	0.0524520784201663	0.332193426422109	2.69495854542336	0.00703973887659058	0.95	1.21206164967399	1.05385205861288	1.39402246321377	C	Chem34	Msma	A	W Workplace	1.21206164967399	Combined	NA	NA
Chem34	0.125134523271705	0.0581514874229647	0.0111597022752607	0.23910934426815	2.15187141064062	0.0314074835312352	0.95	1.13330089815754	1.01122220403667	1.2701174090498	R	Chem34	Msma	A	R Residence	1.13330089815754	Combined	NA	NA
Chem346	0.215789843181831	0.0573268905187851	0.103431202419341	0.32814848394432	3.76419933523378	0.000167083565955798	0.95	1.24084158027895	1.1089694963222	1.38839511136727	R	Chem346	Dicofol	A	R Residence	1.24084158027895	Combined	NA	NA
Chem346	0.203241549775554	0.058320293180576	0.0889358755738084	0.3175472239773	3.4849198913706	0.000492284400925246	0.95	1.22536841996934	1.09301056540376	1.37375411746683	C	Chem346	Dicofol	A	W Workplace	1.22536841996934	Combined	NA	NA
Chem367	0.10757769114715	0.0569019130753308	-0.00394800913192712	0.219103391426227	1.89058127105025	0.0586802623143068	0.95	1.1135773724894	0.996059774010118	1.24495998822236	R	Chem367	Malathion	A	R Residence	1.1135773724894	Combined	NA	NA
Chem367	0.216333723312285	0.0584308244166526	0.101811411868662	0.330856034755907	3.70239039876751	0.0002135776346171	0.95	1.24151663291673	1.1071746520394	1.39215935531916	C	Chem367	Malathion	A	W Workplace	1.24151663291673	Combined	NA	NA
Chem382	0.180911658681015	0.0610919428362483	0.0611736509763884	0.300649666385641	2.96130144634511	0.00306341944624175	0.95	1.19830931439176	1.06308350364805	1.35073605039538	C	Chem382	Oxydemeton-Methyl	A	W Workplace	1.19830931439176	Combined	NA	NA
Chem382	0.106521379963635	0.0568809728130272	-0.00496327815550021	0.21800603808277	1.87270671888437	0.0611088950545789	0.95	1.11240170929954	0.995049018557111	1.24359457652338	R	Chem382	Oxydemeton-Methyl	A	R Residence	1.11240170929954	Combined	NA	NA
Chem383	0.18081769275883	0.0575538461704839	0.0680142270929232	0.293621158424737	3.1417134525331	0.00167962328834933	0.95	1.1981967194421	1.07038053677381	1.34127567641413	R	Chem383	Methomyl	A	R Residence	1.1981967194421	Combined	NA	NA
Chem383	0.191036383270147	0.0579393805203729	0.0774772841636546	0.304595482376639	3.29717683472598	0.000976619913182217	0.95	1.21050349335572	1.0805576864082	1.35607633526458	C	Chem383	Methomyl	A	W Workplace	1.21050349335572	Combined	NA	NA
Chem401	0.0443741807596148	0.0548946857201022	-0.0632174261944306	0.15196578771366	0.808351121379408	0.418888481308137	0.95	1.04537344034354	0.938739344975132	1.16412040853006	R	Chem401	Mineral Oil	B	R Residence	1.04537344034354	Combined	NA	NA
Chem401	0.173077728852629	0.0579071922115566	0.0595817176721394	0.286573740033118	2.98888138489449	0.00280000808629758	0.95	1.18895851787383	1.06139249195943	1.33185637540648	C	Chem401	Mineral Oil	B	W Workplace	1.18895851787383	Combined	NA	NA
Chem418	0.128597637818676	0.0565429825237612	0.0177754284936267	0.239419847143726	2.27433418045529	0.0229459015528155	0.95	1.13723245276671	1.01793435166871	1.27051184539127	C	Chem418	Naled	B	W Workplace	1.13723245276671	Combined	NA	NA
Chem418	0.0804874382830021	0.0560129950050272	-0.0292960145930731	0.190270891159077	1.43694223591826	0.150734407516856	0.95	1.08381523197652	0.971128953572981	1.20957721705497	R	Chem418	Naled	B	R Residence	1.08381523197652	Combined	NA	NA
Chem445	0.137827501625052	0.0563886794217188	0.0273077208227082	0.248347282427395	2.44424063550539	0.0145157410383328	0.95	1.1477775434357	1.02768399387578	1.28190503799412	C	Chem445	Propargite	B	W Workplace	1.1477775434357	Combined	NA	NA
Chem445	0.108974175255183	0.0553010850174052	0.000586040315080916	0.217362310195284	1.97056125066777	0.0487740825312511	0.95	1.11513355193018	1.00058621207026	1.2427942976223	R	Chem445	Propargite	B	R Residence	1.11513355193018	Combined	NA	NA
Chem459	0.0828750533590843	0.0559536946018863	-0.0267921728625661	0.192542279580735	1.48113639231055	0.138570231910896	0.95	1.08640605728005	0.973563553427076	1.21232775933328	R	Chem459	Parathion	A	R Residence	1.08640605728005	Combined	NA	NA
Chem459	0.194049937160696	0.0576603276666187	0.0810377715973445	0.307062102724047	3.36539775289964	0.000764333894626469	0.95	1.21415691299125	1.08441185576118	1.35942538947038	C	Chem459	Parathion	A	W Workplace	1.21415691299125	Combined	NA	NA
Chem473	0.0787849610236399	0.053704708243998	-0.0264743329348275	0.184044254982107	1.4670028680855	0.142375275138327	0.95	1.08197163098041	0.973873039977532	1.20206901946214	R	Chem473	Petroleum Hydrocarbons	A	R Residence	1.08197163098041	Combined	NA	NA
Chem473	0.211412585809461	0.058367558694463	0.0970142729027861	0.325810898716136	3.62209060200965	0.000292231726875856	0.95	1.23542196749722	1.10187610047924	1.38515340981702	C	Chem473	Petroleum Hydrocarbons	A	W Workplace	1.23542196749722	Combined	NA	NA
Chem478	0.169789678907448	0.0587295979558873	0.0546817820873918	0.284897575727504	2.89104105624867	0.00383967955145762	0.95	1.18505558292315	1.05620445801488	1.329625835188	R	Chem478	Phorate	A	R Residence	1.18505558292315	Combined	NA	NA
Chem478	0.17489840564963	0.0592802718702828	0.058711207790133	0.291085603509127	2.95036443207182	0.0031739930223622	0.95	1.19112519887431	1.06046894134478	1.33787910619449	C	Chem478	Phorate	A	W Workplace	1.19112519887431	Combined	NA	NA
Chem480	0.13948605435953	0.0574654747509585	0.0268557934931551	0.252116315225904	2.42730187062803	0.0152115929556282	0.95	1.14968277254367	1.02721966032322	1.28674569669723	R	Chem480	Mevinphos	A	R Residence	1.14968277254367	Combined	NA	NA
Chem480	0.225704904661543	0.0660683852774062	0.0962132490011109	0.355196560321976	3.41623158661831	0.000634942240237387	0.95	1.25320579551907	1.1009938247952	1.42646101236282	C	Chem480	Mevinphos	A	W Workplace	1.25320579551907	Combined	NA	NA
Chem502	0.207065245379094	0.0597247584347193	0.0900068698616895	0.324123620896499	3.46699176030024	0.000526318023443372	0.95	1.23006282507798	1.09418180055702	1.38281824178446	C	Chem502	Prometryn	A	W Workplace	1.23006282507798	Combined	NA	NA
Chem502	0.217500494471205	0.0607261984401998	0.0984793326103811	0.336521656332029	3.5816583296481	0.00034142012357782	0.95	1.2429660441185	1.10349159786792	1.40006918930479	R	Chem502	Prometryn	A	R Residence	1.2429660441185	Combined	NA	NA
Chem531	0.0861328928267737	0.0559731614981635	-0.0235724878104708	0.195838273464018	1.5388248675144	0.123847057209981	0.95	1.08995116537242	0.976703173028254	1.21633017656055	R	Chem531	Simazine	C	R Residence	1.08995116537242	Combined	NA	NA
Chem531	0.102836480869385	0.0568783255699827	-0.00864298874872453	0.214315950487495	1.80800823228975	0.0706052193345915	0.95	1.1083101643434	0.991394254503624	1.23901406005414	C	Chem531	Simazine	C	W Workplace	1.1083101643434	Combined	NA	NA
Chem536	0.196665819946806	0.0563119000013272	0.0862965240431836	0.307035115850428	3.49243800941134	0.000478632678875357	0.95	1.21733716292661	1.09012953000005	1.35938870332422	R	Chem536	Sodium Chlorate	A	R Residence	1.21733716292661	Combined	NA	NA
Chem536	0.228589934374208	0.0575389955416876	0.11581557540589	0.341364293342527	3.97278284443795	7.10378063721736e-05	0.95	1.25682655195876	1.12278878317208	1.4068656593147	C	Chem536	Sodium Chlorate	A	W Workplace	1.25682655195876	Combined	NA	NA
Chem560	0.092880106575888	0.0556916069872459	-0.0162734373602731	0.202033650512049	1.66775770354694	0.0953638353709875	0.95	1.09733016471019	0.983858259665974	1.22388919191643	R	Chem560	Sulfur	C	R Residence	1.09733016471019	Combined	NA	NA
Chem560	0.109577345537862	0.0562967030610161	-0.000762164910075649	0.219916855985799	1.94642562672095	0.0516036337483664	0.95	1.11580637024153	0.999238125463824	1.2459731310729	C	Chem560	Sulfur	C	W Workplace	1.11580637024153	Combined	NA	NA
Chem573	0.195399195510938	0.0567017683816049	0.0842657716232606	0.306532619398616	3.44608644647368	0.000568768381915549	0.95	1.21579623002701	1.08791799312093	1.35870578692007	C	Chem573	1,3-Dichloropropene	A	W Workplace	1.21579623002701	Combined	NA	NA
Chem573	0.145981292035242	0.0562709806101567	0.0356921966645831	0.256270387405901	2.59425534178256	0.00947960549280403	0.95	1.15717453946779	1.03633680946654	1.29210204883273	R	Chem573	1,3-Dichloropropene	A	R Residence	1.15717453946779	Combined	NA	NA
Chem575	0.1234548053141	0.0564472501879775	0.0128202279193428	0.234089382708858	2.18708271710275	0.0287364860730299	0.95	1.13139887017002	1.01290275935478	1.26375744522347	C	Chem575	Aldicarb	C	W Workplace	1.13139887017002	Combined	NA	NA
Chem575	0.0581604529072585	0.0556875041300111	-0.0509850495764887	0.167305955391006	1.04440760662345	0.296296845819279	0.95	1.0598850437042	0.950292877707206	1.18211588471356	R	Chem575	Aldicarb	C	R Residence	1.0598850437042	Combined	NA	NA
Chem597	0.13015722556176	0.0576251449233867	0.0172140169080212	0.243100434215499	2.25868803861241	0.0239027970412549	0.95	1.13900745033353	1.01736303191807	1.27519669106647	C	Chem597	Trifluralin	A	W Workplace	1.13900745033353	Combined	NA	NA
Chem597	0.15307242963357	0.0567090865610298	0.0419246623777869	0.264220196889352	2.69925754259566	0.00694943732551481	0.95	1.1654093860607	1.04281591252005	1.3024149524495	R	Chem597	Trifluralin	A	R Residence	1.1654093860607	Combined	NA	NA
Chem622	0.0542542112232205	0.0556753890532133	-0.0548675461463331	0.163375968592774	0.974473859021722	0.329821312529995	0.95	1.05575295229425	0.946610521861714	1.17747930171523	R	Chem622	Xylene	C	R Residence	1.05575295229425	Combined	NA	NA
Chem622	0.134889053635665	0.0576560564161381	0.0218852595694253	0.247892847701906	2.33954699679927	0.0193071422739507	0.95	1.14440980920009	1.02212649850731	1.28132262817372	C	Chem622	Xylene	C	W Workplace	1.14440980920009	Combined	NA	NA
Chem694	0.0607903822741163	0.0553672860702549	-0.0477275043453094	0.169308268893542	1.0979476616748	0.272227344143158	0.95	1.062676135084	0.953393547282978	1.1844852225981	R	Chem694	Propyzamide	C	R Residence	1.062676135084	Combined	NA	NA
Chem694	0.192658588277442	0.0725231901823307	0.0505157474761252	0.334801429078759	2.65651011480712	0.00789540823815274	0.95	1.21246877179528	1.05181342663141	1.39766282247119	C	Chem694	Propyzamide	C	W Workplace	1.21246877179528	Combined	NA	NA
Chem763	0.117776431567081	0.0591366116684065	0.00187080252927352	0.233682060604889	1.99159925204174	0.0464150455157202	0.95	1.12499257042407	1.00187255357211	1.26324279370356	R	Chem763	Petroleum Distillates	B	R Residence	1.12499257042407	Combined	NA	NA
Chem763	0.130717887262752	0.0578503942019134	0.0173331981355569	0.244102576389947	2.25958507398431	0.0238470148263222	0.95	1.13964622724021	1.01748428971875	1.27647525999823	C	Chem763	Petroleum Distillates	B	W Workplace	1.13964622724021	Combined	NA	NA
Chem786	0.169267198142021	0.0617993468004802	0.0481427041449794	0.290391692139063	2.73898037609527	0.0061630051953998	0.95	1.18443657589882	1.04932038700919	1.33695105869952	C	Chem786	Mcpa, Dimethylamine Salt	A	W Workplace	1.18443657589882	Combined	NA	NA
Chem786	0.122078118804813	0.0618038882137247	0.000944723801373518	0.243211513808253	1.97524981571797	0.0482398052110843	0.95	1.12984236026776	1.00094517019347	1.27533834726301	R	Chem786	Mcpa, Dimethylamine Salt	A	R Residence	1.12984236026776	Combined	NA	NA
Chem806	0.101261555796104	0.0587060669642836	-0.0138002211278883	0.216323332720097	1.72489081678238	0.0845471508390917	0.95	1.10656603267546	0.986294565397722	1.24150373289072	R	Chem806	2,4-D, Dimethylamine Salt	C	R Residence	1.10656603267546	Combined	NA	NA
Chem806	0.12404365866743	0.0650100865481738	-0.00337376959882191	0.251461086933683	1.90806788998061	0.0563824422107783	0.95	1.13206529438248	0.996631915167004	1.28590286066702	C	Chem806	2,4-D, Dimethylamine Salt	C	W Workplace	1.13206529438248	Combined	NA	NA
Chem81	0.185953071783893	0.0614175388248187	0.0655769076681575	0.306329235899628	3.02768680318316	0.00246433349926592	0.95	1.20436574031571	1.0677748542299	1.35842947668246	C	Chem81	Dicloran	A	W Workplace	1.20436574031571	Combined	NA	NA
Chem81	0.102319732084432	0.0551611362654484	-0.0057941083421527	0.210433572511018	1.85492430018203	0.0636070373391585	0.95	1.10773759436278	0.994222645130824	1.23421306482431	R	Chem81	Dicloran	A	R Residence	1.10773759436278	Combined	NA	NA
Chem810	0.157120500320686	0.0672642280168363	0.0252850359597966	0.288955964681575	2.33587011927586	0.0194980117233244	0.95	1.17013660724229	1.02560741385898	1.33503293863354	R	Chem810	2,4-D, Isopropyl Ester	B	R Residence	1.17013660724229	Combined	NA	NA
Chem810	0.0903604951846928	0.0606240712681268	-0.0284605010970251	0.209181491466411	1.49050522827885	0.13609144279096	0.95	1.09456879937193	0.971940683978727	1.23266869707938	C	Chem810	2,4-D, Isopropyl Ester	B	W Workplace	1.09456879937193	Combined	NA	NA
Chem834	0.141827192754193	0.0592604116505061	0.0256789202101831	0.257975465298203	2.39328733642001	0.0166981583438699	0.95	1.15237749214912	1.02601146403565	1.29430706279686	R	Chem834	Bromoxynil Octanoate	A	R Residence	1.15237749214912	Combined	NA	NA
Chem834	0.141308395774052	0.0568781536013002	0.0298292632083668	0.252787528339738	2.48440546724819	0.0129767957422548	0.95	1.15177979724077	1.03027861247103	1.28760966720475	C	Chem834	Bromoxynil Octanoate	A	W Workplace	1.15177979724077	Combined	NA	NA
Chem849	0.20426659235341	0.0714847157556269	0.0641591240272979	0.344374060679521	2.8574862499517	0.00427011134564171	0.95	1.22662511874821	1.06626205317516	1.41110637620796	C	Chem849	Dicamba, Dimethylamine Salt	B	W Workplace	1.22662511874821	Combined	NA	NA
Chem849	0.111202179638044	0.068600371231345	-0.0232520773014703	0.245656436577557	1.62101425461722	0.105014581626358	0.95	1.11762084419147	0.977016169130009	1.27846026589663	R	Chem849	Dicamba, Dimethylamine Salt	B	R Residence	1.11762084419147	Combined	NA	NA
Chem862	0.21311444696228	0.0592842382568772	0.0969194751279086	0.329309418796651	3.59479101407797	0.000324652074554707	0.95	1.23752627426211	1.10177165002764	1.39000788362149	C	Chem862	Xylene Range Aromatic Solvent	A	W Workplace	1.23752627426211	Combined	NA	NA
Chem862	0.149736102426536	0.0586345867652067	0.0348144241183424	0.26465778073473	2.55371634196267	0.0106580044454462	0.95	1.16152767794349	1.03542754059054	1.30298499290383	R	Chem862	Xylene Range Aromatic Solvent	A	R Residence	1.16152767794349	Combined	NA	NA
Chem90480	0.220725988911308	0.0678596012617736	0.0877236144329831	0.353728363389633	3.25268620515232	0.00114319666419003	0.95	1.24698169693445	1.091686353976	1.42436822336948	C	Chem90480	Mevinphos, Other Related	A	W Workplace	1.24698169693445	Combined	NA	NA
Chem90480	0.131349474537819	0.0575238906558396	0.0186047206017531	0.244094228473885	2.28338996267953	0.0224074079821549	0.95	1.14036624064713	1.01877886671958	1.27646460413438	R	Chem90480	Mevinphos, Other Related	A	R Residence	1.14036624064713	Combined	NA	NA
Chem90849	0.182496652630009	0.0768948569584977	0.0317855023949942	0.333207802865023	2.37332716189988	0.0176286414386454	0.95	1.20021013339947	1.03229605652407	1.39543724420029	C	Chem90849	Dicamba, Dimethylamine Salt, Other Related	B	W Workplace	1.20021013339947	Combined	NA	NA
Chem90849	0.0883499355566652	0.0615105661254467	-0.0322085587178797	0.20890842983121	1.43633754526794	0.150906315367543	0.95	1.092370314367	0.968304612650156	1.23233214850064	R	Chem90849	Dicamba, Dimethylamine Salt, Other Related	B	R Residence	1.092370314367	Combined	NA	NA
Chem99	0.119540124889129	0.0640488926406782	-0.00599339793627286	0.245073647714531	1.86638862844613	0.0619870129317727	0.95	1.12697846304588	0.994024526645543	1.27771541055963	R	Chem99	Calcium Hydroxide	B	R Residence	1.12697846304588	Combined	NA	NA
Chem99	0.122444044759954	0.063875772395633	-0.00275016862016481	0.247638258140072	1.91690902775408	0.0552494899725564	0.95	1.13025587456579	0.997253609629154	1.28099645832873	C	Chem99	Calcium Hydroxide	B	W Workplace	1.13025587456579	Combined	NA	NA
