# Supplementary material for: A pesticide and iPSC dopaminergic neuron screen identifies and classifies Parkinson-relevant pesticides
Source: Nat Commun. 2023 May 16;14:2803. doi: 10.1038/s41467-023-38215-z (PMC10188516; doi:10.1038/s41467-023-38215-z)
Supplement: Supplementary file 6 — Source Data [file 41467_2023_38215_MOESM6_ESM.zip › Source_dat_FigS3.xlsx]

## Sheet: Source_dat_FigS3_pt1
chemcode	PEG	Location	OR	LCL_exp	UCL_exp	chemname2	y_facet	UCL_l	LCL_l
Chem105	PEG2	Workplace	1.18524	1.0017	1.40242	Carbaryl	B	NA	NA
Chem105	PEG1	Residence	1.0656	0.875161	1.29747	Carbaryl	B	NA	NA
Chem105	PEG1	Workplace	1.21647	0.989466	1.49556	Carbaryl	B	NA	NA
Chem105	PEG2	Residence	1.19949	1.01038	1.42399	Carbaryl	B	NA	NA
Chem106	PEG1	Residence	1.20923	0.980725	1.49097	Carbofuran	B	NA	NA
Chem106	PEG2	Residence	1.11559	0.960627	1.29556	Carbofuran	B	NA	NA
Chem106	PEG1	Workplace	1.25125	1.01644	1.5403	Carbofuran	B	NA	NA
Chem106	PEG2	Workplace	1.09508	0.940459	1.27512	Carbofuran	B	NA	NA
Chem1138	PEG1	Workplace	1.51739	1.02621	2.24366	2,4-D, Triethylamine Salt	C	2	1.02621
Chem1138	PEG1	Residence	1.14909	0.924477	1.42827	2,4-D, Triethylamine Salt	C	NA	NA
Chem1138	PEG2	Workplace	1.08981	0.958042	1.2397	2,4-D, Triethylamine Salt	C	NA	NA
Chem1138	PEG2	Residence	1.07787	0.946316	1.22771	2,4-D, Triethylamine Salt	C	NA	NA
Chem1354	PEG1	Residence	1.25038	1.02979	1.51823	Endothall, Mono (N,N-Diethyl Alkylamine) Salt	B	NA	NA
Chem1354	PEG1	Workplace	1.18625	0.981855	1.43319	Endothall, Mono (N,N-Diethyl Alkylamine) Salt	B	NA	NA
Chem1354	PEG2	Workplace	1.17074	0.989795	1.38477	Endothall, Mono (N,N-Diethyl Alkylamine) Salt	B	NA	NA
Chem1354	PEG2	Residence	1.05868	0.90818	1.23412	Endothall, Mono (N,N-Diethyl Alkylamine) Salt	B	NA	NA
Chem151	PEG2	Workplace	1.16629	0.996343	1.36523	Copper Hydroxide	B	NA	NA
Chem151	PEG1	Workplace	1.14391	0.925887	1.41328	Copper Hydroxide	B	NA	NA
Chem151	PEG2	Residence	1.15226	0.986166	1.34633	Copper Hydroxide	B	NA	NA
Chem151	PEG1	Residence	1.10114	0.875254	1.38532	Copper Hydroxide	B	NA	NA
Chem161	PEG2	Residence	1.33139	1.11786	1.58571	Copper Sulfate (Pentahydrate)	A	NA	NA
Chem161	PEG1	Residence	1.02741	0.840889	1.2553	Copper Sulfate (Pentahydrate)	A	NA	NA
Chem161	PEG2	Workplace	1.23517	1.05745	1.44276	Copper Sulfate (Pentahydrate)	A	NA	NA
Chem161	PEG1	Workplace	1.12137	0.903848	1.39124	Copper Sulfate (Pentahydrate)	A	NA	NA
Chem162	PEG2	Workplace	1.22009	1.04021	1.43108	Copper Sulfate (Basic)	B	NA	NA
Chem162	PEG1	Residence	1.04069	0.859972	1.25938	Copper Sulfate (Basic)	B	NA	NA
Chem162	PEG1	Workplace	1.0366	0.857258	1.25347	Copper Sulfate (Basic)	B	NA	NA
Chem162	PEG2	Residence	1.16282	0.998251	1.35451	Copper Sulfate (Basic)	B	NA	NA
Chem1626	PEG1	Residence	1.24547	0.967763	1.60287	Ethephon	B	NA	NA
Chem1626	PEG1	Workplace	1.42052	1.12724	1.7901	Ethephon	B	NA	NA
Chem1626	PEG2	Workplace	1.04629	0.911642	1.20082	Ethephon	B	NA	NA
Chem1626	PEG2	Residence	1.14564	1.00268	1.30898	Ethephon	B	NA	NA
Chem1673	PEG1	Workplace	1.35191	1.07821	1.6951	Sodium Cacodylate	B	NA	NA
Chem1673	PEG2	Residence	1.09031	0.950585	1.25058	Sodium Cacodylate	B	NA	NA
Chem1673	PEG1	Residence	1.24495	0.987058	1.57022	Sodium Cacodylate	B	NA	NA
Chem1673	PEG2	Workplace	1.02729	0.88926	1.18674	Sodium Cacodylate	B	NA	NA
Chem1685	PEG2	Residence	1.01198	0.874912	1.17053	Acephate	A	NA	NA
Chem1685	PEG2	Workplace	1.14458	0.987956	1.32603	Acephate	A	NA	NA
Chem1685	PEG1	Residence	1.52668	1.21529	1.91786	Acephate	A	NA	NA
Chem1685	PEG1	Workplace	1.50053	1.17911	1.90957	Acephate	A	NA	NA
Chem1689	PEG1	Residence	0.981702	0.801924	1.20178	Methidathion	B	NA	NA
Chem1689	PEG1	Workplace	1.06029	0.862113	1.30403	Methidathion	B	NA	NA
Chem1689	PEG2	Workplace	1.20788	1.02574	1.42236	Methidathion	B	NA	NA
Chem1689	PEG2	Residence	1.23165	1.04866	1.44658	Methidathion	B	NA	NA
Chem1697	PEG1	Residence	1.26218	1.05427	1.5111	Methamidophos	B	NA	NA
Chem1697	PEG2	Workplace	1.02825	0.893617	1.18316	Methamidophos	B	NA	NA
Chem1697	PEG1	Workplace	1.3344	1.08109	1.64707	Methamidophos	B	NA	NA
Chem1697	PEG2	Residence	1.09676	0.943271	1.27523	Methamidophos	B	NA	NA
Chem173	PEG1	Workplace	1.34192	1.06979	1.68328	Cryolite	C	NA	NA
Chem173	PEG1	Residence	1.27759	1.03883	1.57123	Cryolite	C	NA	NA
Chem173	PEG2	Residence	1.03421	0.884527	1.20922	Cryolite	C	NA	NA
Chem173	PEG2	Workplace	1.02839	0.877891	1.20469	Cryolite	C	NA	NA
Chem179	PEG2	Residence	0.965665	0.843722	1.10523	Chlorthal-Dimethyl	C	NA	NA
Chem179	PEG2	Workplace	1.15125	0.987332	1.34238	Chlorthal-Dimethyl	C	NA	NA
Chem179	PEG1	Residence	1.2298	0.991011	1.52614	Chlorthal-Dimethyl	C	NA	NA
Chem179	PEG1	Workplace	1.32266	1.07065	1.63398	Chlorthal-Dimethyl	C	NA	NA
Chem1814	PEG1	Workplace	1.19892	0.997184	1.44146	Petroleum Distillates, Aromatic	A	NA	NA
Chem1814	PEG2	Residence	1.19041	1.00122	1.41535	Petroleum Distillates, Aromatic	A	NA	NA
Chem1814	PEG2	Workplace	1.21247	1.0249	1.43438	Petroleum Distillates, Aromatic	A	NA	NA
Chem1814	PEG1	Residence	1.05771	0.885514	1.2634	Petroleum Distillates, Aromatic	A	NA	NA
Chem185	PEG2	Workplace	1.13645	0.97357	1.32657	1,2-Dichloropropane, 1,3-Dichloropropene And Related C3 Compounds	A	NA	NA
Chem185	PEG2	Residence	1.10734	0.949535	1.29137	1,2-Dichloropropane, 1,3-Dichloropropene And Related C3 Compounds	A	NA	NA
Chem185	PEG1	Workplace	1.29194	1.06097	1.5732	1,2-Dichloropropane, 1,3-Dichloropropene And Related C3 Compounds	A	NA	NA
Chem185	PEG1	Residence	1.25157	1.03345	1.51573	1,2-Dichloropropane, 1,3-Dichloropropene And Related C3 Compounds	A	NA	NA
Chem1855	PEG1	Workplace	1.13759	0.918376	1.40914	Glyphosate, Isopropylamine Salt	B	NA	NA
Chem1855	PEG2	Residence	1.1499	0.99584	1.3278	Glyphosate, Isopropylamine Salt	B	NA	NA
Chem1855	PEG1	Residence	1.29219	1.00354	1.66386	Glyphosate, Isopropylamine Salt	B	NA	NA
Chem1855	PEG2	Workplace	1.12566	0.965418	1.31249	Glyphosate, Isopropylamine Salt	B	NA	NA
Chem1868	PEG2	Residence	1.03988	0.909059	1.18954	Oryzalin	B	NA	NA
Chem1868	PEG1	Workplace	1.35281	1.08629	1.68472	Oryzalin	B	NA	NA
Chem1868	PEG1	Residence	1.19864	0.949241	1.51356	Oryzalin	B	NA	NA
Chem1868	PEG2	Workplace	1.10114	0.952179	1.27339	Oryzalin	B	NA	NA
Chem190	PEG2	Residence	1.06562	0.916155	1.23948	S,S,S-Tributyl Phosphorotrithioate	B	NA	NA
Chem190	PEG2	Workplace	1.07202	0.915975	1.25466	S,S,S-Tributyl Phosphorotrithioate	B	NA	NA
Chem190	PEG1	Residence	1.16126	0.951795	1.41682	S,S,S-Tributyl Phosphorotrithioate	B	NA	NA
Chem190	PEG1	Workplace	1.28075	1.05123	1.56039	S,S,S-Tributyl Phosphorotrithioate	B	NA	NA
Chem1910	PEG1	Residence	0.971068	0.793794	1.18793	Oxamyl	C	NA	NA
Chem1910	PEG2	Workplace	1.17714	1.00712	1.37586	Oxamyl	C	NA	NA
Chem1910	PEG2	Residence	1.13242	0.984403	1.3027	Oxamyl	C	NA	NA
Chem1910	PEG1	Workplace	1.07697	0.871577	1.33077	Oxamyl	C	NA	NA
Chem2045	PEG1	Residence	1.09254	0.898021	1.32919	Petroleum Oil, Paraffin Based	C	NA	NA
Chem2045	PEG2	Workplace	1.22463	0.991246	1.51295	Petroleum Oil, Paraffin Based	C	NA	NA
Chem2045	PEG2	Residence	1.19336	0.921092	1.54611	Petroleum Oil, Paraffin Based	C	NA	NA
Chem2045	PEG1	Workplace	1.08784	0.915453	1.29268	Petroleum Oil, Paraffin Based	C	NA	NA
Chem2056	PEG1	Residence	1.42457	1.07077	1.89527	Endothall, Mono [N,N-Dimethyl Alkylamine] Salt	C	NA	NA
Chem2056	PEG2	Workplace	0.95027	0.828514	1.08992	Endothall, Mono [N,N-Dimethyl Alkylamine] Salt	C	NA	NA
Chem2056	PEG1	Workplace	1.29641	1.03293	1.6271	Endothall, Mono [N,N-Dimethyl Alkylamine] Salt	C	NA	NA
Chem2056	PEG2	Residence	1.14879	1.01039	1.30613	Endothall, Mono [N,N-Dimethyl Alkylamine] Salt	C	NA	NA
Chem2081	PEG2	Residence	0.987563	0.868198	1.12334	Iprodione	B	NA	NA
Chem2081	PEG1	Residence	1.49796	1.13336	1.97986	Iprodione	B	NA	NA
Chem2081	PEG1	Workplace	1.63048	1.21012	2.19686	Iprodione	B	2	1.21012
Chem2081	PEG2	Workplace	1.12998	0.99421	1.28428	Iprodione	B	NA	NA
Chem2106	PEG1	Residence	0.178023	9.0451e-67	3.50381e+64	Petroleum Distillates, Refined	C	2	9.0451e-67
Chem2106	PEG2	Workplace	1.11614	0.974115	1.27887	Petroleum Distillates, Refined	C	NA	NA
Chem2106	PEG1	Workplace	1.03428	0.744292	1.43725	Petroleum Distillates, Refined	C	NA	NA
Chem2106	PEG2	Residence	1.12199	0.984755	1.27836	Petroleum Distillates, Refined	C	NA	NA
Chem216	PEG2	Residence	1.22622	1.02731	1.46364	Dimethoate	A	NA	NA
Chem216	PEG1	Workplace	1.23232	1.00707	1.50795	Dimethoate	A	NA	NA
Chem216	PEG2	Workplace	1.27331	1.05747	1.53322	Dimethoate	A	NA	NA
Chem216	PEG1	Residence	1.09567	0.888292	1.35146	Dimethoate	A	NA	NA
Chem2186	PEG1	Residence	1.32673	0.974287	1.80666	Fluazifop-Butyl	B	NA	NA
Chem2186	PEG2	Residence	1.14632	0.95452	1.37665	Fluazifop-Butyl	B	NA	NA
Chem2186	PEG2	Workplace	1.69763	1.07181	2.68887	Fluazifop-Butyl	B	2	1.07181
Chem2186	PEG1	Workplace	2.54521	1.11854	5.79154	Fluazifop-Butyl	B	2	1.11854
Chem229	PEG1	Workplace	1.28846	0.969285	1.71273	Diquat Dibromide	B	NA	NA
Chem229	PEG2	Workplace	1.31691	1.11377	1.5571	Diquat Dibromide	B	NA	NA
Chem229	PEG2	Residence	1.02424	0.898006	1.16821	Diquat Dibromide	B	NA	NA
Chem229	PEG1	Residence	1.22147	0.973585	1.53247	Diquat Dibromide	B	NA	NA
Chem230	PEG2	Residence	1.21323	1.02127	1.44125	Disulfoton	B	NA	NA
Chem230	PEG2	Workplace	1.1647	0.99154	1.36809	Disulfoton	B	NA	NA
Chem230	PEG1	Workplace	1.1592	0.964792	1.39277	Disulfoton	B	NA	NA
Chem230	PEG1	Residence	0.964276	0.809097	1.14922	Disulfoton	B	NA	NA
Chem231	PEG1	Residence	1.0409	0.840776	1.28865	Diuron	A	NA	NA
Chem231	PEG2	Residence	1.38396	1.17755	1.62654	Diuron	A	NA	NA
Chem231	PEG1	Workplace	1.09719	0.890513	1.35184	Diuron	A	NA	NA
Chem231	PEG2	Workplace	1.18459	1.01689	1.37995	Diuron	A	NA	NA
Chem238	PEG1	Workplace	1.30214	1.07285	1.58045	Dinoseb	B	NA	NA
Chem238	PEG2	Residence	1.13803	0.974114	1.32953	Dinoseb	B	NA	NA
Chem238	PEG1	Residence	1.2217	1.00315	1.48787	Dinoseb	B	NA	NA
Chem238	PEG2	Workplace	0.966714	0.818527	1.14173	Dinoseb	B	NA	NA
Chem251	PEG1	Residence	1.16803	0.974833	1.39951	Dsma	B	NA	NA
Chem251	PEG2	Workplace	1.28858	0.932206	1.7812	Dsma	B	NA	NA
Chem251	PEG2	Residence	1.11307	0.904356	1.36994	Dsma	B	NA	NA
Chem251	PEG1	Workplace	1.16526	0.958326	1.41687	Dsma	B	NA	NA
Chem253	PEG2	Residence	1.29151	1.1053	1.50909	Chlorpyrifos	A	NA	NA
Chem253	PEG1	Residence	1.14402	0.903704	1.44825	Chlorpyrifos	A	NA	NA
Chem253	PEG2	Workplace	1.16127	0.995693	1.35438	Chlorpyrifos	A	NA	NA
Chem253	PEG1	Workplace	1.26923	1.01559	1.58623	Chlorpyrifos	A	NA	NA
Chem259	PEG2	Residence	1.08786	0.937301	1.2626	Endosulfan	B	NA	NA
Chem259	PEG2	Workplace	1.05417	0.904322	1.22885	Endosulfan	B	NA	NA
Chem259	PEG1	Residence	1.1323	0.927977	1.3816	Endosulfan	B	NA	NA
Chem259	PEG1	Workplace	1.35675	1.09616	1.67928	Endosulfan	B	NA	NA
Chem271	PEG2	Residence	1.10036	0.933907	1.29648	Ethylene Dibromide	C	NA	NA
Chem271	PEG1	Workplace	1.15734	0.980798	1.36565	Ethylene Dibromide	C	NA	NA
Chem271	PEG2	Workplace	1.2762	1.01756	1.60057	Ethylene Dibromide	C	NA	NA
Chem271	PEG1	Residence	0.9873	0.833767	1.16911	Ethylene Dibromide	C	NA	NA
Chem294	PEG2	Workplace	1.12556	0.939804	1.34803	Folpet	C	NA	NA
Chem294	PEG1	Residence	1.06956	0.903573	1.26603	Folpet	C	NA	NA
Chem294	PEG2	Residence	1.18415	0.962309	1.45713	Folpet	C	NA	NA
Chem294	PEG1	Workplace	1.22931	0.947358	1.59519	Folpet	C	NA	NA
Chem314	PEG2	Workplace	1.1343	0.964334	1.33421	Azinphos-Methyl	B	NA	NA
Chem314	PEG1	Residence	1.12746	0.926836	1.37152	Azinphos-Methyl	B	NA	NA
Chem314	PEG2	Residence	1.08653	0.93003	1.26935	Azinphos-Methyl	B	NA	NA
Chem314	PEG1	Workplace	1.18449	0.982801	1.42756	Azinphos-Methyl	B	NA	NA
Chem34	PEG2	Residence	1.19528	1.0409	1.37255	Msma	A	NA	NA
Chem34	PEG2	Workplace	1.42538	1.14676	1.77169	Msma	A	NA	NA
Chem34	PEG1	Residence	1.00042	0.80005	1.25098	Msma	A	NA	NA
Chem34	PEG1	Workplace	1.07894	0.8906	1.30711	Msma	A	NA	NA
Chem346	PEG1	Workplace	1.30817	1.05452	1.62283	Dicofol	A	NA	NA
Chem346	PEG1	Residence	1.20406	0.979768	1.47969	Dicofol	A	NA	NA
Chem346	PEG2	Workplace	1.23448	1.04798	1.45419	Dicofol	A	NA	NA
Chem346	PEG2	Residence	1.33501	1.1308	1.57611	Dicofol	A	NA	NA
Chem367	PEG1	Residence	1.10001	0.914833	1.32266	Malathion	A	NA	NA
Chem367	PEG2	Workplace	1.26767	1.06913	1.50307	Malathion	A	NA	NA
Chem367	PEG1	Workplace	1.26493	1.05223	1.52063	Malathion	A	NA	NA
Chem367	PEG2	Residence	1.14569	0.972686	1.34946	Malathion	A	NA	NA
Chem382	PEG1	Workplace	1.23064	1.01549	1.49138	Oxydemeton-Methyl	A	NA	NA
Chem382	PEG1	Residence	1.15888	0.959132	1.40022	Oxydemeton-Methyl	A	NA	NA
Chem382	PEG2	Workplace	1.19229	1.01063	1.40661	Oxydemeton-Methyl	A	NA	NA
Chem382	PEG2	Residence	1.09363	0.942748	1.26866	Oxydemeton-Methyl	A	NA	NA
Chem383	PEG1	Workplace	1.42102	1.14948	1.7567	Methomyl	A	NA	NA
Chem383	PEG1	Residence	1.22946	1.00245	1.50787	Methomyl	A	NA	NA
Chem383	PEG2	Residence	1.25756	1.04625	1.51155	Methomyl	A	NA	NA
Chem383	PEG2	Workplace	1.15379	0.966656	1.37714	Methomyl	A	NA	NA
Chem401	PEG2	Residence	0.9935	0.867278	1.13809	Mineral Oil	B	NA	NA
Chem401	PEG2	Workplace	1.18734	1.02686	1.3729	Mineral Oil	B	NA	NA
Chem401	PEG1	Residence	1.21896	0.972978	1.52714	Mineral Oil	B	NA	NA
Chem401	PEG1	Workplace	1.23291	0.994371	1.52868	Mineral Oil	B	NA	NA
Chem418	PEG2	Workplace	1.13069	0.964117	1.32604	Naled	B	NA	NA
Chem418	PEG2	Residence	1.16888	0.996342	1.3713	Naled	B	NA	NA
Chem418	PEG1	Workplace	1.19698	0.979232	1.46315	Naled	B	NA	NA
Chem418	PEG1	Residence	0.993376	0.817928	1.20646	Naled	B	NA	NA
Chem445	PEG1	Residence	1.16013	0.925332	1.4545	Propargite	B	NA	NA
Chem445	PEG1	Workplace	1.3108	1.04951	1.63716	Propargite	B	NA	NA
Chem445	PEG2	Workplace	1.11488	0.940221	1.32197	Propargite	B	NA	NA
Chem445	PEG2	Residence	1.13597	0.961563	1.34202	Propargite	B	NA	NA
Chem459	PEG2	Residence	1.12925	0.950843	1.34114	Parathion	A	NA	NA
Chem459	PEG1	Residence	1.06916	0.877852	1.30217	Parathion	A	NA	NA
Chem459	PEG1	Workplace	1.23373	1.01609	1.49799	Parathion	A	NA	NA
Chem459	PEG2	Workplace	1.27196	1.06265	1.5225	Parathion	A	NA	NA
Chem473	PEG1	Workplace	1.32074	1.11103	1.57003	Petroleum Hydrocarbons	A	NA	NA
Chem473	PEG1	Residence	1.1741	0.974433	1.41469	Petroleum Hydrocarbons	A	NA	NA
Chem473	PEG2	Residence	1.04139	0.907949	1.19444	Petroleum Hydrocarbons	A	NA	NA
Chem473	PEG2	Workplace	1.18233	1.00343	1.39312	Petroleum Hydrocarbons	A	NA	NA
Chem478	PEG1	Workplace	1.22089	0.991842	1.50283	Phorate	A	NA	NA
Chem478	PEG2	Residence	1.25545	1.07697	1.46351	Phorate	A	NA	NA
Chem478	PEG2	Workplace	1.19961	1.02555	1.40322	Phorate	A	NA	NA
Chem478	PEG1	Residence	1.10404	0.889812	1.36985	Phorate	A	NA	NA
Chem480	PEG2	Residence	1.10586	0.965701	1.26635	Mevinphos	A	NA	NA
Chem480	PEG1	Workplace	1.43677	1.15324	1.78999	Mevinphos	A	NA	NA
Chem480	PEG1	Residence	1.3064	1.04039	1.64043	Mevinphos	A	NA	NA
Chem480	PEG2	Workplace	1.17078	0.988069	1.38728	Mevinphos	A	NA	NA
Chem502	PEG1	Workplace	1.35482	1.08044	1.69887	Prometryn	A	NA	NA
Chem502	PEG2	Residence	1.28105	1.09918	1.49301	Prometryn	A	NA	NA
Chem502	PEG1	Residence	1.21482	0.971952	1.51837	Prometryn	A	NA	NA
Chem502	PEG2	Workplace	1.19903	1.03555	1.38832	Prometryn	A	NA	NA
Chem531	PEG1	Residence	1.0324	0.820291	1.29935	Simazine	C	NA	NA
Chem531	PEG2	Workplace	1.10942	0.95047	1.29496	Simazine	C	NA	NA
Chem531	PEG2	Residence	1.12987	0.977174	1.30642	Simazine	C	NA	NA
Chem531	PEG1	Workplace	1.14141	0.928904	1.40253	Simazine	C	NA	NA
Chem536	PEG1	Workplace	1.37985	1.09939	1.73186	Sodium Chlorate	A	NA	NA
Chem536	PEG1	Residence	1.25581	1.00909	1.56285	Sodium Chlorate	A	NA	NA
Chem536	PEG2	Workplace	1.29223	1.08507	1.53895	Sodium Chlorate	A	NA	NA
Chem536	PEG2	Residence	1.27935	1.07913	1.51671	Sodium Chlorate	A	NA	NA
Chem560	PEG2	Residence	1.06802	0.900069	1.26732	Sulfur	C	NA	NA
Chem560	PEG2	Workplace	1.06474	0.894682	1.26713	Sulfur	C	NA	NA
Chem560	PEG1	Workplace	1.33956	1.05047	1.70821	Sulfur	C	NA	NA
Chem560	PEG1	Residence	1.24364	0.981377	1.57598	Sulfur	C	NA	NA
Chem573	PEG1	Residence	1.30915	1.08036	1.5864	1,3-Dichloropropene	A	NA	NA
Chem573	PEG2	Residence	1.09244	0.933864	1.27795	1,3-Dichloropropene	A	NA	NA
Chem573	PEG2	Workplace	1.21843	1.04507	1.42055	1,3-Dichloropropene	A	NA	NA
Chem573	PEG1	Workplace	1.2731	1.04284	1.55421	1,3-Dichloropropene	A	NA	NA
Chem575	PEG1	Residence	1.19354	0.949118	1.5009	Aldicarb	C	NA	NA
Chem575	PEG2	Workplace	1.15422	0.977388	1.36304	Aldicarb	C	NA	NA
Chem575	PEG1	Workplace	1.13712	0.94902	1.3625	Aldicarb	C	NA	NA
Chem575	PEG2	Residence	1.02125	0.885771	1.17744	Aldicarb	C	NA	NA
Chem597	PEG1	Residence	1.2015	0.956973	1.50851	Trifluralin	A	NA	NA
Chem597	PEG1	Workplace	1.39771	1.10825	1.76278	Trifluralin	A	NA	NA
Chem597	PEG2	Residence	1.17972	1.01762	1.36763	Trifluralin	A	NA	NA
Chem597	PEG2	Workplace	1.06829	0.921004	1.23914	Trifluralin	A	NA	NA
Chem622	PEG1	Workplace	1.17474	0.975531	1.41464	Xylene	C	NA	NA
Chem622	PEG1	Residence	1.10241	0.903193	1.34557	Xylene	C	NA	NA
Chem622	PEG2	Workplace	1.15144	0.970448	1.36619	Xylene	C	NA	NA
Chem622	PEG2	Residence	1.03928	0.891158	1.21202	Xylene	C	NA	NA
Chem694	PEG1	Residence	1.20715	0.947915	1.53727	Propyzamide	C	NA	NA
Chem694	PEG2	Residence	1.02896	0.909265	1.16441	Propyzamide	C	NA	NA
Chem694	PEG1	Workplace	1.51441	1.04041	2.20436	Propyzamide	C	2	1.04041
Chem694	PEG2	Workplace	1.1703	1.00131	1.3678	Propyzamide	C	NA	NA
Chem763	PEG2	Workplace	1.06385	0.923028	1.22615	Petroleum Distillates	B	NA	NA
Chem763	PEG2	Residence	1.10069	0.95998	1.26202	Petroleum Distillates	B	NA	NA
Chem763	PEG1	Residence	1.24017	0.960611	1.60109	Petroleum Distillates	B	NA	NA
Chem763	PEG1	Workplace	1.35234	1.09369	1.67215	Petroleum Distillates	B	NA	NA
Chem786	PEG2	Residence	1.16439	1.01057	1.34162	Mcpa, Dimethylamine Salt	A	NA	NA
Chem786	PEG1	Residence	1.0336	0.789596	1.35302	Mcpa, Dimethylamine Salt	A	NA	NA
Chem786	PEG2	Workplace	1.1695	1.01185	1.35172	Mcpa, Dimethylamine Salt	A	NA	NA
Chem786	PEG1	Workplace	1.26698	0.981307	1.63582	Mcpa, Dimethylamine Salt	A	NA	NA
Chem806	PEG1	Workplace	0.980748	0.802771	1.19818	2,4-D, Dimethylamine Salt	C	NA	NA
Chem806	PEG2	Residence	1.16937	1.00738	1.35741	2,4-D, Dimethylamine Salt	C	NA	NA
Chem806	PEG1	Residence	1.00871	0.817215	1.24507	2,4-D, Dimethylamine Salt	C	NA	NA
Chem806	PEG2	Workplace	1.28171	1.0722	1.53215	2,4-D, Dimethylamine Salt	C	NA	NA
Chem81	PEG1	Residence	1.17443	0.960054	1.43667	Dicloran	A	NA	NA
Chem81	PEG2	Workplace	1.13426	0.982849	1.30899	Dicloran	A	NA	NA
Chem81	PEG1	Workplace	1.53321	1.17741	1.99654	Dicloran	A	NA	NA
Chem81	PEG2	Residence	1.08476	0.948404	1.24072	Dicloran	A	NA	NA
Chem810	PEG1	Workplace	1.00166	0.709497	1.41414	2,4-D, Isopropyl Ester	B	NA	NA
Chem810	PEG1	Residence	1.26205	0.924376	1.72307	2,4-D, Isopropyl Ester	B	NA	NA
Chem810	PEG2	Residence	1.15286	0.994807	1.33602	2,4-D, Isopropyl Ester	B	NA	NA
Chem810	PEG2	Workplace	1.10971	0.975844	1.26195	2,4-D, Isopropyl Ester	B	NA	NA
Chem834	PEG2	Workplace	1.16507	1.00033	1.35694	Bromoxynil Octanoate	A	NA	NA
Chem834	PEG1	Workplace	1.16292	0.957409	1.41254	Bromoxynil Octanoate	A	NA	NA
Chem834	PEG2	Residence	1.19004	1.01948	1.38914	Bromoxynil Octanoate	A	NA	NA
Chem834	PEG1	Residence	1.11832	0.906186	1.38011	Bromoxynil Octanoate	A	NA	NA
Chem849	PEG1	Residence	0.918178	0.739158	1.14055	Dicamba, Dimethylamine Salt	B	NA	NA
Chem849	PEG2	Residence	1.28645	1.07472	1.5399	Dicamba, Dimethylamine Salt	B	NA	NA
Chem849	PEG1	Workplace	1.08746	0.745295	1.58672	Dicamba, Dimethylamine Salt	B	NA	NA
Chem849	PEG2	Workplace	1.25708	1.07748	1.46661	Dicamba, Dimethylamine Salt	B	NA	NA
Chem862	PEG2	Workplace	1.32749	1.11738	1.57712	Xylene Range Aromatic Solvent	A	NA	NA
Chem862	PEG1	Residence	1.00873	0.838309	1.21379	Xylene Range Aromatic Solvent	A	NA	NA
Chem862	PEG1	Workplace	1.18909	0.985108	1.4353	Xylene Range Aromatic Solvent	A	NA	NA
Chem862	PEG2	Residence	1.35289	1.13739	1.60921	Xylene Range Aromatic Solvent	A	NA	NA
Chem90480	PEG2	Residence	1.09449	0.957976	1.25045	Mevinphos, Other Related	A	NA	NA
Chem90480	PEG1	Workplace	1.4353	1.14458	1.79986	Mevinphos, Other Related	A	NA	NA
Chem90480	PEG1	Residence	1.31778	1.04076	1.66853	Mevinphos, Other Related	A	NA	NA
Chem90480	PEG2	Workplace	1.16203	0.977584	1.38127	Mevinphos, Other Related	A	NA	NA
Chem90849	PEG2	Workplace	1.22263	1.0405	1.43663	Dicamba, Dimethylamine Salt, Other Related	B	NA	NA
Chem90849	PEG1	Workplace	1.04832	0.656867	1.67307	Dicamba, Dimethylamine Salt, Other Related	B	NA	NA
Chem90849	PEG2	Residence	1.21152	1.03025	1.42469	Dicamba, Dimethylamine Salt, Other Related	B	NA	NA
Chem90849	PEG1	Residence	0.950687	0.785055	1.15126	Dicamba, Dimethylamine Salt, Other Related	B	NA	NA
Chem99	PEG2	Residence	1.4103	1.16978	1.70026	Calcium Hydroxide	B	NA	NA
Chem99	PEG2	Workplace	1.30318	1.07359	1.58185	Calcium Hydroxide	B	NA	NA
Chem99	PEG1	Workplace	1.01674	0.856514	1.20694	Calcium Hydroxide	B	NA	NA
Chem99	PEG1	Residence	0.923343	0.771696	1.10479	Calcium Hydroxide	B	NA	NA
Chem105	Combined	W Workplace	1.1976	1.05114	1.36447	Carbaryl	B	NA	NA
Chem105	Combined	R Residence	1.13975	1.00146	1.29713	Carbaryl	B	NA	NA
Chem106	Combined	R Residence	1.14637	1.01501	1.29475	Carbofuran	B	NA	NA
Chem106	Combined	W Workplace	1.14725	1.01468	1.29715	Carbofuran	B	NA	NA
Chem1138	Combined	R Residence	1.09621	0.980366	1.22575	2,4-D, Triethylamine Salt	C	NA	NA
Chem1138	Combined	W Workplace	1.12571	0.996032	1.27228	2,4-D, Triethylamine Salt	C	NA	NA
Chem1354	Combined	R Residence	1.1286	1.00066	1.27289	Endothall, Mono (N,N-Diethyl Alkylamine) Salt	B	NA	NA
Chem1354	Combined	W Workplace	1.17755	1.03861	1.33508	Endothall, Mono (N,N-Diethyl Alkylamine) Salt	B	NA	NA
Chem151	Combined	R Residence	1.13591	0.998601	1.2921	Copper Hydroxide	B	NA	NA
Chem151	Combined	W Workplace	1.15826	1.02082	1.31419	Copper Hydroxide	B	NA	NA
Chem161	Combined	R Residence	1.19028	1.04339	1.35784	Copper Sulfate (Pentahydrate)	A	NA	NA
Chem161	Combined	W Workplace	1.19505	1.05352	1.35558	Copper Sulfate (Pentahydrate)	A	NA	NA
Chem162	Combined	W Workplace	1.14058	1.00943	1.28877	Copper Sulfate (Basic)	B	NA	NA
Chem162	Combined	R Residence	1.11354	0.988454	1.25445	Copper Sulfate (Basic)	B	NA	NA
Chem1626	Combined	W Workplace	1.13353	1.00701	1.27594	Ethephon	B	NA	NA
Chem1626	Combined	R Residence	1.16672	1.03701	1.31264	Ethephon	B	NA	NA
Chem1673	Combined	R Residence	1.12838	1.00271	1.26979	Sodium Cacodylate	B	NA	NA
Chem1673	Combined	W Workplace	1.11219	0.984797	1.25605	Sodium Cacodylate	B	NA	NA
Chem1685	Combined	W Workplace	1.23189	1.08649	1.39675	Acephate	A	NA	NA
Chem1685	Combined	R Residence	1.13982	1.00821	1.28861	Acephate	A	NA	NA
Chem1689	Combined	R Residence	1.12805	0.994617	1.27939	Methidathion	B	NA	NA
Chem1689	Combined	W Workplace	1.14889	1.01059	1.30611	Methidathion	B	NA	NA
Chem1697	Combined	W Workplace	1.1141	0.991316	1.25208	Methamidophos	B	NA	NA
Chem1697	Combined	R Residence	1.16217	1.03532	1.30456	Methamidophos	B	NA	NA
Chem173	Combined	W Workplace	1.12209	0.985564	1.27753	Cryolite	C	NA	NA
Chem173	Combined	R Residence	1.11679	0.985832	1.26514	Cryolite	C	NA	NA
Chem179	Combined	W Workplace	1.20781	1.06669	1.36761	Chlorthal-Dimethyl	C	NA	NA
Chem179	Combined	R Residence	1.03358	0.9218	1.15892	Chlorthal-Dimethyl	C	NA	NA
Chem1814	Combined	W Workplace	1.2063	1.06544	1.36577	Petroleum Distillates, Aromatic	A	NA	NA
Chem1814	Combined	R Residence	1.12385	0.9928	1.27219	Petroleum Distillates, Aromatic	A	NA	NA
Chem185	Combined	R Residence	1.16178	1.03052	1.30975	1,2-Dichloropropane, 1,3-Dichloropropene And Related C3 Compounds	A	NA	NA
Chem185	Combined	W Workplace	1.19343	1.05672	1.34781	1,2-Dichloropropane, 1,3-Dichloropropene And Related C3 Compounds	A	NA	NA
Chem1855	Combined	R Residence	1.18319	1.04414	1.34076	Glyphosate, Isopropylamine Salt	B	NA	NA
Chem1855	Combined	W Workplace	1.1297	0.997181	1.27983	Glyphosate, Isopropylamine Salt	B	NA	NA
Chem1868	Combined	R Residence	1.07739	0.958917	1.21049	Oryzalin	B	NA	NA
Chem1868	Combined	W Workplace	1.17247	1.03868	1.32351	Oryzalin	B	NA	NA
Chem190	Combined	R Residence	1.09968	0.975	1.2403	S,S,S-Tributyl Phosphorotrithioate	B	NA	NA
Chem190	Combined	W Workplace	1.14868	1.01569	1.29908	S,S,S-Tributyl Phosphorotrithioate	B	NA	NA
Chem1910	Combined	R Residence	1.07713	0.960089	1.20844	Oxamyl	C	NA	NA
Chem1910	Combined	W Workplace	1.14085	1.00623	1.29347	Oxamyl	C	NA	NA
Chem2045	Combined	W Workplace	1.14058	0.997869	1.3037	Petroleum Oil, Paraffin Based	C	NA	NA
Chem2045	Combined	R Residence	1.12825	0.964978	1.31914	Petroleum Oil, Paraffin Based	C	NA	NA
Chem2056	Combined	W Workplace	1.03243	0.918075	1.16102	Endothall, Mono [N,N-Dimethyl Alkylamine] Salt	C	NA	NA
Chem2056	Combined	R Residence	1.19111	1.05952	1.33905	Endothall, Mono [N,N-Dimethyl Alkylamine] Salt	C	NA	NA
Chem2081	Combined	W Workplace	1.19634	1.06358	1.34566	Iprodione	B	NA	NA
Chem2081	Combined	R Residence	1.06261	0.945333	1.19444	Iprodione	B	NA	NA
Chem2106	Combined	W Workplace	1.10379	0.973344	1.25171	Petroleum Distillates, Refined	C	NA	NA
Chem2106	Combined	R Residence	1.12199	0.984756	1.27836	Petroleum Distillates, Refined	C	NA	NA
Chem216	Combined	R Residence	1.17015	1.02209	1.33967	Dimethoate	A	NA	NA
Chem216	Combined	W Workplace	1.25435	1.0941	1.43806	Dimethoate	A	NA	NA
Chem2186	Combined	R Residence	1.19074	1.01724	1.39385	Fluazifop-Butyl	B	NA	NA
Chem2186	Combined	W Workplace	1.86964	1.25155	2.79296	Fluazifop-Butyl	B	2	1.25155
Chem229	Combined	W Workplace	1.30953	1.13347	1.51293	Diquat Dibromide	B	NA	NA
Chem229	Combined	R Residence	1.07065	0.955503	1.19966	Diquat Dibromide	B	NA	NA
Chem230	Combined	R Residence	1.08392	0.958558	1.22568	Disulfoton	B	NA	NA
Chem230	Combined	W Workplace	1.1623	1.02982	1.31183	Disulfoton	B	NA	NA
Chem231	Combined	W Workplace	1.15337	1.01967	1.3046	Diuron	A	NA	NA
Chem231	Combined	R Residence	1.24766	1.09688	1.41918	Diuron	A	NA	NA
Chem238	Combined	W Workplace	1.09705	0.966971	1.24464	Dinoseb	B	NA	NA
Chem238	Combined	R Residence	1.16944	1.03503	1.3213	Dinoseb	B	NA	NA
Chem251	Combined	W Workplace	1.19701	1.01255	1.41508	Dsma	B	NA	NA
Chem251	Combined	R Residence	1.144	0.998177	1.31113	Dsma	B	NA	NA
Chem253	Combined	W Workplace	1.19505	1.05293	1.35635	Chlorpyrifos	A	NA	NA
Chem253	Combined	R Residence	1.24483	1.09316	1.41754	Chlorpyrifos	A	NA	NA
Chem259	Combined	R Residence	1.10361	0.979552	1.24339	Endosulfan	B	NA	NA
Chem259	Combined	W Workplace	1.14881	1.01434	1.30111	Endosulfan	B	NA	NA
Chem271	Combined	W Workplace	1.1974	1.04763	1.36859	Ethylene Dibromide	C	NA	NA
Chem271	Combined	R Residence	1.044	0.928071	1.1744	Ethylene Dibromide	C	NA	NA
Chem294	Combined	W Workplace	1.15818	0.998556	1.34331	Folpet	C	NA	NA
Chem294	Combined	R Residence	1.11376	0.977155	1.26947	Folpet	C	NA	NA
Chem314	Combined	W Workplace	1.15564	1.02242	1.30623	Azinphos-Methyl	B	NA	NA
Chem314	Combined	R Residence	1.10217	0.975763	1.24495	Azinphos-Methyl	B	NA	NA
Chem34	Combined	W Workplace	1.21874	1.05543	1.40732	Msma	A	NA	NA
Chem34	Combined	R Residence	1.13782	1.01158	1.27981	Msma	A	NA	NA
Chem346	Combined	R Residence	1.28187	1.1264	1.45881	Dicofol	A	NA	NA
Chem346	Combined	W Workplace	1.26096	1.10679	1.43661	Dicofol	A	NA	NA
Chem367	Combined	R Residence	1.12532	0.995677	1.27184	Malathion	A	NA	NA
Chem367	Combined	W Workplace	1.2664	1.11756	1.43506	Malathion	A	NA	NA
Chem382	Combined	W Workplace	1.20845	1.06612	1.36979	Oxydemeton-Methyl	A	NA	NA
Chem382	Combined	R Residence	1.11805	0.994814	1.25656	Oxydemeton-Methyl	A	NA	NA
Chem383	Combined	R Residence	1.24489	1.08588	1.42717	Methomyl	A	NA	NA
Chem383	Combined	W Workplace	1.25679	1.09713	1.4397	Methomyl	A	NA	NA
Chem401	Combined	R Residence	1.04916	0.933914	1.17863	Mineral Oil	B	NA	NA
Chem401	Combined	W Workplace	1.20143	1.06521	1.35507	Mineral Oil	B	NA	NA
Chem418	Combined	W Workplace	1.15586	1.02022	1.30954	Naled	B	NA	NA
Chem418	Combined	R Residence	1.09468	0.96761	1.23843	Naled	B	NA	NA
Chem445	Combined	W Workplace	1.1837	1.03398	1.35511	Propargite	B	NA	NA
Chem445	Combined	R Residence	1.14442	1.00073	1.30874	Propargite	B	NA	NA
Chem459	Combined	R Residence	1.10289	0.968836	1.25549	Parathion	A	NA	NA
Chem459	Combined	W Workplace	1.25416	1.09919	1.43098	Parathion	A	NA	NA
Chem473	Combined	R Residence	1.08619	0.972602	1.21304	Petroleum Hydrocarbons	A	NA	NA
Chem473	Combined	W Workplace	1.246	1.10619	1.40347	Petroleum Hydrocarbons	A	NA	NA
Chem478	Combined	R Residence	1.20244	1.06117	1.36252	Phorate	A	NA	NA
Chem478	Combined	W Workplace	1.20729	1.06528	1.36823	Phorate	A	NA	NA
Chem480	Combined	R Residence	1.15514	1.02816	1.2978	Mevinphos	A	NA	NA
Chem480	Combined	W Workplace	1.26378	1.10494	1.44545	Mevinphos	A	NA	NA
Chem502	Combined	W Workplace	1.24311	1.09921	1.40585	Prometryn	A	NA	NA
Chem502	Combined	R Residence	1.25945	1.11009	1.4289	Prometryn	A	NA	NA
Chem531	Combined	R Residence	1.10119	0.973965	1.24503	Simazine	C	NA	NA
Chem531	Combined	W Workplace	1.12085	0.990458	1.2684	Simazine	C	NA	NA
Chem536	Combined	R Residence	1.27042	1.11074	1.45305	Sodium Chlorate	A	NA	NA
Chem536	Combined	W Workplace	1.32412	1.15286	1.52083	Sodium Chlorate	A	NA	NA
Chem560	Combined	R Residence	1.12526	0.979536	1.29265	Sulfur	C	NA	NA
Chem560	Combined	W Workplace	1.15088	0.999023	1.32581	Sulfur	C	NA	NA
Chem573	Combined	W Workplace	1.23848	1.09662	1.39868	1,3-Dichloropropene	A	NA	NA
Chem573	Combined	R Residence	1.17445	1.0401	1.32616	1,3-Dichloropropene	A	NA	NA
Chem575	Combined	W Workplace	1.14635	1.01428	1.29561	Aldicarb	C	NA	NA
Chem575	Combined	R Residence	1.06654	0.94509	1.2036	Aldicarb	C	NA	NA
Chem597	Combined	W Workplace	1.15493	1.01923	1.3087	Trifluralin	A	NA	NA
Chem597	Combined	R Residence	1.18614	1.04786	1.34266	Trifluralin	A	NA	NA
Chem622	Combined	R Residence	1.0624	0.940622	1.19994	Xylene	C	NA	NA
Chem622	Combined	W Workplace	1.16207	1.02467	1.31789	Xylene	C	NA	NA
Chem694	Combined	R Residence	1.06362	0.952732	1.18741	Propyzamide	C	NA	NA
Chem694	Combined	W Workplace	1.21554	1.05251	1.40383	Propyzamide	C	NA	NA
Chem763	Combined	R Residence	1.13035	1.00195	1.2752	Petroleum Distillates	B	NA	NA
Chem763	Combined	W Workplace	1.14575	1.01821	1.28927	Petroleum Distillates	B	NA	NA
Chem786	Combined	W Workplace	1.19249	1.05134	1.35258	Mcpa, Dimethylamine Salt	A	NA	NA
Chem786	Combined	R Residence	1.13469	1.00098	1.28627	Mcpa, Dimethylamine Salt	A	NA	NA
Chem806	Combined	R Residence	1.11303	0.985512	1.25705	2,4-D, Dimethylamine Salt	C	NA	NA
Chem806	Combined	W Workplace	1.13849	0.996478	1.30075	2,4-D, Dimethylamine Salt	C	NA	NA
Chem81	Combined	W Workplace	1.21474	1.07101	1.37777	Dicloran	A	NA	NA
Chem81	Combined	R Residence	1.11158	0.994027	1.24304	Dicloran	A	NA	NA
Chem810	Combined	R Residence	1.17213	1.02589	1.33921	2,4-D, Isopropyl Ester	B	NA	NA
Chem810	Combined	W Workplace	1.09593	0.97156	1.23622	2,4-D, Isopropyl Ester	B	NA	NA
Chem834	Combined	R Residence	1.16436	1.02793	1.31888	Bromoxynil Octanoate	A	NA	NA
Chem834	Combined	W Workplace	1.16425	1.03262	1.31265	Bromoxynil Octanoate	A	NA	NA
Chem849	Combined	W Workplace	1.23134	1.06755	1.42026	Dicamba, Dimethylamine Salt	B	NA	NA
Chem849	Combined	R Residence	1.1213	0.976345	1.28778	Dicamba, Dimethylamine Salt	B	NA	NA
Chem862	Combined	W Workplace	1.26248	1.11182	1.43356	Xylene Range Aromatic Solvent	A	NA	NA
Chem862	Combined	R Residence	1.17929	1.03909	1.33841	Xylene Range Aromatic Solvent	A	NA	NA
Chem90480	Combined	W Workplace	1.25604	1.09483	1.44098	Mevinphos, Other Related	A	NA	NA
Chem90480	Combined	R Residence	1.14471	1.01933	1.28551	Mevinphos, Other Related	A	NA	NA
Chem90849	Combined	W Workplace	1.20278	1.03268	1.4009	Dicamba, Dimethylamine Salt, Other Related	B	NA	NA
Chem90849	Combined	R Residence	1.09488	0.967494	1.23905	Dicamba, Dimethylamine Salt, Other Related	B	NA	NA
Chem99	Combined	R Residence	1.13119	0.993838	1.28753	Calcium Hydroxide	B	NA	NA
Chem99	Combined	W Workplace	1.13383	0.997183	1.2892	Calcium Hydroxide	B	NA	NA

## Sheet: Source_dat_FigS3_pt2
chemcode	Estimate	Std. Erro	z value	Pr(>|z|)	PEG	Location	OR	LCL_exp	UCL_exp	chemname2	y_facet	UCL_l	LCL_l
Chem105	0.169948	0.085842	1.97978	0.0477283	PEG2	Workplace	1.18524	1.0017	1.40242	Carbaryl	B	NA	NA
Chem105	0.0635354	0.100451	0.632504	0.527058	PEG1	Residence	1.0656	0.875161	1.29747	Carbaryl	B	NA	NA
Chem105	0.195956	0.105381	1.85951	0.0629551	PEG1	Workplace	1.21647	0.989466	1.49556	Carbaryl	B	NA	NA
Chem105	0.181894	0.0875359	2.07793	0.0377154	PEG2	Residence	1.19949	1.01038	1.42399	Carbaryl	B	NA	NA
Chem106	0.189982	0.10686	1.77786	0.0754265	PEG1	Residence	1.20923	0.980725	1.49097	Carbofuran	B	NA	NA
Chem106	0.109388	0.0763045	1.43357	0.151695	PEG2	Residence	1.11559	0.960627	1.29556	Carbofuran	B	NA	NA
Chem106	0.224142	0.106038	2.11379	0.034533	PEG1	Workplace	1.25125	1.01644	1.5403	Carbofuran	B	NA	NA
Chem106	0.0908272	0.0776602	1.16955	0.242184	PEG2	Workplace	1.09508	0.940459	1.27512	Carbofuran	B	NA	NA
Chem1138	0.416992	0.199549	2.08968	0.036647	PEG1	Workplace	1.51739	1.02621	2.24366	2,4-D, Triethylamine Salt	C	2	1.02621
Chem1138	0.138969	0.110968	1.25234	0.210446	PEG1	Residence	1.14909	0.924477	1.42827	2,4-D, Triethylamine Salt	C	NA	NA
Chem1138	0.0860031	0.0657485	1.30806	0.190852	PEG2	Workplace	1.08981	0.958042	1.2397	2,4-D, Triethylamine Salt	C	NA	NA
Chem1138	0.074988	0.0664116	1.12914	0.258839	PEG2	Residence	1.07787	0.946316	1.22771	2,4-D, Triethylamine Salt	C	NA	NA
Chem1354	0.223451	0.0990267	2.25647	0.0240412	PEG1	Residence	1.25038	1.02979	1.51823	Endothall, Mono (N,N-Diethyl Alkylamine) Salt	B	NA	NA
Chem1354	0.170796	0.0964835	1.77021	0.0766926	PEG1	Workplace	1.18625	0.981855	1.43319	Endothall, Mono (N,N-Diethyl Alkylamine) Salt	B	NA	NA
Chem1354	0.15764	0.0856617	1.84026	0.0657304	PEG2	Workplace	1.17074	0.989795	1.38477	Endothall, Mono (N,N-Diethyl Alkylamine) Salt	B	NA	NA
Chem1354	0.057022	0.0782318	0.728885	0.466072	PEG2	Residence	1.05868	0.90818	1.23412	Endothall, Mono (N,N-Diethyl Alkylamine) Salt	B	NA	NA
Chem151	0.15383	0.0803542	1.9144	0.0555686	PEG2	Workplace	1.16629	0.996343	1.36523	Copper Hydroxide	B	NA	NA
Chem151	0.134454	0.107886	1.24626	0.21267	PEG1	Workplace	1.14391	0.925887	1.41328	Copper Hydroxide	B	NA	NA
Chem151	0.141727	0.0794175	1.78459	0.0743282	PEG2	Residence	1.15226	0.986166	1.34633	Copper Hydroxide	B	NA	NA
Chem151	0.0963459	0.117136	0.822513	0.410785	PEG1	Residence	1.10114	0.875254	1.38532	Copper Hydroxide	B	NA	NA
Chem161	0.286223	0.0891887	3.20919	0.0013311	PEG2	Residence	1.33139	1.11786	1.58571	Copper Sulfate (Pentahydrate)	A	NA	NA
Chem161	0.0270393	0.102212	0.264542	0.791362	PEG1	Residence	1.02741	0.840889	1.2553	Copper Sulfate (Pentahydrate)	A	NA	NA
Chem161	0.211208	0.0792604	2.66474	0.00770483	PEG2	Workplace	1.23517	1.05745	1.44276	Copper Sulfate (Pentahydrate)	A	NA	NA
Chem161	0.114551	0.110023	1.04115	0.297804	PEG1	Workplace	1.12137	0.903848	1.39124	Copper Sulfate (Pentahydrate)	A	NA	NA
Chem162	0.198925	0.0813794	2.44441	0.0145088	PEG2	Workplace	1.22009	1.04021	1.43108	Copper Sulfate (Basic)	B	NA	NA
Chem162	0.0398815	0.097315	0.409819	0.681939	PEG1	Residence	1.04069	0.859972	1.25938	Copper Sulfate (Basic)	B	NA	NA
Chem162	0.0359486	0.0969207	0.370908	0.710706	PEG1	Workplace	1.0366	0.857258	1.25347	Copper Sulfate (Basic)	B	NA	NA
Chem162	0.150845	0.0778551	1.93751	0.0526828	PEG2	Residence	1.16282	0.998251	1.35451	Copper Sulfate (Basic)	B	NA	NA
Chem1626	0.219515	0.128716	1.70543	0.0881152	PEG1	Residence	1.24547	0.967763	1.60287	Ethephon	B	NA	NA
Chem1626	0.351021	0.117984	2.97516	0.00292836	PEG1	Workplace	1.42052	1.12724	1.7901	Ethephon	B	NA	NA
Chem1626	0.0452477	0.0702835	0.643788	0.519713	PEG2	Workplace	1.04629	0.911642	1.20082	Ethephon	B	NA	NA
Chem1626	0.135961	0.0680038	1.99931	0.0455746	PEG2	Residence	1.14564	1.00268	1.30898	Ethephon	B	NA	NA
Chem1673	0.30152	0.115418	2.61241	0.00899054	PEG1	Workplace	1.35191	1.07821	1.6951	Sodium Cacodylate	B	NA	NA
Chem1673	0.0864637	0.0699701	1.23572	0.216561	PEG2	Residence	1.09031	0.950585	1.25058	Sodium Cacodylate	B	NA	NA
Chem1673	0.219095	0.118429	1.85	0.064313	PEG1	Residence	1.24495	0.987058	1.57022	Sodium Cacodylate	B	NA	NA
Chem1673	0.026921	0.0736155	0.365697	0.714591	PEG2	Workplace	1.02729	0.88926	1.18674	Sodium Cacodylate	B	NA	NA
Chem1685	0.0119107	0.0742563	0.160399	0.872567	PEG2	Residence	1.01198	0.874912	1.17053	Acephate	A	NA	NA
Chem1685	0.135037	0.0750784	1.79861	0.0720801	PEG2	Workplace	1.14458	0.987956	1.32603	Acephate	A	NA	NA
Chem1685	0.423098	0.116385	3.63533	0.00027762	PEG1	Residence	1.52668	1.21529	1.91786	Acephate	A	NA	NA
Chem1685	0.405819	0.122988	3.29966	0.00096802	PEG1	Workplace	1.50053	1.17911	1.90957	Acephate	A	NA	NA
Chem1689	-0.018467	0.103201	-0.178942	0.857983	PEG1	Residence	0.981702	0.801924	1.20178	Methidathion	B	NA	NA
Chem1689	0.0585469	0.105569	0.554583	0.57918	PEG1	Workplace	1.06029	0.862113	1.30403	Methidathion	B	NA	NA
Chem1689	0.188867	0.0833922	2.26481	0.0235245	PEG2	Workplace	1.20788	1.02574	1.42236	Methidathion	B	NA	NA
Chem1689	0.208358	0.0820626	2.53901	0.0111165	PEG2	Residence	1.23165	1.04866	1.44658	Methidathion	B	NA	NA
Chem1697	0.232843	0.0918329	2.53551	0.0112284	PEG1	Residence	1.26218	1.05427	1.5111	Methamidophos	B	NA	NA
Chem1697	0.0278564	0.0715993	0.389059	0.697232	PEG2	Workplace	1.02825	0.893617	1.18316	Methamidophos	B	NA	NA
Chem1697	0.288484	0.107404	2.68596	0.00723224	PEG1	Workplace	1.3344	1.08109	1.64707	Methamidophos	B	NA	NA
Chem1697	0.0923641	0.0769216	1.20076	0.229846	PEG2	Residence	1.09676	0.943271	1.27523	Methamidophos	B	NA	NA
Chem173	0.294105	0.115632	2.54345	0.0109765	PEG1	Workplace	1.34192	1.06979	1.68328	Cryolite	C	NA	NA
Chem173	0.244978	0.105551	2.32095	0.0202894	PEG1	Residence	1.27759	1.03883	1.57123	Cryolite	C	NA	NA
Chem173	0.0336356	0.0797641	0.421688	0.673253	PEG2	Residence	1.03421	0.884527	1.20922	Cryolite	C	NA	NA
Chem173	0.027993	0.0807276	0.346759	0.728772	PEG2	Workplace	1.02839	0.877891	1.20469	Cryolite	C	NA	NA
Chem179	-0.0349379	0.0688744	-0.507269	0.611966	PEG2	Residence	0.965665	0.843722	1.10523	Chlorthal-Dimethyl	C	NA	NA
Chem179	0.140848	0.0783661	1.79731	0.0722861	PEG2	Workplace	1.15125	0.987332	1.34238	Chlorthal-Dimethyl	C	NA	NA
Chem179	0.206855	0.110145	1.87802	0.0603778	PEG1	Residence	1.2298	0.991011	1.52614	Chlorthal-Dimethyl	C	NA	NA
Chem179	0.279642	0.107845	2.593	0.00951435	PEG1	Workplace	1.32266	1.07065	1.63398	Chlorthal-Dimethyl	C	NA	NA
Chem1814	0.181419	0.0939997	1.93	0.0536067	PEG1	Workplace	1.19892	0.997184	1.44146	Petroleum Distillates, Aromatic	A	NA	NA
Chem1814	0.174297	0.0883066	1.97377	0.0484079	PEG2	Residence	1.19041	1.00122	1.41535	Petroleum Distillates, Aromatic	A	NA	NA
Chem1814	0.192661	0.085749	2.24681	0.0246524	PEG2	Workplace	1.21247	1.0249	1.43438	Petroleum Distillates, Aromatic	A	NA	NA
Chem1814	0.0561102	0.090662	0.618895	0.535986	PEG1	Residence	1.05771	0.885514	1.2634	Petroleum Distillates, Aromatic	A	NA	NA
Chem185	0.127906	0.0789244	1.62062	0.105099	PEG2	Workplace	1.13645	0.97357	1.32657	1,2-Dichloropropane, 1,3-Dichloropropene And Related C3 Compounds	A	NA	NA
Chem185	0.101961	0.0784409	1.29984	0.193655	PEG2	Residence	1.10734	0.949535	1.29137	1,2-Dichloropropane, 1,3-Dichloropropene And Related C3 Compounds	A	NA	NA
Chem185	0.256146	0.100493	2.54889	0.0108066	PEG1	Workplace	1.29194	1.06097	1.5732	1,2-Dichloropropane, 1,3-Dichloropropene And Related C3 Compounds	A	NA	NA
Chem185	0.2244	0.0977027	2.29677	0.021632	PEG1	Residence	1.25157	1.03345	1.51573	1,2-Dichloropropane, 1,3-Dichloropropene And Related C3 Compounds	A	NA	NA
Chem1855	0.128916	0.109216	1.18037	0.237852	PEG1	Workplace	1.13759	0.918376	1.40914	Glyphosate, Isopropylamine Salt	B	NA	NA
Chem1855	0.139679	0.0733917	1.9032	0.057014	PEG2	Residence	1.1499	0.99584	1.3278	Glyphosate, Isopropylamine Salt	B	NA	NA
Chem1855	0.256338	0.128982	1.98739	0.0468787	PEG1	Residence	1.29219	1.00354	1.66386	Glyphosate, Isopropylamine Salt	B	NA	NA
Chem1855	0.118367	0.0783472	1.5108	0.13084	PEG2	Workplace	1.12566	0.965418	1.31249	Glyphosate, Isopropylamine Salt	B	NA	NA
Chem1868	0.039109	0.0685994	0.570107	0.568605	PEG2	Residence	1.03988	0.909059	1.18954	Oryzalin	B	NA	NA
Chem1868	0.302182	0.111947	2.69933	0.00694791	PEG1	Workplace	1.35281	1.08629	1.68472	Oryzalin	B	NA	NA
Chem1868	0.181185	0.11902	1.52232	0.12793	PEG1	Residence	1.19864	0.949241	1.51356	Oryzalin	B	NA	NA
Chem1868	0.0963417	0.0741548	1.2992	0.193876	PEG2	Workplace	1.10114	0.952179	1.27339	Oryzalin	B	NA	NA
Chem190	0.0635607	0.0771072	0.824316	0.40976	PEG2	Residence	1.06562	0.916155	1.23948	S,S,S-Tributyl Phosphorotrithioate	B	NA	NA
Chem190	0.0695485	0.0802629	0.866509	0.386211	PEG2	Workplace	1.07202	0.915975	1.25466	S,S,S-Tributyl Phosphorotrithioate	B	NA	NA
Chem190	0.149503	0.101484	1.47317	0.140705	PEG1	Residence	1.16126	0.951795	1.41682	S,S,S-Tributyl Phosphorotrithioate	B	NA	NA
Chem190	0.247448	0.100758	2.45586	0.0140546	PEG1	Workplace	1.28075	1.05123	1.56039	S,S,S-Tributyl Phosphorotrithioate	B	NA	NA
Chem1910	-0.0293583	0.102843	-0.285467	0.775286	PEG1	Residence	0.971068	0.793794	1.18793	Oxamyl	C	NA	NA
Chem1910	0.163084	0.0795886	2.04909	0.0404531	PEG2	Workplace	1.17714	1.00712	1.37586	Oxamyl	C	NA	NA
Chem1910	0.124361	0.0714699	1.74004	0.0818516	PEG2	Residence	1.13242	0.984403	1.3027	Oxamyl	C	NA	NA
Chem1910	0.0741535	0.107961	0.686853	0.492176	PEG1	Workplace	1.07697	0.871577	1.33077	Oxamyl	C	NA	NA
Chem2045	0.0885053	0.100034	0.88475	0.376291	PEG1	Residence	1.09254	0.898021	1.32919	Petroleum Oil, Paraffin Based	C	NA	NA
Chem2045	0.202635	0.107871	1.87849	0.060314	PEG2	Workplace	1.22463	0.991246	1.51295	Petroleum Oil, Paraffin Based	C	NA	NA
Chem2045	0.176775	0.132128	1.33791	0.180926	PEG2	Residence	1.19336	0.921092	1.54611	Petroleum Oil, Paraffin Based	C	NA	NA
Chem2045	0.0841908	0.088024	0.956453	0.338843	PEG1	Workplace	1.08784	0.915453	1.29268	Petroleum Oil, Paraffin Based	C	NA	NA
Chem2056	0.353868	0.145659	2.42943	0.0151226	PEG1	Residence	1.42457	1.07077	1.89527	Endothall, Mono [N,N-Dimethyl Alkylamine] Salt	C	NA	NA
Chem2056	-0.051009	0.0699552	-0.729167	0.4659	PEG2	Workplace	0.95027	0.828514	1.08992	Endothall, Mono [N,N-Dimethyl Alkylamine] Salt	C	NA	NA
Chem2056	0.2596	0.115918	2.23951	0.0251229	PEG1	Workplace	1.29641	1.03293	1.6271	Endothall, Mono [N,N-Dimethyl Alkylamine] Salt	C	NA	NA
Chem2056	0.138705	0.0654932	2.11785	0.0341875	PEG2	Residence	1.14879	1.01039	1.30613	Endothall, Mono [N,N-Dimethyl Alkylamine] Salt	C	NA	NA
Chem2081	-0.012515	0.0657249	-0.190415	0.848984	PEG2	Residence	0.987563	0.868198	1.12334	Iprodione	B	NA	NA
Chem2081	0.404105	0.142307	2.83967	0.00451598	PEG1	Residence	1.49796	1.13336	1.97986	Iprodione	B	NA	NA
Chem2081	0.488876	0.152119	3.21377	0.00131003	PEG1	Workplace	1.63048	1.21012	2.19686	Iprodione	B	2	1.21012
Chem2081	0.122196	0.0653079	1.87108	0.0613337	PEG2	Workplace	1.12998	0.99421	1.28428	Iprodione	B	NA	NA
Chem2106	-1.72584	76.7067	-0.0224992	0.98205	PEG1	Residence	0.178023	9.05e-67	3.5e+64	Petroleum Distillates, Refined	C	2	9.05e-67
Chem2106	0.109875	0.0694391	1.58232	0.113577	PEG2	Workplace	1.11614	0.974115	1.27887	Petroleum Distillates, Refined	C	NA	NA
Chem2106	0.033706	0.167871	0.200785	0.840866	PEG1	Workplace	1.03428	0.744292	1.43725	Petroleum Distillates, Refined	C	NA	NA
Chem2106	0.115108	0.0665665	1.72922	0.0837697	PEG2	Residence	1.12199	0.984755	1.27836	Petroleum Distillates, Refined	C	NA	NA
Chem216	0.203935	0.090302	2.25837	0.0239225	PEG2	Residence	1.22622	1.02731	1.46364	Dimethoate	A	NA	NA
Chem216	0.208896	0.102987	2.02838	0.0425217	PEG1	Workplace	1.23232	1.00707	1.50795	Dimethoate	A	NA	NA
Chem216	0.241623	0.0947696	2.54959	0.0107851	PEG2	Workplace	1.27331	1.05747	1.53322	Dimethoate	A	NA	NA
Chem216	0.0913648	0.107051	0.853471	0.393398	PEG1	Residence	1.09567	0.888292	1.35146	Dimethoate	A	NA	NA
Chem2186	0.282715	0.157533	1.79464	0.0727112	PEG1	Residence	1.32673	0.974287	1.80666	Fluazifop-Butyl	B	NA	NA
Chem2186	0.136552	0.0934181	1.46174	0.143814	PEG2	Residence	1.14632	0.95452	1.37665	Fluazifop-Butyl	B	NA	NA
Chem2186	0.529234	0.234636	2.25556	0.0240985	PEG2	Workplace	1.69763	1.07181	2.68887	Fluazifop-Butyl	B	2	1.07181
Chem2186	0.934213	0.419482	2.22706	0.0259432	PEG1	Workplace	2.54521	1.11854	5.79154	Fluazifop-Butyl	B	2	1.11854
Chem229	0.253447	0.145226	1.74519	0.0809525	PEG1	Workplace	1.28846	0.969285	1.71273	Diquat Dibromide	B	NA	NA
Chem229	0.275285	0.0854783	3.22052	0.00127958	PEG2	Workplace	1.31691	1.11377	1.5571	Diquat Dibromide	B	NA	NA
Chem229	0.0239479	0.0671053	0.35687	0.721189	PEG2	Residence	1.02424	0.898006	1.16821	Diquat Dibromide	B	NA	NA
Chem229	0.200055	0.115727	1.72868	0.083866	PEG1	Residence	1.22147	0.973585	1.53247	Diquat Dibromide	B	NA	NA
Chem230	0.193283	0.0878731	2.19957	0.0278376	PEG2	Residence	1.21323	1.02127	1.44125	Disulfoton	B	NA	NA
Chem230	0.152462	0.0821212	1.85654	0.0633762	PEG2	Workplace	1.1647	0.99154	1.36809	Disulfoton	B	NA	NA
Chem230	0.147727	0.0936582	1.5773	0.114727	PEG1	Workplace	1.1592	0.964792	1.39277	Disulfoton	B	NA	NA
Chem230	-0.0363782	0.0895195	-0.406372	0.68447	PEG1	Residence	0.964276	0.809097	1.14922	Disulfoton	B	NA	NA
Chem231	0.0400826	0.108935	0.367951	0.71291	PEG1	Residence	1.0409	0.840776	1.28865	Diuron	A	NA	NA
Chem231	0.324948	0.0824025	3.94343	8.03e-05	PEG2	Residence	1.38396	1.17755	1.62654	Diuron	A	NA	NA
Chem231	0.092755	0.106486	0.871053	0.383725	PEG1	Workplace	1.09719	0.890513	1.35184	Diuron	A	NA	NA
Chem231	0.169395	0.077882	2.17502	0.0296284	PEG2	Workplace	1.18459	1.01689	1.37995	Diuron	A	NA	NA
Chem238	0.264013	0.0988236	2.67155	0.00755007	PEG1	Workplace	1.30214	1.07285	1.58045	Dinoseb	B	NA	NA
Chem238	0.1293	0.0793503	1.62948	0.103211	PEG2	Residence	1.13803	0.974114	1.32953	Dinoseb	B	NA	NA
Chem238	0.200245	0.10056	1.99129	0.0464492	PEG1	Residence	1.2217	1.00315	1.48787	Dinoseb	B	NA	NA
Chem238	-0.0338524	0.0848961	-0.398751	0.690077	PEG2	Workplace	0.966714	0.818527	1.14173	Dinoseb	B	NA	NA
Chem251	0.155317	0.0922482	1.68369	0.0922419	PEG1	Residence	1.16803	0.974833	1.39951	Dsma	B	NA	NA
Chem251	0.253544	0.165176	1.53499	0.124785	PEG2	Workplace	1.28858	0.932206	1.7812	Dsma	B	NA	NA
Chem251	0.107118	0.105944	1.01108	0.311978	PEG2	Residence	1.11307	0.904356	1.36994	Dsma	B	NA	NA
Chem251	0.152943	0.0997498	1.53326	0.125212	PEG1	Workplace	1.16526	0.958326	1.41687	Dsma	B	NA	NA
Chem253	0.255812	0.0794361	3.22035	0.00128034	PEG2	Residence	1.29151	1.1053	1.50909	Chlorpyrifos	A	NA	NA
Chem253	0.134552	0.120309	1.11839	0.263403	PEG1	Residence	1.14402	0.903704	1.44825	Chlorpyrifos	A	NA	NA
Chem253	0.149513	0.0784839	1.90501	0.0567788	PEG2	Workplace	1.16127	0.995693	1.35438	Chlorpyrifos	A	NA	NA
Chem253	0.238413	0.113749	2.09596	0.0360854	PEG1	Workplace	1.26923	1.01559	1.58623	Chlorpyrifos	A	NA	NA
Chem259	0.084211	0.0760007	1.10803	0.267849	PEG2	Residence	1.08786	0.937301	1.2626	Endosulfan	B	NA	NA
Chem259	0.0527535	0.0782262	0.674371	0.500075	PEG2	Workplace	1.05417	0.904322	1.22885	Endosulfan	B	NA	NA
Chem259	0.124248	0.101529	1.22377	0.221039	PEG1	Residence	1.1323	0.927977	1.3816	Endosulfan	B	NA	NA
Chem259	0.30509	0.108814	2.80377	0.00505091	PEG1	Workplace	1.35675	1.09616	1.67928	Endosulfan	B	NA	NA
Chem271	0.0956376	0.0836819	1.14287	0.253092	PEG2	Residence	1.10036	0.933907	1.29648	Ethylene Dibromide	C	NA	NA
Chem271	0.14612	0.0844433	1.73039	0.0835597	PEG1	Workplace	1.15734	0.980798	1.36565	Ethylene Dibromide	C	NA	NA
Chem271	0.243885	0.115547	2.11069	0.0347988	PEG2	Workplace	1.2762	1.01756	1.60057	Ethylene Dibromide	C	NA	NA
Chem271	-0.0127812	0.0862349	-0.148214	0.882174	PEG1	Residence	0.9873	0.833767	1.16911	Ethylene Dibromide	C	NA	NA
Chem294	0.118279	0.0920218	1.28534	0.198675	PEG2	Workplace	1.12556	0.939804	1.34803	Folpet	C	NA	NA
Chem294	0.0672447	0.0860423	0.781531	0.43449	PEG1	Residence	1.06956	0.903573	1.26603	Folpet	C	NA	NA
Chem294	0.169024	0.105838	1.597	0.110266	PEG2	Residence	1.18415	0.962309	1.45713	Folpet	C	NA	NA
Chem294	0.206456	0.132926	1.55317	0.120383	PEG1	Workplace	1.22931	0.947358	1.59519	Folpet	C	NA	NA
Chem314	0.126012	0.0828215	1.52149	0.128136	PEG2	Workplace	1.1343	0.964334	1.33421	Azinphos-Methyl	B	NA	NA
Chem314	0.119971	0.0999742	1.20002	0.230133	PEG1	Residence	1.12746	0.926836	1.37152	Azinphos-Methyl	B	NA	NA
Chem314	0.0829848	0.0793484	1.04583	0.29564	PEG2	Residence	1.08653	0.93003	1.26935	Azinphos-Methyl	B	NA	NA
Chem314	0.16931	0.0952341	1.77783	0.0754318	PEG1	Workplace	1.18449	0.982801	1.42756	Azinphos-Methyl	B	NA	NA
Chem34	0.178378	0.0705561	2.52817	0.0114657	PEG2	Residence	1.19528	1.0409	1.37255	Msma	A	NA	NA
Chem34	0.354437	0.110969	3.19401	0.00140311	PEG2	Workplace	1.42538	1.14676	1.77169	Msma	A	NA	NA
Chem34	0.0004231	0.114033	0.00371032	0.99704	PEG1	Residence	1.00042	0.80005	1.25098	Msma	A	NA	NA
Chem34	0.0759799	0.0978772	0.776277	0.437585	PEG1	Workplace	1.07894	0.8906	1.30711	Msma	A	NA	NA
Chem346	0.268626	0.109972	2.44268	0.0145788	PEG1	Workplace	1.30817	1.05452	1.62283	Dicofol	A	NA	NA
Chem346	0.185697	0.105172	1.76566	0.0774537	PEG1	Residence	1.20406	0.979768	1.47969	Dicofol	A	NA	NA
Chem346	0.210654	0.0835681	2.52075	0.0117106	PEG2	Workplace	1.23448	1.04798	1.45419	Dicofol	A	NA	NA
Chem346	0.288942	0.0847042	3.41119	0.00064681	PEG2	Residence	1.33501	1.1308	1.57611	Dicofol	A	NA	NA
Chem367	0.0953174	0.0940464	1.01351	0.310815	PEG1	Residence	1.10001	0.914833	1.32266	Malathion	A	NA	NA
Chem367	0.237177	0.0869058	2.72913	0.00635021	PEG2	Workplace	1.26767	1.06913	1.50307	Malathion	A	NA	NA
Chem367	0.235017	0.093933	2.50197	0.0123505	PEG1	Workplace	1.26493	1.05223	1.52063	Malathion	A	NA	NA
Chem367	0.136004	0.0835194	1.62841	0.103438	PEG2	Residence	1.14569	0.972686	1.34946	Malathion	A	NA	NA
Chem382	0.207537	0.0980445	2.11676	0.0342802	PEG1	Workplace	1.23064	1.01549	1.49138	Oxydemeton-Methyl	A	NA	NA
Chem382	0.147451	0.0965187	1.52769	0.12659	PEG1	Residence	1.15888	0.959132	1.40022	Oxydemeton-Methyl	A	NA	NA
Chem382	0.175877	0.0843406	2.08532	0.0370403	PEG2	Workplace	1.19229	1.01063	1.40661	Oxydemeton-Methyl	A	NA	NA
Chem382	0.0895028	0.0757445	1.18164	0.237349	PEG2	Residence	1.09363	0.942748	1.26866	Oxydemeton-Methyl	A	NA	NA
Chem383	0.351373	0.108196	3.24754	0.00116405	PEG1	Workplace	1.42102	1.14948	1.7567	Methomyl	A	NA	NA
Chem383	0.206574	0.104146	1.98351	0.0473107	PEG1	Residence	1.22946	1.00245	1.50787	Methomyl	A	NA	NA
Chem383	0.229173	0.093857	2.44173	0.0146171	PEG2	Residence	1.25756	1.04625	1.51155	Methomyl	A	NA	NA
Chem383	0.143048	0.0902863	1.58439	0.113106	PEG2	Workplace	1.15379	0.966656	1.37714	Methomyl	A	NA	NA
Chem401	-0.0065213	0.0693234	-0.0940714	0.925052	PEG2	Residence	0.9935	0.867278	1.13809	Mineral Oil	B	NA	NA
Chem401	0.171715	0.074088	2.31772	0.0204647	PEG2	Workplace	1.18734	1.02686	1.3729	Mineral Oil	B	NA	NA
Chem401	0.198	0.114997	1.72179	0.0851083	PEG1	Residence	1.21896	0.972978	1.52714	Mineral Oil	B	NA	NA
Chem401	0.20938	0.109707	1.90855	0.0563206	PEG1	Workplace	1.23291	0.994371	1.52868	Mineral Oil	B	NA	NA
Chem418	0.122826	0.0813103	1.51058	0.130895	PEG2	Workplace	1.13069	0.964117	1.32604	Naled	B	NA	NA
Chem418	0.156047	0.0814853	1.91503	0.0554888	PEG2	Residence	1.16888	0.996342	1.3713	Naled	B	NA	NA
Chem418	0.179803	0.102444	1.75514	0.0792352	PEG1	Workplace	1.19698	0.979232	1.46315	Naled	B	NA	NA
Chem418	-0.0066458	0.0991507	-0.0670276	0.94656	PEG1	Residence	0.993376	0.817928	1.20646	Naled	B	NA	NA
Chem445	0.148529	0.115374	1.28738	0.197964	PEG1	Residence	1.16013	0.925332	1.4545	Propargite	B	NA	NA
Chem445	0.27064	0.113429	2.38598	0.0170335	PEG1	Workplace	1.3108	1.04951	1.63716	Propargite	B	NA	NA
Chem445	0.108742	0.0869299	1.25092	0.210964	PEG2	Workplace	1.11488	0.940221	1.32197	Propargite	B	NA	NA
Chem445	0.127489	0.0850431	1.49911	0.133846	PEG2	Residence	1.13597	0.961563	1.34202	Propargite	B	NA	NA
Chem459	0.121556	0.0877361	1.38548	0.165907	PEG2	Residence	1.12925	0.950843	1.34114	Parathion	A	NA	NA
Chem459	0.0668775	0.100589	0.664859	0.50614	PEG1	Residence	1.06916	0.877852	1.30217	Parathion	A	NA	NA
Chem459	0.210043	0.0990195	2.12123	0.0339025	PEG1	Workplace	1.23373	1.01609	1.49799	Parathion	A	NA	NA
Chem459	0.240563	0.091731	2.62248	0.0087292	PEG2	Workplace	1.27196	1.06265	1.5225	Parathion	A	NA	NA
Chem473	0.278192	0.088216	3.15353	0.00161309	PEG1	Workplace	1.32074	1.11103	1.57003	Petroleum Hydrocarbons	A	NA	NA
Chem473	0.160506	0.0951044	1.68768	0.0914733	PEG1	Residence	1.1741	0.974433	1.41469	Petroleum Hydrocarbons	A	NA	NA
Chem473	0.0405552	0.0699604	0.579689	0.562125	PEG2	Residence	1.04139	0.907949	1.19444	Petroleum Hydrocarbons	A	NA	NA
Chem473	0.167484	0.0837048	2.00089	0.0454045	PEG2	Workplace	1.18233	1.00343	1.39312	Petroleum Hydrocarbons	A	NA	NA
Chem478	0.19958	0.106006	1.88273	0.0597374	PEG1	Workplace	1.22089	0.991842	1.50283	Phorate	A	NA	NA
Chem478	0.227496	0.078237	2.90778	0.00364007	PEG2	Residence	1.25545	1.07697	1.46351	Phorate	A	NA	NA
Chem478	0.182	0.0799854	2.27542	0.022881	PEG2	Workplace	1.19961	1.02555	1.40322	Phorate	A	NA	NA
Chem478	0.0989786	0.110063	0.899289	0.368499	PEG1	Residence	1.10404	0.889812	1.36985	Phorate	A	NA	NA
Chem480	0.10062	0.0691435	1.45523	0.145605	PEG2	Residence	1.10586	0.965701	1.26635	Mevinphos	A	NA	NA
Chem480	0.362395	0.112151	3.23132	0.0012322	PEG1	Workplace	1.43677	1.15324	1.78999	Mevinphos	A	NA	NA
Chem480	0.267278	0.116165	2.30085	0.0214001	PEG1	Residence	1.3064	1.04039	1.64043	Mevinphos	A	NA	NA
Chem480	0.157671	0.0865683	1.82135	0.0685539	PEG2	Workplace	1.17078	0.988069	1.38728	Mevinphos	A	NA	NA
Chem502	0.303667	0.115457	2.63014	0.0085351	PEG1	Workplace	1.35482	1.08044	1.69887	Prometryn	A	NA	NA
Chem502	0.247679	0.0781198	3.1705	0.00152175	PEG2	Residence	1.28105	1.09918	1.49301	Prometryn	A	NA	NA
Chem502	0.194593	0.113797	1.71	0.0872658	PEG1	Residence	1.21482	0.971952	1.51837	Prometryn	A	NA	NA
Chem502	0.181515	0.0747863	2.42712	0.0152191	PEG2	Workplace	1.19903	1.03555	1.38832	Prometryn	A	NA	NA
Chem531	0.0318824	0.117336	0.271719	0.785838	PEG1	Residence	1.0324	0.820291	1.29935	Simazine	C	NA	NA
Chem531	0.10384	0.0788973	1.31614	0.188126	PEG2	Workplace	1.10942	0.95047	1.29496	Simazine	C	NA	NA
Chem531	0.1221	0.0740767	1.64829	0.0992936	PEG2	Residence	1.12987	0.977174	1.30642	Simazine	C	NA	NA
Chem531	0.132265	0.10511	1.25835	0.208266	PEG1	Workplace	1.14141	0.928904	1.40253	Simazine	C	NA	NA
Chem536	0.321975	0.115928	2.77738	0.00547996	PEG1	Workplace	1.37985	1.09939	1.73186	Sodium Chlorate	A	NA	NA
Chem536	0.227778	0.111597	2.04107	0.0412438	PEG1	Residence	1.25581	1.00909	1.56285	Sodium Chlorate	A	NA	NA
Chem536	0.256373	0.0891472	2.87583	0.00402962	PEG2	Workplace	1.29223	1.08507	1.53895	Sodium Chlorate	A	NA	NA
Chem536	0.246349	0.0868351	2.83697	0.00455438	PEG2	Residence	1.27935	1.07913	1.51671	Sodium Chlorate	A	NA	NA
Chem560	0.0658084	0.087292	0.753887	0.450917	PEG2	Residence	1.06802	0.900069	1.26732	Sulfur	C	NA	NA
Chem560	0.0627323	0.0887853	0.706562	0.479839	PEG2	Workplace	1.06474	0.894682	1.26713	Sulfur	C	NA	NA
Chem560	0.29234	0.124033	2.35694	0.018426	PEG1	Workplace	1.33956	1.05047	1.70821	Sulfur	C	NA	NA
Chem560	0.21804	0.120836	1.80443	0.0711641	PEG1	Residence	1.24364	0.981377	1.57598	Sulfur	C	NA	NA
Chem573	0.26938	0.0980045	2.74865	0.00598415	PEG1	Residence	1.30915	1.08036	1.5864	1,3-Dichloropropene	A	NA	NA
Chem573	0.088415	0.08002	1.10491	0.269198	PEG2	Residence	1.09244	0.933864	1.27795	1,3-Dichloropropene	A	NA	NA
Chem573	0.197565	0.0783056	2.523	0.011636	PEG2	Workplace	1.21843	1.04507	1.42055	1,3-Dichloropropene	A	NA	NA
Chem573	0.241456	0.101791	2.37209	0.0176878	PEG1	Workplace	1.2731	1.04284	1.55421	1,3-Dichloropropene	A	NA	NA
Chem575	0.176922	0.11691	1.51332	0.130199	PEG1	Residence	1.19354	0.949118	1.5009	Aldicarb	C	NA	NA
Chem575	0.143424	0.0848445	1.69043	0.090945	PEG2	Workplace	1.15422	0.977388	1.36304	Aldicarb	C	NA	NA
Chem575	0.128496	0.0922563	1.39282	0.163674	PEG1	Workplace	1.13712	0.94902	1.3625	Aldicarb	C	NA	NA
Chem575	0.0210244	0.0726128	0.289542	0.772167	PEG2	Residence	1.02125	0.885771	1.17744	Aldicarb	C	NA	NA
Chem597	0.18357	0.116097	1.58118	0.113838	PEG1	Residence	1.2015	0.956973	1.50851	Trifluralin	A	NA	NA
Chem597	0.334835	0.118395	2.82811	0.00468236	PEG1	Workplace	1.39771	1.10825	1.76278	Trifluralin	A	NA	NA
Chem597	0.165274	0.0754107	2.19165	0.0284047	PEG2	Residence	1.17972	1.01762	1.36763	Trifluralin	A	NA	NA
Chem597	0.0660623	0.0756901	0.872799	0.382773	PEG2	Workplace	1.06829	0.921004	1.23914	Trifluralin	A	NA	NA
Chem622	0.16105	0.0948077	1.6987	0.0893766	PEG1	Workplace	1.17474	0.975531	1.41464	Xylene	C	NA	NA
Chem622	0.0974994	0.101693	0.958764	0.337678	PEG1	Residence	1.10241	0.903193	1.34557	Xylene	C	NA	NA
Chem622	0.141015	0.0872509	1.6162	0.106052	PEG2	Workplace	1.15144	0.970448	1.36619	Xylene	C	NA	NA
Chem622	0.0385277	0.0784497	0.491113	0.623346	PEG2	Residence	1.03928	0.891158	1.21202	Xylene	C	NA	NA
Chem694	0.188261	0.123342	1.52633	0.126928	PEG1	Residence	1.20715	0.947915	1.53727	Propyzamide	C	NA	NA
Chem694	0.0285491	0.0630959	0.452472	0.650929	PEG2	Residence	1.02896	0.909265	1.16441	Propyzamide	C	NA	NA
Chem694	0.415026	0.191536	2.16683	0.030248	PEG1	Workplace	1.51441	1.04041	2.20436	Propyzamide	C	2	1.04041
Chem694	0.157257	0.0795634	1.9765	0.0480983	PEG2	Workplace	1.1703	1.00131	1.3678	Propyzamide	C	NA	NA
Chem763	0.0618913	0.0724422	0.854355	0.392909	PEG2	Workplace	1.06385	0.923028	1.22615	Petroleum Distillates	B	NA	NA
Chem763	0.0959368	0.0697855	1.37474	0.169213	PEG2	Residence	1.10069	0.95998	1.26202	Petroleum Distillates	B	NA	NA
Chem763	0.215251	0.130325	1.65165	0.0986053	PEG1	Residence	1.24017	0.960611	1.60109	Petroleum Distillates	B	NA	NA
Chem763	0.301834	0.108304	2.78691	0.00532127	PEG1	Workplace	1.35234	1.09369	1.67215	Petroleum Distillates	B	NA	NA
Chem786	0.152195	0.0722878	2.1054	0.0352565	PEG2	Residence	1.16439	1.01057	1.34162	Mcpa, Dimethylamine Salt	A	NA	NA
Chem786	0.0330513	0.137391	0.240564	0.809893	PEG1	Residence	1.0336	0.789596	1.35302	Mcpa, Dimethylamine Salt	A	NA	NA
Chem786	0.15658	0.0738751	2.11952	0.0340466	PEG2	Workplace	1.1695	1.01185	1.35172	Mcpa, Dimethylamine Salt	A	NA	NA
Chem786	0.236638	0.130361	1.81525	0.0694859	PEG1	Workplace	1.26698	0.981307	1.63582	Mcpa, Dimethylamine Salt	A	NA	NA
Chem806	-0.0194401	0.102166	-0.190279	0.84909	PEG1	Workplace	0.980748	0.802771	1.19818	2,4-D, Dimethylamine Salt	C	NA	NA
Chem806	0.156463	0.076079	2.05659	0.0397257	PEG2	Residence	1.16937	1.00738	1.35741	2,4-D, Dimethylamine Salt	C	NA	NA
Chem806	0.00866826	0.107409	0.0807036	0.935678	PEG1	Residence	1.00871	0.817215	1.24507	2,4-D, Dimethylamine Salt	C	NA	NA
Chem806	0.248192	0.0910608	2.72556	0.00641916	PEG2	Workplace	1.28171	1.0722	1.53215	2,4-D, Dimethylamine Salt	C	NA	NA
Chem81	0.160782	0.102831	1.56356	0.11792	PEG1	Residence	1.17443	0.960054	1.43667	Dicloran	A	NA	NA
Chem81	0.125979	0.0731014	1.72335	0.084825	PEG2	Workplace	1.13426	0.982849	1.30899	Dicloran	A	NA	NA
Chem81	0.427365	0.134719	3.17228	0.00151247	PEG1	Workplace	1.53321	1.17741	1.99654	Dicloran	A	NA	NA
Chem81	0.0813565	0.0685364	1.18706	0.235205	PEG2	Residence	1.08476	0.948404	1.24072	Dicloran	A	NA	NA
Chem810	0.00166027	0.175949	0.0094361	0.992471	PEG1	Workplace	1.00166	0.709497	1.41414	2,4-D, Isopropyl Ester	B	NA	NA
Chem810	0.232734	0.158863	1.465	0.14292	PEG1	Residence	1.26205	0.924376	1.72307	2,4-D, Isopropyl Ester	B	NA	NA
Chem810	0.142243	0.0752293	1.89079	0.0586522	PEG2	Residence	1.15286	0.994807	1.33602	2,4-D, Isopropyl Ester	B	NA	NA
Chem810	0.104103	0.0655898	1.58718	0.112471	PEG2	Workplace	1.10971	0.975844	1.26195	2,4-D, Isopropyl Ester	B	NA	NA
Chem834	0.152779	0.0777811	1.96422	0.0495052	PEG2	Workplace	1.16507	1.00033	1.35694	Bromoxynil Octanoate	A	NA	NA
Chem834	0.150932	0.0992124	1.5213	0.128185	PEG1	Workplace	1.16292	0.957409	1.41254	Bromoxynil Octanoate	A	NA	NA
Chem834	0.17399	0.0789257	2.20448	0.0274904	PEG2	Residence	1.19004	1.01948	1.38914	Bromoxynil Octanoate	A	NA	NA
Chem834	0.111826	0.107314	1.04204	0.297393	PEG1	Residence	1.11832	0.906186	1.38011	Bromoxynil Octanoate	A	NA	NA
Chem849	-0.0853644	0.110652	-0.771465	0.440431	PEG1	Residence	0.918178	0.739158	1.14055	Dicamba, Dimethylamine Salt	B	NA	NA
Chem849	0.251889	0.0917484	2.74543	0.00604318	PEG2	Residence	1.28645	1.07472	1.5399	Dicamba, Dimethylamine Salt	B	NA	NA
Chem849	0.0838477	0.192767	0.43497	0.663585	PEG1	Workplace	1.08746	0.745295	1.58672	Dicamba, Dimethylamine Salt	B	NA	NA
Chem849	0.22879	0.0786565	2.90873	0.00362903	PEG2	Workplace	1.25708	1.07748	1.46661	Dicamba, Dimethylamine Salt	B	NA	NA
Chem862	0.283293	0.0879112	3.22248	0.00127084	PEG2	Workplace	1.32749	1.11738	1.57712	Xylene Range Aromatic Solvent	A	NA	NA
Chem862	0.00868823	0.0944167	0.0920201	0.926682	PEG1	Residence	1.00873	0.838309	1.21379	Xylene Range Aromatic Solvent	A	NA	NA
Chem862	0.173187	0.0960154	1.80374	0.0712724	PEG1	Workplace	1.18909	0.985108	1.4353	Xylene Range Aromatic Solvent	A	NA	NA
Chem862	0.302241	0.088522	3.4143	0.00063945	PEG2	Residence	1.35289	1.13739	1.60921	Xylene Range Aromatic Solvent	A	NA	NA
Chem90480	0.0902849	0.0679681	1.32834	0.184065	PEG2	Residence	1.09449	0.957976	1.25045	Mevinphos, Other Related	A	NA	NA
Chem90480	0.361374	0.115477	3.12941	0.00175158	PEG1	Workplace	1.4353	1.14458	1.79986	Mevinphos, Other Related	A	NA	NA
Chem90480	0.27595	0.120405	2.29185	0.0219145	PEG1	Residence	1.31778	1.04076	1.66853	Mevinphos, Other Related	A	NA	NA
Chem90480	0.150164	0.0881814	1.7029	0.0885864	PEG2	Workplace	1.16203	0.977584	1.38127	Mevinphos, Other Related	A	NA	NA
Chem90849	0.201	0.0822973	2.44237	0.0145912	PEG2	Workplace	1.22263	1.0405	1.43663	Dicamba, Dimethylamine Salt, Other Related	B	NA	NA
Chem90849	0.0471919	0.238503	0.197867	0.843149	PEG1	Workplace	1.04832	0.656867	1.67307	Dicamba, Dimethylamine Salt, Other Related	B	NA	NA
Chem90849	0.191879	0.0826927	2.32039	0.02032	PEG2	Residence	1.21152	1.03025	1.42469	Dicamba, Dimethylamine Salt, Other Related	B	NA	NA
Chem90849	-0.0505704	0.097669	-0.517774	0.604616	PEG1	Residence	0.950687	0.785055	1.15126	Dicamba, Dimethylamine Salt, Other Related	B	NA	NA
Chem99	0.343801	0.0953991	3.60382	0.00031357	PEG2	Residence	1.4103	1.16978	1.70026	Calcium Hydroxide	B	NA	NA
Chem99	0.264804	0.0988742	2.67819	0.00740207	PEG2	Workplace	1.30318	1.07359	1.58185	Calcium Hydroxide	B	NA	NA
Chem99	0.0166013	0.0874929	0.189744	0.84951	PEG1	Workplace	1.01674	0.856514	1.20694	Calcium Hydroxide	B	NA	NA
Chem99	-0.0797547	0.0915357	-0.871297	0.383592	PEG1	Residence	0.923343	0.771696	1.10479	Calcium Hydroxide	B	NA	NA

## Sheet: Source_dat_FigS3_pt3
chemcode	fixed.TE	fixed.seTE	fixed.lower	fixed.upper	fixed.statistic	fixed.p	fixed.level	meta_OR	LCL_exp	UCL_exp	Study	Chem	chemname2	y_facet	Location	OR	PEG	UCL_l	LCL_l
Chem105	0.180322	0.0665551	0.0498767	0.310768	2.70937	0.00674112	0.95	1.1976	1.05114	1.36447	C	Chem105	Carbaryl	B	W Workplace	1.1976	Combined	NA	NA
Chem105	0.130808	0.065994	0.00146173	0.260153	1.98211	0.0474665	0.95	1.13975	1.00146	1.29713	R	Chem105	Carbaryl	B	R Residence	1.13975	Combined	NA	NA
Chem106	0.136604	0.0620981	0.0148942	0.258314	2.19981	0.0278202	0.95	1.14637	1.01501	1.29475	R	Chem106	Carbofuran	B	R Residence	1.14637	Combined	NA	NA
Chem106	0.13737	0.062654	0.0145706	0.26017	2.19252	0.0283419	0.95	1.14725	1.01468	1.29715	C	Chem106	Carbofuran	B	W Workplace	1.14725	Combined	NA	NA
Chem1138	0.091861	0.0569857	-0.019829	0.203551	1.612	0.106962	0.95	1.09621	0.980366	1.22575	R	Chem1138	2,4-D, Triethylamine Salt	C	R Residence	1.09621	Combined	NA	NA
Chem1138	0.118417	0.0624462	-0.0039756	0.240809	1.8963	0.0579204	0.95	1.12571	0.996032	1.27228	C	Chem1138	2,4-D, Triethylamine Salt	C	W Workplace	1.12571	Combined	NA	NA
Chem1354	0.120977	0.0613869	0.000660951	0.241293	1.97073	0.0487547	0.95	1.1286	1.00066	1.27289	R	Chem1354	Endothall, Mono (N,N-Diethyl Alkylamine) Salt	B	R Residence	1.1286	Combined	NA	NA
Chem1354	0.163439	0.0640577	0.0378878	0.28899	2.55143	0.0107283	0.95	1.17755	1.03861	1.33508	C	Chem1354	Endothall, Mono (N,N-Diethyl Alkylamine) Salt	B	W Workplace	1.17755	Combined	NA	NA
Chem151	0.127436	0.0657337	-0.00139959	0.256272	1.93867	0.0525413	0.95	1.13591	0.998601	1.2921	R	Chem151	Copper Hydroxide	B	R Residence	1.13591	Combined	NA	NA
Chem151	0.146917	0.0644437	0.0206095	0.273224	2.27977	0.0226213	0.95	1.15826	1.02082	1.31419	C	Chem151	Copper Hydroxide	B	W Workplace	1.15826	Combined	NA	NA
Chem161	0.174185	0.0672016	0.0424726	0.305898	2.59198	0.00954251	0.95	1.19028	1.04339	1.35784	R	Chem161	Copper Sulfate (Pentahydrate)	A	R Residence	1.19028	Combined	NA	NA
Chem161	0.178184	0.0643103	0.052138	0.30423	2.77069	0.00559376	0.95	1.19505	1.05352	1.35558	C	Chem161	Copper Sulfate (Pentahydrate)	A	W Workplace	1.19505	Combined	NA	NA
Chem162	0.131535	0.0623234	0.00938373	0.253687	2.11053	0.0348128	0.95	1.14058	1.00943	1.28877	C	Chem162	Copper Sulfate (Basic)	B	W Workplace	1.14058	Combined	NA	NA
Chem162	0.10754	0.0607937	-0.0116132	0.226694	1.76894	0.0769043	0.95	1.11354	0.988454	1.25445	R	Chem162	Copper Sulfate (Basic)	B	R Residence	1.11354	Combined	NA	NA
Chem1626	0.125335	0.0603818	0.00698918	0.243681	2.07571	0.0379204	0.95	1.13353	1.00701	1.27594	C	Chem1626	Ethephon	B	W Workplace	1.13353	Combined	NA	NA
Chem1626	0.154194	0.0601279	0.0363452	0.272042	2.56443	0.0103346	0.95	1.16672	1.03701	1.31264	R	Chem1626	Ethephon	B	R Residence	1.16672	Combined	NA	NA
Chem1673	0.120781	0.0602415	0.00271024	0.238853	2.00495	0.044968	0.95	1.12838	1.00271	1.26979	R	Chem1673	Sodium Cacodylate	B	R Residence	1.12838	Combined	NA	NA
Chem1673	0.106327	0.0620657	-0.0153195	0.227974	1.71314	0.0866874	0.95	1.11219	0.984797	1.25605	C	Chem1673	Sodium Cacodylate	B	W Workplace	1.11219	Combined	NA	NA
Chem1685	0.20855	0.0640818	0.0829517	0.334148	3.25443	0.0011362	0.95	1.23189	1.08649	1.39675	C	Chem1685	Acephate	A	W Workplace	1.23189	Combined	NA	NA
Chem1685	0.130869	0.0626001	0.0081754	0.253563	2.09056	0.0365674	0.95	1.13982	1.00821	1.28861	R	Chem1685	Acephate	A	R Residence	1.13982	Combined	NA	NA
Chem1689	0.120493	0.0642311	-0.00539718	0.246384	1.87594	0.060664	0.95	1.12805	0.994617	1.27939	R	Chem1689	Methidathion	B	R Residence	1.12805	Combined	NA	NA
Chem1689	0.138794	0.0654386	0.0105367	0.267051	2.12098	0.0339235	0.95	1.14889	1.01059	1.30611	C	Chem1689	Methidathion	B	W Workplace	1.14889	Combined	NA	NA
Chem1697	0.108044	0.0595752	-0.00872143	0.224809	1.81357	0.0697439	0.95	1.1141	0.991316	1.25208	C	Chem1697	Methamidophos	B	W Workplace	1.1141	Combined	NA	NA
Chem1697	0.150287	0.0589681	0.0347115	0.265862	2.54861	0.0108152	0.95	1.16217	1.03532	1.30456	R	Chem1697	Methamidophos	B	R Residence	1.16217	Combined	NA	NA
Chem173	0.115194	0.0661924	-0.0145407	0.244929	1.74029	0.081808	0.95	1.12209	0.985564	1.27753	C	Chem173	Cryolite	C	W Workplace	1.12209	Combined	NA	NA
Chem173	0.110457	0.0636369	-0.0142689	0.235183	1.73574	0.0826097	0.95	1.11679	0.985832	1.26514	R	Chem173	Cryolite	C	R Residence	1.11679	Combined	NA	NA
Chem179	0.18881	0.0633961	0.0645559	0.313064	2.97826	0.00289891	0.95	1.20781	1.06669	1.36761	C	Chem179	Chlorthal-Dimethyl	C	W Workplace	1.20781	Combined	NA	NA
Chem179	0.0330294	0.0583973	-0.0814273	0.147486	0.565598	0.571667	0.95	1.03358	0.9218	1.15892	R	Chem179	Chlorthal-Dimethyl	C	R Residence	1.03358	Combined	NA	NA
Chem1814	0.187555	0.0633501	0.0633913	0.311719	2.96061	0.00307027	0.95	1.2063	1.06544	1.36577	C	Chem1814	Petroleum Distillates, Aromatic	A	W Workplace	1.2063	Combined	NA	NA
Chem1814	0.116759	0.0632585	-0.00722571	0.240743	1.84574	0.0649301	0.95	1.12385	0.9928	1.27219	R	Chem1814	Petroleum Distillates, Aromatic	A	R Residence	1.12385	Combined	NA	NA
Chem185	0.14995	0.0611668	0.0300649	0.269835	2.45149	0.0142267	0.95	1.16178	1.03052	1.30975	R	Chem185	1,2-Dichloropropane, 1,3-Dichloropropene And Related C3 Compounds	A	R Residence	1.16178	Combined	NA	NA
Chem185	0.17683	0.0620701	0.0551744	0.298485	2.84887	0.00438748	0.95	1.19343	1.05672	1.34781	C	Chem185	1,2-Dichloropropane, 1,3-Dichloropropene And Related C3 Compounds	A	W Workplace	1.19343	Combined	NA	NA
Chem1855	0.168212	0.0637882	0.0431892	0.293234	2.63704	0.00836341	0.95	1.18319	1.04414	1.34076	R	Chem1855	Glyphosate, Isopropylamine Salt	B	R Residence	1.18319	Combined	NA	NA
Chem1855	0.121951	0.0636611	-0.00282253	0.246724	1.91563	0.0554126	0.95	1.1297	0.997181	1.27983	C	Chem1855	Glyphosate, Isopropylamine Salt	B	W Workplace	1.1297	Combined	NA	NA
Chem1868	0.0745376	0.059434	-0.0419508	0.191026	1.25412	0.209797	0.95	1.07739	0.958917	1.21049	R	Chem1868	Oryzalin	B	R Residence	1.07739	Combined	NA	NA
Chem1868	0.159117	0.0618217	0.0379485	0.280285	2.5738	0.0100588	0.95	1.17247	1.03868	1.32351	C	Chem1868	Oryzalin	B	W Workplace	1.17247	Combined	NA	NA
Chem190	0.0950158	0.0613959	-0.0253179	0.21535	1.54759	0.12172	0.95	1.09968	0.975	1.2403	R	Chem190	S,S,S-Tributyl Phosphorotrithioate	B	R Residence	1.09968	Combined	NA	NA
Chem190	0.138611	0.0627791	0.0155667	0.261656	2.20792	0.0272495	0.95	1.14868	1.01569	1.29908	C	Chem190	S,S,S-Tributyl Phosphorotrithioate	B	W Workplace	1.14868	Combined	NA	NA
Chem1910	0.0742997	0.0586896	-0.0407298	0.189329	1.26598	0.205521	0.95	1.07713	0.960089	1.20844	R	Chem1910	Oxamyl	C	R Residence	1.07713	Combined	NA	NA
Chem1910	0.131771	0.0640625	0.00621136	0.257332	2.05692	0.0396937	0.95	1.14085	1.00623	1.29347	C	Chem1910	Oxamyl	C	W Workplace	1.14085	Combined	NA	NA
Chem2045	0.131535	0.0681993	-0.00213358	0.265203	1.92868	0.0537707	0.95	1.14058	0.997869	1.3037	C	Chem2045	Petroleum Oil, Paraffin Based	C	W Workplace	1.14058	Combined	NA	NA
Chem2045	0.120667	0.0797546	-0.0356495	0.276983	1.51297	0.130286	0.95	1.12825	0.964978	1.31914	R	Chem2045	Petroleum Oil, Paraffin Based	C	R Residence	1.12825	Combined	NA	NA
Chem2056	0.0319137	0.0598937	-0.0854759	0.149303	0.532838	0.594146	0.95	1.03243	0.918075	1.16102	C	Chem2056	Endothall, Mono [N,N-Dimethyl Alkylamine] Salt	C	W Workplace	1.03243	Combined	NA	NA
Chem2056	0.174889	0.0597329	0.0578151	0.291964	2.92786	0.00341305	0.95	1.19111	1.05952	1.33905	R	Chem2056	Endothall, Mono [N,N-Dimethyl Alkylamine] Salt	C	R Residence	1.19111	Combined	NA	NA
Chem2081	0.179263	0.0600111	0.0616435	0.296883	2.98716	0.00281578	0.95	1.19634	1.06358	1.34566	C	Chem2081	Iprodione	B	W Workplace	1.19634	Combined	NA	NA
Chem2081	0.0607298	0.0596684	-0.0562181	0.177678	1.01779	0.308778	0.95	1.06261	0.945333	1.19444	R	Chem2081	Iprodione	B	R Residence	1.06261	Combined	NA	NA
Chem2106	0.0987462	0.0641663	-0.0270174	0.22451	1.53891	0.123826	0.95	1.10379	0.973344	1.25171	C	Chem2106	Petroleum Distillates, Refined	C	W Workplace	1.10379	Combined	NA	NA
Chem2106	0.115107	0.0665665	-0.0153611	0.245575	1.7292	0.0837733	0.95	1.12199	0.984756	1.27836	R	Chem2106	Petroleum Distillates, Refined	C	R Residence	1.12199	Combined	NA	NA
Chem216	0.157135	0.0690241	0.0218507	0.29242	2.27653	0.0228143	0.95	1.17015	1.02209	1.33967	R	Chem216	Dimethoate	A	R Residence	1.17015	Combined	NA	NA
Chem216	0.226617	0.0697365	0.0899361	0.363298	3.24962	0.00115559	0.95	1.25435	1.0941	1.43806	C	Chem216	Dimethoate	A	W Workplace	1.25435	Combined	NA	NA
Chem2186	0.174579	0.0803522	0.0170917	0.332067	2.17267	0.0298049	0.95	1.19074	1.01724	1.39385	R	Chem2186	Fluazifop-Butyl	B	R Residence	1.19074	Combined	NA	NA
Chem2186	0.625744	0.204778	0.224386	1.0271	3.05572	0.00224523	0.95	1.86964	1.25155	2.79296	C	Chem2186	Fluazifop-Butyl	B	W Workplace	1.86964	Combined	2	1.25155
Chem229	0.269666	0.0736653	0.125284	0.414047	3.66069	0.000251539	0.95	1.30953	1.13347	1.51293	C	Chem229	Diquat Dibromide	B	W Workplace	1.30953	Combined	NA	NA
Chem229	0.0682617	0.0580517	-0.0455176	0.182041	1.17588	0.239644	0.95	1.07065	0.955503	1.19966	R	Chem229	Diquat Dibromide	B	R Residence	1.07065	Combined	NA	NA
Chem230	0.0805837	0.0627097	-0.042325	0.203492	1.28503	0.198782	0.95	1.08392	0.958558	1.22568	R	Chem230	Disulfoton	B	R Residence	1.08392	Combined	NA	NA
Chem230	0.150404	0.0617468	0.0293821	0.271425	2.43581	0.0148584	0.95	1.1623	1.02982	1.31183	C	Chem230	Disulfoton	B	W Workplace	1.1623	Combined	NA	NA
Chem231	0.142686	0.0628629	0.019477	0.265895	2.2698	0.0232199	0.95	1.15337	1.01967	1.3046	C	Chem231	Diuron	A	W Workplace	1.15337	Combined	NA	NA
Chem231	0.221272	0.0657184	0.0924664	0.350078	3.36697	0.000759979	0.95	1.24766	1.09688	1.41918	R	Chem231	Diuron	A	R Residence	1.24766	Combined	NA	NA
Chem238	0.0926284	0.0643967	-0.0335867	0.218844	1.4384	0.150319	0.95	1.09705	0.966971	1.24464	C	Chem238	Dinoseb	B	W Workplace	1.09705	Combined	NA	NA
Chem238	0.156523	0.0622926	0.0344319	0.278614	2.51271	0.0119808	0.95	1.16944	1.03503	1.3213	R	Chem238	Dinoseb	B	R Residence	1.16944	Combined	NA	NA
Chem251	0.179827	0.0853875	0.0124704	0.347183	2.10601	0.0352036	0.95	1.19701	1.01255	1.41508	C	Chem251	Dsma	B	W Workplace	1.19701	Combined	NA	NA
Chem251	0.134532	0.0695709	-0.00182418	0.270889	1.93374	0.0531447	0.95	1.144	0.998177	1.31113	R	Chem251	Dsma	B	R Residence	1.144	Combined	NA	NA
Chem253	0.178185	0.0645992	0.0515729	0.304797	2.75832	0.00580999	0.95	1.19505	1.05293	1.35635	C	Chem253	Chlorpyrifos	A	W Workplace	1.19505	Combined	NA	NA
Chem253	0.218998	0.06629	0.0890718	0.348924	3.30363	0.000954408	0.95	1.24483	1.09316	1.41754	R	Chem253	Chlorpyrifos	A	R Residence	1.24483	Combined	NA	NA
Chem259	0.0985888	0.0608425	-0.0206602	0.217838	1.62039	0.105148	0.95	1.10361	0.979552	1.24339	R	Chem259	Endosulfan	B	R Residence	1.10361	Combined	NA	NA
Chem259	0.13873	0.0635165	0.0142404	0.26322	2.18416	0.0289502	0.95	1.14881	1.01434	1.30111	C	Chem259	Endosulfan	B	W Workplace	1.14881	Combined	NA	NA
Chem271	0.180157	0.0681774	0.0465313	0.313782	2.64247	0.00823043	0.95	1.1974	1.04763	1.36859	C	Chem271	Ethylene Dibromide	C	W Workplace	1.1974	Combined	NA	NA
Chem271	0.0430568	0.0600543	-0.0746474	0.160761	0.716965	0.473396	0.95	1.044	0.928071	1.1744	R	Chem271	Ethylene Dibromide	C	R Residence	1.044	Combined	NA	NA
Chem294	0.146847	0.0756606	-0.00144537	0.295139	1.94086	0.0522752	0.95	1.15818	0.998556	1.34331	C	Chem294	Folpet	C	W Workplace	1.15818	Combined	NA	NA
Chem294	0.107744	0.0667636	-0.0231099	0.238599	1.61382	0.106567	0.95	1.11376	0.977155	1.26947	R	Chem294	Folpet	C	R Residence	1.11376	Combined	NA	NA
Chem314	0.144657	0.0624946	0.0221703	0.267144	2.31472	0.0206283	0.95	1.15564	1.02242	1.30623	C	Chem314	Azinphos-Methyl	B	W Workplace	1.15564	Combined	NA	NA
Chem314	0.0972792	0.0621516	-0.0245357	0.219094	1.56519	0.117538	0.95	1.10217	0.975763	1.24495	R	Chem314	Azinphos-Methyl	B	R Residence	1.10217	Combined	NA	NA
Chem34	0.197821	0.0734041	0.0539516	0.34169	2.69496	0.00703974	0.95	1.21874	1.05543	1.40732	C	Chem34	Msma	A	W Workplace	1.21874	Combined	NA	NA
Chem34	0.129112	0.0599998	0.0115144	0.246709	2.15187	0.0314075	0.95	1.13782	1.01158	1.27981	R	Chem34	Msma	A	R Residence	1.13782	Combined	NA	NA
Chem346	0.248321	0.0659691	0.119024	0.377618	3.7642	0.000167084	0.95	1.28187	1.1264	1.45881	R	Chem346	Dicofol	A	R Residence	1.28187	Combined	NA	NA
Chem346	0.231876	0.0665368	0.101466	0.362285	3.48492	0.000492284	0.95	1.26096	1.10679	1.43661	C	Chem346	Dicofol	A	W Workplace	1.26096	Combined	NA	NA
Chem367	0.118064	0.0624487	-0.00433286	0.240462	1.89058	0.0586803	0.95	1.12532	0.995677	1.27184	R	Chem367	Malathion	A	R Residence	1.12532	Combined	NA	NA
Chem367	0.236181	0.0637914	0.111152	0.36121	3.70239	0.000213578	0.95	1.2664	1.11756	1.43506	C	Chem367	Malathion	A	W Workplace	1.2664	Combined	NA	NA
Chem382	0.189341	0.0639386	0.0640241	0.314659	2.9613	0.00306342	0.95	1.20845	1.06612	1.36979	C	Chem382	Oxydemeton-Methyl	A	W Workplace	1.20845	Combined	NA	NA
Chem382	0.111589	0.0595868	-0.00519938	0.228377	1.87271	0.0611089	0.95	1.11805	0.994814	1.25656	R	Chem382	Oxydemeton-Methyl	A	R Residence	1.11805	Combined	NA	NA
Chem383	0.219045	0.0697214	0.0823933	0.355696	3.14171	0.00167962	0.95	1.24489	1.08588	1.42717	R	Chem383	Methomyl	A	R Residence	1.24489	Combined	NA	NA
Chem383	0.228564	0.0693212	0.0926972	0.364431	3.29718	0.00097662	0.95	1.25679	1.09713	1.4397	C	Chem383	Methomyl	A	W Workplace	1.25679	Combined	NA	NA
Chem401	0.0479919	0.0593701	-0.0683714	0.164355	0.808351	0.418888	0.95	1.04916	0.933914	1.17863	R	Chem401	Mineral Oil	B	R Residence	1.04916	Combined	NA	NA
Chem401	0.183512	0.0613984	0.0631738	0.303851	2.98888	0.00280001	0.95	1.20143	1.06521	1.35507	C	Chem401	Mineral Oil	B	W Workplace	1.20143	Combined	NA	NA
Chem418	0.144847	0.0636877	0.0200215	0.269673	2.27433	0.0229459	0.95	1.15586	1.02022	1.30954	C	Chem418	Naled	B	W Workplace	1.15586	Combined	NA	NA
Chem418	0.0904603	0.0629534	-0.032926	0.213847	1.43694	0.150734	0.95	1.09468	0.96761	1.23843	R	Chem418	Naled	B	R Residence	1.09468	Combined	NA	NA
Chem445	0.168647	0.0689977	0.033414	0.30388	2.44424	0.0145157	0.95	1.1837	1.03398	1.35511	C	Chem445	Propargite	B	W Workplace	1.1837	Combined	NA	NA
Chem445	0.134896	0.0684557	0.000725443	0.269067	1.97056	0.0487741	0.95	1.14442	1.00073	1.30874	R	Chem445	Propargite	B	R Residence	1.14442	Combined	NA	NA
Chem459	0.0979313	0.066119	-0.0316596	0.227522	1.48114	0.13857	0.95	1.10289	0.968836	1.25549	R	Chem459	Parathion	A	R Residence	1.10289	Combined	NA	NA
Chem459	0.226467	0.0672929	0.0945757	0.358359	3.3654	0.000764334	0.95	1.25416	1.09919	1.43098	C	Chem459	Parathion	A	W Workplace	1.25416	Combined	NA	NA
Chem473	0.0826729	0.056355	-0.0277808	0.193127	1.467	0.142375	0.95	1.08619	0.972602	1.21304	R	Chem473	Petroleum Hydrocarbons	A	R Residence	1.08619	Combined	NA	NA
Chem473	0.219935	0.0607204	0.100925	0.338945	3.62209	0.000292232	0.95	1.246	1.10619	1.40347	C	Chem473	Petroleum Hydrocarbons	A	W Workplace	1.246	Combined	NA	NA
Chem478	0.184356	0.0637679	0.0593729	0.309339	2.89104	0.00383968	0.95	1.20244	1.06117	1.36252	R	Chem478	Phorate	A	R Residence	1.20244	Combined	NA	NA
Chem478	0.188378	0.063849	0.063236	0.313519	2.95036	0.00317399	0.95	1.20729	1.06528	1.36823	C	Chem478	Phorate	A	W Workplace	1.20729	Combined	NA	NA
Chem480	0.144218	0.059415	0.0277669	0.26067	2.4273	0.0152116	0.95	1.15514	1.02816	1.2978	R	Chem480	Mevinphos	A	R Residence	1.15514	Combined	NA	NA
Chem480	0.234107	0.0685279	0.099795	0.36842	3.41623	0.000634942	0.95	1.26378	1.10494	1.44545	C	Chem480	Mevinphos	A	W Workplace	1.26378	Combined	NA	NA
Chem502	0.217619	0.0627688	0.0945943	0.340643	3.46699	0.000526318	0.95	1.24311	1.09921	1.40585	C	Chem502	Prometryn	A	W Workplace	1.24311	Combined	NA	NA
Chem502	0.230675	0.0644045	0.104444	0.356905	3.58166	0.00034142	0.95	1.25945	1.11009	1.4289	R	Chem502	Prometryn	A	R Residence	1.25945	Combined	NA	NA
Chem531	0.0963894	0.0626383	-0.0263794	0.219158	1.53882	0.123847	0.95	1.10119	0.973965	1.24503	R	Chem531	Simazine	C	R Residence	1.10119	Combined	NA	NA
Chem531	0.114084	0.0630991	-0.00958827	0.237756	1.80801	0.0706052	0.95	1.12085	0.990458	1.2684	C	Chem531	Simazine	C	W Workplace	1.12085	Combined	NA	NA
Chem536	0.239345	0.0685324	0.105024	0.373666	3.49244	0.000478633	0.95	1.27042	1.11074	1.45305	R	Chem536	Sodium Chlorate	A	R Residence	1.27042	Combined	NA	NA
Chem536	0.280751	0.0706685	0.142243	0.419258	3.97278	7.10378e-05	0.95	1.32412	1.15286	1.52083	C	Chem536	Sodium Chlorate	A	W Workplace	1.32412	Combined	NA	NA
Chem560	0.11801	0.0707598	-0.0206765	0.256697	1.66776	0.0953638	0.95	1.12526	0.979536	1.29265	R	Chem560	Sulfur	C	R Residence	1.12526	Combined	NA	NA
Chem560	0.140523	0.0721952	-0.000977405	0.282023	1.94643	0.0516036	0.95	1.15088	0.999023	1.32581	C	Chem560	Sulfur	C	W Workplace	1.15088	Combined	NA	NA
Chem573	0.213883	0.0620653	0.0922367	0.335528	3.44609	0.000568768	0.95	1.23848	1.09662	1.39868	C	Chem573	1,3-Dichloropropene	A	W Workplace	1.23848	Combined	NA	NA
Chem573	0.160801	0.0619833	0.0393155	0.282286	2.59426	0.00947961	0.95	1.17445	1.0401	1.32616	R	Chem573	1,3-Dichloropropene	A	R Residence	1.17445	Combined	NA	NA
Chem575	0.136584	0.0624502	0.0141836	0.258984	2.18708	0.0287365	0.95	1.14635	1.01428	1.29561	C	Chem575	Aldicarb	C	W Workplace	1.14635	Combined	NA	NA
Chem575	0.0644226	0.0616834	-0.0564746	0.18532	1.04441	0.296297	0.95	1.06654	0.94509	1.2036	R	Chem575	Aldicarb	C	R Residence	1.06654	Combined	NA	NA
Chem597	0.144041	0.0637719	0.0190502	0.269031	2.25869	0.0239028	0.95	1.15493	1.01923	1.3087	C	Chem597	Trifluralin	A	W Workplace	1.15493	Combined	NA	NA
Chem597	0.170703	0.0632406	0.0467534	0.294652	2.69926	0.00694944	0.95	1.18614	1.04786	1.34266	R	Chem597	Trifluralin	A	R Residence	1.18614	Combined	NA	NA
Chem622	0.0605292	0.0621148	-0.0612135	0.182272	0.974474	0.329821	0.95	1.0624	0.940622	1.19994	R	Chem622	Xylene	C	R Residence	1.0624	Combined	NA	NA
Chem622	0.150202	0.0642013	0.0243697	0.276034	2.33955	0.0193071	0.95	1.16207	1.02467	1.31789	C	Chem622	Xylene	C	W Workplace	1.16207	Combined	NA	NA
Chem694	0.0616747	0.0561727	-0.0484218	0.171771	1.09795	0.272227	0.95	1.06362	0.952732	1.18741	R	Chem694	Propyzamide	C	R Residence	1.06362	Combined	NA	NA
Chem694	0.19519	0.0734763	0.0511796	0.339201	2.65651	0.00789541	0.95	1.21554	1.05251	1.40383	C	Chem694	Propyzamide	C	W Workplace	1.21554	Combined	NA	NA
Chem763	0.122524	0.0615207	0.00194622	0.243103	1.9916	0.046415	0.95	1.13035	1.00195	1.2752	R	Chem763	Petroleum Distillates	B	R Residence	1.13035	Combined	NA	NA
Chem763	0.136059	0.060214	0.0180414	0.254076	2.25959	0.023847	0.95	1.14575	1.01821	1.28927	C	Chem763	Petroleum Distillates	B	W Workplace	1.14575	Combined	NA	NA
Chem786	0.17604	0.0642722	0.0500691	0.302011	2.73898	0.00616301	0.95	1.19249	1.05134	1.35258	C	Chem786	Mcpa, Dimethylamine Salt	A	W Workplace	1.19249	Combined	NA	NA
Chem786	0.126363	0.0639732	0.000977884	0.251748	1.97525	0.0482398	0.95	1.13469	1.00098	1.28627	R	Chem786	Mcpa, Dimethylamine Salt	A	R Residence	1.13469	Combined	NA	NA
Chem806	0.107086	0.0620829	-0.014594	0.228766	1.72489	0.0845472	0.95	1.11303	0.985512	1.25705	R	Chem806	2,4-D, Dimethylamine Salt	C	R Residence	1.11303	Combined	NA	NA
Chem806	0.129707	0.0679782	-0.0035278	0.262942	1.90807	0.0563824	0.95	1.13849	0.996478	1.30075	C	Chem806	2,4-D, Dimethylamine Salt	C	W Workplace	1.13849	Combined	NA	NA
Chem81	0.194534	0.0642517	0.068603	0.320465	3.02769	0.00246433	0.95	1.21474	1.07101	1.37777	C	Chem81	Dicloran	A	W Workplace	1.21474	Combined	NA	NA
Chem81	0.105787	0.0570302	-0.00599043	0.217564	1.85492	0.063607	0.95	1.11158	0.994027	1.24304	R	Chem81	Dicloran	A	R Residence	1.11158	Combined	NA	NA
Chem810	0.158818	0.0679911	0.0255583	0.292079	2.33587	0.019498	0.95	1.17213	1.02589	1.33921	R	Chem810	2,4-D, Isopropyl Ester	B	R Residence	1.17213	Combined	NA	NA
Chem810	0.0916041	0.0614584	-0.0288522	0.21206	1.49051	0.136091	0.95	1.09593	0.97156	1.23622	C	Chem810	2,4-D, Isopropyl Ester	B	W Workplace	1.09593	Combined	NA	NA
Chem834	0.152169	0.0635815	0.0275513	0.276786	2.39329	0.0166982	0.95	1.16436	1.02793	1.31888	R	Chem834	Bromoxynil Octanoate	A	R Residence	1.16436	Combined	NA	NA
Chem834	0.152076	0.0612121	0.0321022	0.272049	2.48441	0.0129768	0.95	1.16425	1.03262	1.31265	C	Chem834	Bromoxynil Octanoate	A	W Workplace	1.16425	Combined	NA	NA
Chem849	0.208102	0.0728271	0.0653639	0.350841	2.85749	0.00427011	0.95	1.23134	1.06755	1.42026	C	Chem849	Dicamba, Dimethylamine Salt	B	W Workplace	1.23134	Combined	NA	NA
Chem849	0.114489	0.0706279	-0.0239393	0.252917	1.62101	0.105015	0.95	1.1213	0.976345	1.28778	R	Chem849	Dicamba, Dimethylamine Salt	B	R Residence	1.1213	Combined	NA	NA
Chem862	0.233082	0.0648387	0.106	0.360163	3.59479	0.000324652	0.95	1.26248	1.11182	1.43356	C	Chem862	Xylene Range Aromatic Solvent	A	W Workplace	1.26248	Combined	NA	NA
Chem862	0.164914	0.0645779	0.0383433	0.291484	2.55372	0.010658	0.95	1.17929	1.03909	1.33841	R	Chem862	Xylene Range Aromatic Solvent	A	R Residence	1.17929	Combined	NA	NA
Chem90480	0.227961	0.070084	0.0905992	0.365323	3.25269	0.0011432	0.95	1.25604	1.09483	1.44098	C	Chem90480	Mevinphos, Other Related	A	W Workplace	1.25604	Combined	NA	NA
Chem90480	0.135151	0.0591888	0.0191432	0.251159	2.28339	0.0224074	0.95	1.14471	1.01933	1.28551	R	Chem90480	Mevinphos, Other Related	A	R Residence	1.14471	Combined	NA	NA
Chem90849	0.184636	0.0777961	0.032158	0.337113	2.37333	0.0176286	0.95	1.20278	1.03268	1.4009	C	Chem90849	Dicamba, Dimethylamine Salt, Other Related	B	W Workplace	1.20278	Combined	NA	NA
Chem90849	0.0906481	0.0631106	-0.0330464	0.214343	1.43634	0.150906	0.95	1.09488	0.967494	1.23905	R	Chem90849	Dicamba, Dimethylamine Salt, Other Related	B	R Residence	1.09488	Combined	NA	NA
Chem99	0.123273	0.0660491	-0.00618057	0.252727	1.86639	0.061987	0.95	1.13119	0.993838	1.28753	R	Chem99	Calcium Hydroxide	B	R Residence	1.13119	Combined	NA	NA
Chem99	0.125601	0.0655229	-0.00282109	0.254024	1.91691	0.0552495	0.95	1.13383	0.997183	1.2892	C	Chem99	Calcium Hydroxide	B	W Workplace	1.13383	Combined	NA	NA
