# Supplementary material for: A pesticide and iPSC dopaminergic neuron screen identifies and classifies Parkinson-relevant pesticides
Source: Nat Commun. 2023 May 16;14:2803. doi: 10.1038/s41467-023-38215-z (PMC10188516; doi:10.1038/s41467-023-38215-z)
Supplement: Supplementary file 6 — Source Data [file 41467_2023_38215_MOESM6_ESM.zip › Source_dat_FigS4.csv]

chemcode	fixed.TE	fixed.seTE	fixed.lower	fixed.upper	fixed.statistic	fixed.p	fixed.level	meta_OR	LCL_exp	UCL_exp	chemname2	Sex.fac	y_facet
Chem105	0.176386769249815	0.0518936160135688	0.0746771508356695	0.278096387663961	3.39900709951866	0.000676309607882178	0.95	1.19289934622424	1.07753621305601	1.32061348192318	Carbaryl	Men	B
Chem106	0.123116534770715	0.0512474060556518	0.0226734646005377	0.223559604940892	2.40239544294237	0.0162880901295541	0.95	1.13101621598339	1.02293246134612	1.25052017523625	Carbofuran	Men	B
Chem1138	0.0792551903304538	0.0500166409990701	-0.0187756246553929	0.177286005316301	1.58457642791181	0.11306260415224	0.95	1.08248052538959	0.98139953940057	1.19397252678907	2,4-D, Triethylamine Salt	Men	C
Chem1354	0.191450442181168	0.0578579360928475	0.0780509712193665	0.304849913142969	3.30897462145794	0.000936383245308773	0.95	1.21100481689555	1.08117776621472	1.3564214067023	Endothall, Mono (N,N-Diethyl Alkylamine) Salt	Men	B
Chem151	0.0708943014179302	0.0481437424395523	-0.0234656998445648	0.165254302680425	1.47255484982171	0.140871106833574	0.95	1.07346775585196	0.976807478742594	1.17969307968158	Copper Hydroxide	Men	B
Chem161	0.191533117148598	0.0559833904771283	0.0818076880809837	0.301258546216212	3.42124897252959	0.000623342396226986	0.95	1.21110494081816	1.08524708381065	1.35155873676604	Copper Sulfate (Pentahydrate)	Men	A
Chem162	0.163975293682362	0.0518610575762319	0.0623294886327891	0.265621098731934	3.16181931772853	0.00156786814108767	0.95	1.1781852061152	1.06431296598602	1.30424078656478	Copper Sulfate (Basic)	Men	B
Chem1626	0.154728091261684	0.0536222021187696	0.0496305063371679	0.259825676186199	2.88552288320743	0.00390764053085949	0.95	1.16734050786325	1.05088273012185	1.29670402057176	Ethephon	Men	B
Chem1673	0.109163756680076	0.0516737167248062	0.007885132952131	0.210442380408021	2.11255863907447	0.0346385619965404	0.95	1.11534498057874	1.00791630248441	1.23422393569374	Sodium Cacodylate	Men	B
Chem1685	0.145100994788015	0.0516930818544909	0.0437844161033315	0.246417573472698	2.80697125384117	0.00500097042192462	0.95	1.15615633013533	1.0447570978022	1.27943371959274	Acephate	Men	A
Chem1689	0.123232406935172	0.0507518930222933	0.0237605244642473	0.222704289406096	2.42813419552726	0.015176726534071	0.95	1.13114727687338	1.02404505478641	1.24945104319159	Methidathion	Men	B
Chem1697	0.113829595941964	0.0516056545165639	0.0126843716908819	0.214974820193046	2.20575820631105	0.0274009340256204	0.95	1.12056116044504	1.0127651595532	1.23983067787589	Methamidophos	Men	B
Chem173	0.0870890486048423	0.0489157851989655	-0.00878412866062754	0.182962225870312	1.78038741994239	0.0750125791308115	0.95	1.09099382687098	0.99125433907994	1.20076904921835	Cryolite	Men	C
Chem179	0.126041407087154	0.05337533608953	0.0214276706889546	0.230655143485354	2.3614166452411	0.0182052640733802	0.95	1.13432913657603	1.02165889178113	1.25942484368938	Chlorthal-Dimethyl	Men	C
Chem1814	0.170027189647085	0.0551883137704352	0.0618600822895361	0.278194297004634	3.08085494973339	0.00206407173392503	0.95	1.1853370797791	1.06381348796683	1.32074278864854	Petroleum Distillates, Aromatic	Men	A
Chem185	0.124323282204304	0.0499809802685253	0.0263623609659874	0.222284203442621	2.48741184219219	0.0128676340746288	0.95	1.13238189074591	1.02671292176119	1.24892627657756	1,2-Dichloropropane, 1,3-Dichloropropene And Related C3 Compounds	Men	A
Chem1855	0.102891454621397	0.0492076308520138	0.0064462703869079	0.199336638855886	2.09096542222955	0.036531163711016	0.95	1.10837109398627	1.00646709230505	1.2205927957076	Glyphosate, Isopropylamine Salt	Men	B
Chem1868	0.127405518924225	0.0503714364166155	0.0286793176981088	0.22613172015034	2.52932074182817	0.0114283535858428	0.95	1.13587754423887	1.02909452915243	1.25374079732865	Oryzalin	Men	B
Chem190	0.0962305399312861	0.0499670740261488	-0.00170312557281242	0.194164205435385	1.9258790274757	0.0541194807300897	0.95	1.10101286216714	0.998298323922538	1.21429566053397	S,S,S-Tributyl Phosphorotrithioate	Men	B
Chem1910	0.0738916126568141	0.0529993760382785	-0.029985255581307	0.177768480894935	1.39419778458234	0.163257886777769	0.95	1.07669009959228	0.970459842309261	1.19454872836522	Oxamyl	Men	C
Chem2045	0.0891020658083568	0.0610577715626248	-0.0305689674306617	0.208773099047375	1.45930753003273	0.14448048380605	0.95	1.09319222818086	0.969893538695126	1.23216538730926	Petroleum Oil, Paraffin Based	Men	C
Chem2056	0.134440707988625	0.0560457891317405	0.0245929798052876	0.244288436171963	2.39876554637514	0.0164504438378185	0.95	1.14389683304761	1.02489788148255	1.27671252746036	Endothall, Mono [N,N-Dimethyl Alkylamine] Salt	Men	C
Chem2081	0.122983395052935	0.0512033144603579	0.0226267428215543	0.223340047284315	2.40186394863461	0.0163117738439055	0.95	1.13086564282745	1.02288466923822	1.25024564409588	Iprodione	Men	B
Chem2106	0.121001766562367	0.0540268824440439	0.015111022775062	0.226892510349673	2.23965850125981	0.025113101632929	0.95	1.1286269061554	1.01522577154156	1.25469499396546	Petroleum Distillates, Refined	Men	C
Chem216	0.202337747932479	0.0525093530023858	0.0994213071963028	0.305254188668656	3.85336585509415	0.000116505105449815	0.95	1.22426143005804	1.10453154863559	1.35696988554036	Dimethoate	Men	A
Chem2186	0.311336678444524	0.11251167815292	0.0908178414246382	0.53185551546441	2.76714989551014	0.00565487477662767	0.95	1.36524879365798	1.0950695107872	1.70208763025893	Fluazifop-Butyl	Men	B
Chem229	0.14455288153118	0.0647602525836419	0.0176251188375245	0.271480644224835	2.2321234980435	0.0256068017907304	0.95	1.15552279916303	1.01778135780489	1.31190547866325	Diquat Dibromide	Men	B
Chem230	0.112895821871543	0.0538594102521058	0.00733331754884799	0.218458326194237	2.09612064712737	0.0360714898698664	0.95	1.11951529786477	1.00736027217063	1.24415716678268	Disulfoton	Men	B
Chem231	0.22420877492241	0.0574758955547578	0.111558089655899	0.336859460188921	3.90091833730202	9.58284752333984e-05	0.95	1.25133223895047	1.11801868744008	1.4005422179678	Diuron	Men	A
Chem238	0.125343253347412	0.0487265362240336	0.0298409972569201	0.220845509437904	2.57238176691059	0.0101001447878563	0.95	1.13353747682949	1.03029070188122	1.24713074575054	Dinoseb	Men	B
Chem251	0.111087849046908	0.0653839017196995	-0.0170622434924097	0.239237941586225	1.69900917695522	0.0893174545235398	0.95	1.11749307324389	0.983082492242871	1.27028075324483	Dsma	Men	B
Chem253	0.185498709413659	0.054087385252952	0.0794893822999305	0.291508036527388	3.42961133258952	0.000604446400627052	0.95	1.20381864614223	1.08273406332287	1.33844438989223	Chlorpyrifos	Men	A
Chem259	0.0784607737814026	0.05062058396961	-0.0207537476754186	0.177675295238224	1.54997764997153	0.121146880506202	0.95	1.08162092643122	0.979460129208217	1.19443741874381	Endosulfan	Men	B
Chem271	0.104298435860981	0.0517332938970163	0.00290304302120366	0.205693828700759	2.01607954963403	0.0437916581247813	0.95	1.10993164890031	1.0029072609312	1.22837705261672	Ethylene Dibromide	Men	C
Chem294	0.165425238265118	0.0939885372451287	-0.0187889096949357	0.349639386225172	1.7600575890832	0.0783980426839474	0.95	1.1798947484436	0.981386501555486	1.41855590554613	Folpet	Men	C
Chem314	0.11140971028099	0.0490400032852132	0.0152930700402464	0.207526350521734	2.27181286332791	0.023097815594653	0.95	1.11785280883289	1.01541060744073	1.23063014415921	Azinphos-Methyl	Men	B
Chem34	0.13668562315886	0.0572688101348656	0.0244408178570609	0.248930428460659	2.38673761227047	0.0169986185950121	0.95	1.14646766897591	1.02474194288843	1.28265279383628	Msma	Men	A
Chem346	0.260155807657729	0.0537436039469725	0.154820279522278	0.365491335793179	4.84068407311162	1.29392939034431e-06	0.95	1.29713217404779	1.16744812791476	1.44122195814834	Dicofol	Men	A
Chem367	0.235678384059496	0.05646578826211	0.125007472707096	0.346349295411896	4.17382615762831	2.9952634284927e-05	0.95	1.26576715380277	1.13315692078495	1.41389639709929	Malathion	Men	A
Chem382	0.165780647552739	0.0583916031981654	0.051335208284781	0.280226086820697	2.83911792916738	0.00452384344999863	0.95	1.1803141685241	1.05267569976382	1.32342898836868	Oxydemeton-Methyl	Men	A
Chem383	0.214824382660818	0.0532129027202594	0.110529009816276	0.31911975550536	4.03707318486555	5.41221890092301e-05	0.95	1.23964417483721	1.11686874873937	1.37591608856668	Methomyl	Men	A
Chem401	0.0984086263077094	0.0519680957863897	-0.00344696977874213	0.200264222394161	1.89363540877483	0.0582734201748954	0.95	1.10341357681533	0.996558964201544	1.22172552276011	Mineral Oil	Men	B
Chem418	0.15886198173599	0.0522437125379832	0.0564661867428793	0.261257776729101	3.04078661370957	0.00235960993376162	0.95	1.17217615379793	1.05809083669782	1.29856236145148	Naled	Men	B
Chem445	0.100490670568648	0.0488634097363135	0.00472014732365021	0.196261193813647	2.05656279639379	0.0397282999880785	0.95	1.10571332597939	1.00473130476705	1.21684469613681	Propargite	Men	B
Chem459	0.12684075494166	0.0494275024262409	0.0299646303404619	0.223716879542859	2.56619794073028	0.0102820134658847	0.95	1.135236222628	1.03041808777203	1.25071686576586	Parathion	Men	A
Chem473	0.131169177924935	0.0575195826015236	0.0184328676201722	0.243905488229698	2.28042645638845	0.0225824079959197	0.95	1.14016065501025	1.01860380157692	1.27622370662754	Petroleum Hydrocarbons	Men	A
Chem478	0.172197740786646	0.0552683074002659	0.063873848795636	0.280521632777655	3.11566879621534	0.00183528277510715	0.95	1.1879127087844	1.06595791840405	1.32382018026026	Phorate	Men	A
Chem480	0.175790809322554	0.0646623524579991	0.0490549273492406	0.302526691295867	2.71859594710442	0.0065559638644581	0.95	1.19218863781453	1.05027803814431	1.35327379657042	Mevinphos	Men	A
Chem502	0.248454041447513	0.0578206033955851	0.135127741227792	0.361780341667235	4.29698112535581	1.73139931340003e-05	0.95	1.28204190022537	1.14468299822397	1.43588350354085	Prometryn	Men	A
Chem531	0.0567399426357302	0.0491855026783187	-0.0396618711752727	0.153141756446733	1.15359078480541	0.248667978175582	0.95	1.05838053495103	0.961114364686443	1.16549018298013	Simazine	Men	C
Chem536	0.209129397113434	0.0512968817089495	0.108589356444682	0.309669437782186	4.07684424757048	4.56510495010839e-05	0.95	1.23260448367377	1.11470451012015	1.36297449178609	Sodium Chlorate	Men	A
Chem560	0.104140219831658	0.0494219971792192	0.00727488531634855	0.201005554346968	2.10716332353009	0.0351034248939034	0.95	1.10975605381335	1.00730141158069	1.22263156272438	Sulfur	Men	C
Chem573	0.129155000413823	0.050254658836519	0.0306576790388979	0.227652321788747	2.57001049064865	0.0101695435334251	0.95	1.13786648027306	1.03113246520719	1.2556486878423	1,3-Dichloropropene	Men	A
Chem575	0.0914493599199317	0.0507746904831637	-0.00806720475323763	0.190965924593101	1.80108158316111	0.0716900220714556	0.95	1.09576128584827	0.991965247817216	1.21041820588568	Aldicarb	Men	C
Chem597	0.16347694836103	0.0510894530612073	0.0633434603712139	0.263610436350846	3.19981793825778	0.00137514423125637	0.95	1.17759820930577	1.06539269657001	1.30162103328163	Trifluralin	Men	A
Chem622	0.0656863781285941	0.0481793593753604	-0.0287434310453245	0.160116187302513	1.36337176293355	0.172765375607352	0.95	1.06789175043306	0.971665731749203	1.17364722597559	Xylene	Men	C
Chem694	0.088608957035648	0.0566565321286683	-0.0224358054254783	0.199653719496774	1.56396718447954	0.117825275102494	0.95	1.09265329838931	0.977814005532668	1.2209798834193	Propyzamide	Men	C
Chem752	0.168296894521189	0.0519164179595924	0.0665425851140594	0.270051203928318	3.24168926007526	0.00118823506360372	0.95	1.18328787018736	1.06880647835184	1.31003152777637	Chem752	Men	B
Chem763	0.148326848965368	0.0563419850794957	0.037898587392063	0.258755110538672	2.6326166668797	0.00847299172883011	0.95	1.15989194389575	1.03862589777647	1.29531655661046	Petroleum Distillates	Men	B
Chem786	0.13839813519688	0.0541682042608075	0.0322304057384877	0.244565864655271	2.55496996966198	0.0106196959640933	0.95	1.14843269074172	1.03275543067206	1.2770667730171	Mcpa, Dimethylamine Salt	Men	A
Chem806	0.153765647854684	0.053040099012093	0.0498089640545436	0.257722331654825	2.89904526421842	0.00374300853993307	0.95	1.16621754916651	1.0510702849899	1.29397947159833	2,4-D, Dimethylamine Salt	Men	C
Chem81	0.158789201313085	0.0537725380867187	0.0533969633058082	0.264181439320362	2.95297947545282	0.00314722887654355	0.95	1.17209084542616	1.05484829808646	1.30236447499033	Dicloran	Men	A
Chem810	0.282334980417189	0.0967755298894893	0.0926584272490104	0.472011533585367	2.91742117805601	0.0035293883992481	0.95	1.32622290428788	1.09708693625827	1.60321587444709	2,4-D, Isopropyl Ester	Men	B
Chem834	0.0944764733381317	0.0530726800004577	-0.00954406802578454	0.198497014702048	1.78013383415567	0.0750540606031547	0.95	1.09908330506753	0.990501332042874	1.21956838663381	Bromoxynil Octanoate	Men	A
Chem849	0.185290023425776	0.0677953372363756	0.0524136041227328	0.31816644272882	2.73307916117805	0.00627452499363979	0.95	1.20356745227006	1.05381151317531	1.37460503520126	Dicamba, Dimethylamine Salt	Men	B
Chem862	0.183619015556132	0.0538301256750951	0.0781139079496811	0.289124123162584	3.41108279524387	0.000647054401216257	0.95	1.20155796099113	1.08124581414955	1.3352574546212	Xylene Range Aromatic Solvent	Men	A
Chem90480	0.161132862688362	0.0662301406256921	0.0313241723709827	0.290941553005742	2.43292345699558	0.0149774667050883	0.95	1.17484105098533	1.03181993719204	1.33768639791597	Mevinphos, Other Related	Men	A
Chem90849	0.114700107665876	0.0676495586657745	-0.017890590889072	0.247290806220823	1.69550415299169	0.0899798230933891	0.95	1.12153704677118	0.982268495602261	1.28055145096454	Dicamba, Dimethylamine Salt, Other Related	Men	B
Chem99	0.167997181180924	0.0564000290448347	0.0574551555260348	0.278539206835813	2.9786718912392	0.00289500598513717	0.95	1.18293327616823	1.05913777311345	1.32119840438946	Calcium Hydroxide	Men	B
Chem105	0.064380362789978	0.0607175948867774	-0.054623936415999	0.183384661995955	1.06032465399907	0.288996926889679	0.95	1.06649797776936	0.94684115348659	1.20127640459837	Carbaryl	Women	B
Chem106	0.154494465943914	0.0657234321893767	0.0256789059123755	0.283310025975453	2.35067556269355	0.0187393651274717	0.95	1.16706781942085	1.02601144936594	1.32751666267416	Carbofuran	Women	B
Chem1138	0.13675793560036	0.0861585353892532	-0.0321096907232964	0.305625561924016	1.58728250175685	0.112448676510622	0.95	1.14655057584972	0.968400351718041	1.35747392145112	2,4-D, Triethylamine Salt	Women	C
Chem1354	0.11363535038156	0.0564263518267143	0.00304173302221436	0.224228967740906	2.0138702344347	0.044023159368023	0.95	1.12034351755323	1.0030463637861	1.25135750713036	Endothall, Mono (N,N-Diethyl Alkylamine) Salt	Women	B
Chem151	0.167449040749849	0.0654244648994189	0.039219445839183	0.295678635660515	2.55942545357121	0.0104845339563178	0.95	1.18228504029067	1.03999868199417	1.34403816148581	Copper Hydroxide	Women	B
Chem161	0.128536951513163	0.0641197294988998	0.00286459099686887	0.254209312029457	2.0046396408358	0.0450015855701693	0.95	1.13716344042471	1.00286869785821	1.28944167167674	Copper Sulfate (Pentahydrate)	Women	A
Chem162	-0.00697141355557651	0.0620459863287647	-0.12857931214522	0.114636485034067	-0.112358815905301	0.910538908637766	0.95	0.99305283037703	0.879343817008111	1.12146569390245	Copper Sulfate (Basic)	Women	B
Chem1626	0.143590624968617	0.0582225316774631	0.029476559792047	0.257704690145187	2.46623808397872	0.013654054455592	0.95	1.15441142456585	1.02991529376029	1.29395664404837	Ethephon	Women	B
Chem1673	0.120329130079675	0.0606739980061447	0.0014102791895766	0.239247980969774	1.98320753591166	0.0473442524844657	0.95	1.12786800578363	1.00141127410092	1.27029350614454	Sodium Cacodylate	Women	B
Chem1685	0.171812539003685	0.0615279322561097	0.0512200077384901	0.29240507026888	2.7924315461881	0.00523135351859237	0.95	1.18745521081115	1.05255443793299	1.33964555833484	Acephate	Women	A
Chem1689	0.0793920509253611	0.0606803058407655	-0.0395391630934147	0.198323264944137	1.30836603120785	0.190749188415934	0.95	1.08262868445661	0.961232308422757	1.21935650532957	Methidathion	Women	B
Chem1697	0.149757827226356	0.0608390503741543	0.030515479639396	0.269000174813317	2.46154116978093	0.0138341519392399	0.95	1.16155291217388	1.03098584921443	1.30865536981683	Methamidophos	Women	B
Chem173	0.127669091224132	0.0624912131159264	0.00518856416669954	0.250149618281565	2.04299268422419	0.0410531623280782	0.95	1.13617696955399	1.00520204807638	1.28421754473665	Cryolite	Women	C
Chem179	0.0632449576595698	0.0622151536623244	-0.0586945028112113	0.185184418130351	1.01655230175649	0.309366454771788	0.95	1.0652877576689	0.942994807420129	1.20344035588484	Chlorthal-Dimethyl	Women	C
Chem1814	0.0961248296689047	0.0562216042166581	-0.0140674897488103	0.20631714908662	1.7097489658686	0.0873123038089765	0.95	1.1008964799601	0.986030995033018	1.22914296375435	Petroleum Distillates, Aromatic	Women	A
Chem185	0.189448613707841	0.0611847683502945	0.069528671338838	0.309368556076845	3.09633620941754	0.00195928071058069	0.95	1.20858301779369	1.07200279651957	1.36256445938538	1,2-Dichloropropane, 1,3-Dichloropropene And Related C3 Compounds	Women	A
Chem1855	0.159509285291551	0.064132500186794	0.0338118946869267	0.285206675896176	2.48718332868608	0.0128759027914445	0.95	1.17293515321503	1.03439001416929	1.33003688628264	Glyphosate, Isopropylamine Salt	Women	B
Chem1868	0.0580804986107486	0.0618467197941684	-0.0631368447477619	0.179297841969259	0.939103946079046	0.347677378456626	0.95	1.05980030472881	0.938814992997468	1.19637702239627	Oryzalin	Women	B
Chem190	0.19903165350593	0.0630909158006599	0.0753757307849876	0.322687576226872	3.15468005147974	0.00160674201702207	0.95	1.22022058954825	1.0782892212367	1.38083387817769	S,S,S-Tributyl Phosphorotrithioate	Women	B
Chem1910	0.127655530385271	0.0600399521948792	0.00997938644980084	0.245331674320741	2.12617641617906	0.0334885730306243	0.95	1.13616156214566	1.01002934657894	1.27804513766807	Oxamyl	Women	C
Chem2045	0.249646127851265	0.103378934053573	0.0470271403461198	0.45226511535641	2.41486459631991	0.015741060148738	0.95	1.28357111624139	1.04815045585978	1.57186861985161	Petroleum Oil, Paraffin Based	Women	C
Chem2056	0.0565958249094358	0.059246066885394	-0.0595243324115875	0.172715982230459	0.955267208183037	0.339442585967418	0.95	1.05822801454549	0.942212607007345	1.18852849393064	Endothall, Mono [N,N-Dimethyl Alkylamine] Salt	Women	C
Chem2081	0.0747090729538451	0.0628967949386299	-0.0485663798688706	0.197984525776561	1.18780413257529	0.234910585888698	0.95	1.07757061084337	0.952594104135368	1.21894353147114	Iprodione	Women	B
Chem2106	0.0858541300898428	0.079021873440569	-0.0690258958445547	0.24073415602424	1.0864603223361	0.277275386064561	0.95	1.08964736994783	0.933302511108515	1.27218278821943	Petroleum Distillates, Refined	Women	C
Chem216	0.107695810092017	0.0599924899245215	-0.00988730950292688	0.225278929686962	1.79515486400903	0.0726290295269837	0.95	1.11370891484234	0.990161409243691	1.25267207489606	Dimethoate	Women	A
Chem2186	0.201020757091309	0.10902179593535	-0.0126580364718521	0.41469955065447	1.84385842635095	0.0652037752328021	0.95	1.22265015022074	0.9874217395146	1.51391581733825	Fluazifop-Butyl	Women	B
Chem229	0.139896413313459	0.0621719709314811	0.0180415894398848	0.261751237187033	2.25015245966123	0.0244392689367525	0.95	1.15015465197691	1.01820532209825	1.29920330875709	Diquat Dibromide	Women	B
Chem230	0.087284595332722	0.0579598468387697	-0.0263146170207242	0.200883807686168	1.50594937863667	0.132080169158678	0.95	1.09120718800432	0.974028595422342	1.22248272047494	Disulfoton	Women	B
Chem231	0.127144062491852	0.0557952211603863	0.0177874385080479	0.236500686475656	2.2787625866088	0.0226811820442086	0.95	1.13558060056915	1.01794657714837	1.26680842525298	Diuron	Women	A
Chem238	0.135444468929406	0.0672662613440363	0.00360501932043586	0.267283918538376	2.01355726069967	0.0440560374555956	0.95	1.1450456084604	1.0036115252182	1.30641130807001	Dinoseb	Women	B
Chem251	0.146064101355807	0.0787950907548835	-0.00837143868233006	0.300499641393943	1.85372083408323	0.0637791094763228	0.95	1.15727036827289	0.991663504234994	1.35053342143072	Dsma	Women	B
Chem253	0.163745663203737	0.0582931911006502	0.0494931081025522	0.277998218304922	2.80900153366129	0.00496954098482355	0.95	1.17791468994298	1.05073835060891	1.32048384450743	Chlorpyrifos	Women	A
Chem259	0.145480396127017	0.0601200171195707	0.0276473278227268	0.263313464431307	2.4198329125169	0.0155276400757724	0.95	1.15659506061728	1.02803306182351	1.30123454577567	Endosulfan	Women	B
Chem271	0.100819549433824	0.0774983428321119	-0.0510744113786527	0.252713510246302	1.30092522948825	0.193284049300559	0.95	1.1060770315275	0.950207961617255	1.28751436431921	Ethylene Dibromide	Women	C
Chem294	0.0884886174781117	0.0558936634253248	-0.0210609497995285	0.198038184755752	1.58316009463818	0.113384979340509	0.95	1.09252181688621	0.979159283188677	1.2190089404916	Folpet	Women	C
Chem314	0.0833499534649632	0.0621784389049099	-0.0385175474035843	0.205217454333511	1.34049607762638	0.180084118676645	0.95	1.08692211415972	0.962214820219893	1.22779202463276	Azinphos-Methyl	Women	B
Chem34	0.146227034787594	0.0619865278146363	0.0247356727442168	0.267718396830972	2.35901315887332	0.0183236060063373	0.95	1.15745894166753	1.02504413760797	1.30697903874896	Msma	Women	A
Chem346	0.178944865658828	0.0599353498573222	0.0614737385376684	0.296415992779987	2.98563145263707	0.00282993478783723	0.95	1.19595480416992	1.06340256965557	1.34502956305661	Dicofol	Women	A
Chem367	0.067234475569359	0.0582385725493	-0.046911029138292	0.18137998027701	1.15446640647732	0.24830900352513	0.95	1.06954623123724	0.954172287344581	1.19887063995255	Malathion	Women	A
Chem382	0.0914456663832785	0.0586251423243421	-0.0234575011609667	0.206348833927524	1.55983700435826	0.118798404335178	0.95	1.09575723862127	0.976815487310878	1.2291819095706	Oxydemeton-Methyl	Women	A
Chem383	0.128130272317719	0.059292418923795	0.0119192666708197	0.244341277964618	2.16098912210678	0.030696179705666	0.95	1.1367010737355	1.01199058419902	1.2767799930215	Methomyl	Women	A
Chem401	0.0893458554756126	0.0601634979938495	-0.0285724337762801	0.207264144727505	1.48505087727357	0.137530347239142	0.95	1.09345876963912	0.971831898142351	1.23030750810523	Mineral Oil	Women	B
Chem418	0.0118267387048521	0.0600187048006187	-0.105807761103102	0.129461238512806	0.197050881789941	0.843787720373152	0.95	1.01189695110059	0.899597569098654	1.13821499170189	Naled	Women	B
Chem445	0.186577292060205	0.0626580684207873	0.0637697346146158	0.309384849505795	2.97770577297763	0.00290414626353494	0.95	1.20511776452087	1.06584694284553	1.36258666041346	Propargite	Women	B
Chem459	0.132786917560508	0.0627766758089034	0.00974689390590999	0.255826941215105	2.11522696685502	0.0344106076120518	0.95	1.14200663084433	1.00979454958208	1.29152919812468	Parathion	Women	A
Chem473	0.1153741723631	0.0528302286600393	0.0118288268944071	0.218919517831792	2.18386660988217	0.028972051216268	0.95	1.12229329015089	1.01189906413544	1.24473109399884	Petroleum Hydrocarbons	Women	A
Chem478	0.236645647527341	0.0596660593152189	0.119702320170081	0.353588974884601	3.96616854277454	7.30372249117828e-05	0.95	1.2669920764454	1.127161268459	1.4241696966487	Phorate	Women	A
Chem480	0.168710232773287	0.0567797936211298	0.0574238822262553	0.279996583320318	2.97130760810838	0.00296534603749256	0.95	1.18377706942277	1.05910465089828	1.32312529163441	Mevinphos	Women	A
Chem502	0.196803124003372	0.0625508121374331	0.0742057850102721	0.319400462996471	3.14629206685546	0.00165354791254548	0.95	1.21750431973268	1.07702841899734	1.37630237273378	Prometryn	Women	A
Chem531	0.155761286027976	0.0631040025250775	0.0320797137984995	0.279442858257453	2.46832656876363	0.0135746414120049	0.95	1.16854722124408	1.03259981447803	1.32239284680437	Simazine	Women	C
Chem536	0.230911216131164	0.0605414798296548	0.112252096094283	0.349570336168046	3.81409930482171	0.000136680503790177	0.95	1.25974738923709	1.11879486891372	1.41845795756151	Sodium Chlorate	Women	A
Chem560	0.0811327308117032	0.0619259269179058	-0.0402398556566515	0.202505317280058	1.31015771341234	0.190142487676154	0.95	1.08451483554841	0.960559016005744	1.22446659593642	Sulfur	Women	C
Chem573	0.210282125670923	0.0607016589619203	0.0913090603037264	0.32925519103812	3.46419075305402	0.000531829239119655	0.95	1.23402616130897	1.09560756174438	1.38993250865334	1,3-Dichloropropene	Women	A
Chem575	0.141468434012208	0.0588919640579743	0.0260423054797511	0.256894562544665	2.40216872157539	0.0162981892755105	0.95	1.15196414080088	1.02638436923812	1.29290879855873	Aldicarb	Women	C
Chem597	0.160598190082497	0.0624299608283694	0.0382377153026464	0.282958664862347	2.57245380185338	0.0100980431996707	0.95	1.17421306355792	1.03897818453882	1.32705030687634	Trifluralin	Women	A
Chem622	0.145262510300923	0.0638401348501559	0.0201381452264368	0.270386875375409	2.2754104552235	0.022881318767988	0.95	1.15634308239928	1.02034228570715	1.3104713417674	Xylene	Women	C
Chem694	0.141177668266963	0.0649022867965766	0.0139715236313832	0.268383812902542	2.17523411323635	0.0296125770433384	0.95	1.15162923778051	1.01406958150813	1.30784901302188	Propyzamide	Women	C
Chem752	0.050458053187841	0.0598633945344121	-0.0668720440919186	0.167788150467601	0.84288660174183	0.399291867517403	0.95	1.05175274475487	0.935314872744165	1.18268603262334	Chem752	Women	B
Chem763	0.131355524807977	0.0594866474653325	0.0147638382148946	0.24794721140106	2.20815141556815	0.0272337198746791	0.95	1.14037314019184	1.01487336200771	1.28139228750505	Petroleum Distillates	Women	B
Chem786	0.188891097598215	0.0645580984927796	0.0623595496419775	0.315422645554453	2.92590863126709	0.00343451791680312	0.95	1.20790940108498	1.06434496078877	1.37083856736467	Mcpa, Dimethylamine Salt	Women	A
Chem806	0.110520965568244	0.0681568675514867	-0.0230640401317361	0.244105971268225	1.62156756228204	0.104895972816496	0.95	1.11685976440627	0.977199901758977	1.27647959348372	2,4-D, Dimethylamine Salt	Women	C
Chem81	0.0950939109422176	0.0628239779763331	-0.0280388232569329	0.218226645141368	1.51365631412326	0.130113030297195	0.95	1.09976212997455	0.972350616250648	1.24386895252852	Dicloran	Women	A
Chem810	0.0293781826955618	0.0599225084220588	-0.0880677756749716	0.146824141066095	0.490269574308191	0.623943153985234	0.95	1.02981397866769	0.915698812515039	1.15815027404762	2,4-D, Isopropyl Ester	Women	B
Chem834	0.22292838338425	0.0612916166764998	0.102799022144075	0.343057744624424	3.63717577496571	0.000275643832877626	0.95	1.24973106902125	1.10826864923495	1.4092501361968	Bromoxynil Octanoate	Women	A
Chem849	0.168589312572489	0.0617299664836763	0.047600801497619	0.289577823647359	2.73107733854141	0.00631276557564535	0.95	1.1836339355159	1.04875191155663	1.33586339902391	Dicamba, Dimethylamine Salt	Women	B
Chem862	0.176537954984152	0.0596495047071766	0.0596270740624339	0.293448835905871	2.95958794378577	0.00308050764400413	0.95	1.1930797092217	1.06144063398332	1.34104456432456	Xylene Range Aromatic Solvent	Women	A
Chem90480	0.168870992309287	0.0570458883440973	0.0570631056887633	0.280678878929811	2.96026580023906	0.00307373723975604	0.95	1.18396738817254	1.05872261970758	1.32402836225723	Mevinphos, Other Related	Women	A
Chem90849	0.158492213437312	0.0571218625891919	0.0465354200326499	0.270449006841974	2.77463314838232	0.00552640069715406	0.95	1.17174280034091	1.04763518568385	1.31055276580323	Dicamba, Dimethylamine Salt, Other Related	Women	B
Chem99	0.0282819120121447	0.0635144429439483	-0.096204108656118	0.152767932680407	0.445283162399828	0.656115134306339	0.95	1.0286856423875	0.908278609621429	1.16505457647542	Calcium Hydroxide	Women	B
Chem105	0.133565517	0.040296651	0.054585531	0.212545502	3.314556218	0.000917887	0.95	1.142896143	1.056102802	1.236822391	Carbaryl	1:PWAS Analysis	B
Chem106	0.130160818	0.041908314	0.048022032	0.212299604	3.105847172	0.001897347	0.95	1.139011542	1.049193771	1.236518295	Carbofuran	1:PWAS Analysis	B
Chem1138	0.101546308	0.041161271	0.020871699	0.182220918	2.467035273	0.013623694	0.95	1.106881175	1.021091036	1.199879239	2,4-D, Triethylamine Salt	1:PWAS Analysis	C
Chem1354	0.132590658	0.041614695	0.051027355	0.214153961	3.186149954	0.001441798	0.95	1.141782523	1.05235168	1.238813369	Endothall, Mono (N,N-Diethyl Alkylamine) Salt	1:PWAS Analysis	B
Chem151	0.118888729	0.039874054	0.040737019	0.197040438	2.981606274	0.002867405	0.95	1.126244592	1.041578155	1.217793284	Copper Hydroxide	1:PWAS Analysis	B
Chem161	0.170902481	0.045048219	0.082609593	0.259195368	3.793767714	0.000148378	0.95	1.186375049	1.086117698	1.295886955	Copper Sulfate (Pentahydrate)	1:PWAS Analysis	A
Chem162	0.109538332	0.039999245	0.031141252	0.187935412	2.738509959	0.006171829	0.95	1.115762839	1.031631213	1.206755571	Copper Sulfate (Basic)	1:PWAS Analysis	B
Chem1626	0.129821643	0.039547809	0.052309361	0.207333925	3.282650684	0.00102836	0.95	1.138625284	1.053701667	1.230393362	Ethephon	1:PWAS Analysis	B
Chem1673	0.106178162	0.040339333	0.027114521	0.185241803	2.632124855	0.008485267	0.95	1.112019979	1.027485465	1.203509417	Sodium Cacodylate	1:PWAS Analysis	B
Chem1685	0.15442474	0.041000682	0.074064879	0.234784601	3.766394391	0.000165622	0.95	1.166986447	1.07687667	1.264636338	Acephate	1:PWAS Analysis	A
Chem1689	0.113667709	0.040241342	0.034796128	0.192539291	2.824650053	0.004733228	0.95	1.120379771	1.035408596	1.212324136	Methidathion	1:PWAS Analysis	B
Chem1697	0.12434901	0.040282597	0.04539657	0.203301449	3.086916395	0.002022445	0.95	1.132411024	1.046442765	1.225441821	Methamidophos	1:PWAS Analysis	B
Chem173	0.097218326	0.039555613	0.019690749	0.174745904	2.457763083	0.013980537	0.95	1.102100965	1.01988589	1.190943564	Cryolite	1:PWAS Analysis	C
Chem179	0.101571574	0.041700661	0.01983978	0.183303368	2.435730544	0.014861751	0.95	1.106909142	1.020037897	1.201178752	Chlorthal-Dimethyl	1:PWAS Analysis	C
Chem1814	0.13635351	0.040163374	0.057634743	0.215072277	3.394971458	0.000686358	0.95	1.146086975	1.059327998	1.239951514	Petroleum Distillates, Aromatic	1:PWAS Analysis	A
Chem185	0.150064376	0.04007786	0.071513214	0.228615538	3.744321092	0.000180882	0.95	1.16190904	1.074132344	1.256858732	1,2-Dichloropropane, 1,3-Dichloropropene And Related C3 Compounds	1:PWAS Analysis	A
Chem1855	0.127529813	0.0395782	0.049957968	0.205101659	3.222223725	0.001271998	0.95	1.136018736	1.05122691	1.22764986	Glyphosate, Isopropylamine Salt	1:PWAS Analysis	B
Chem1868	0.105365618	0.039309802	0.028319822	0.182411413	2.680390474	0.007353632	0.95	1.11111678	1.028724641	1.200107833	Oryzalin	1:PWAS Analysis	B
Chem190	0.107479441	0.040576321	0.027951312	0.187007569	2.64882171	0.008077293	0.95	1.113467968	1.028345615	1.20563641	S,S,S-Tributyl Phosphorotrithioate	1:PWAS Analysis	B
Chem1910	0.098250733	0.042325737	0.015293814	0.181207653	2.321300028	0.020270657	0.95	1.103239369	1.015411363	1.198664059	Oxamyl	1:PWAS Analysis	C
Chem2045	0.12614617	0.051506986	0.025194331	0.227098008	2.449107942	0.014321052	0.95	1.134447978	1.025514391	1.254952858	Petroleum Oil, Paraffin Based	1:PWAS Analysis	C
Chem2056	0.100427131	0.040873657	0.020316235	0.180538027	2.457013576	0.014009739	0.95	1.105643071	1.020524014	1.197861671	Endothall, Mono [N,N-Dimethyl Alkylamine] Salt	1:PWAS Analysis	C
Chem2081	0.111207045	0.039565967	0.033659175	0.188754915	2.810674268	0.004943781	0.95	1.117626282	1.034232054	1.207744916	Iprodione	1:PWAS Analysis	B
Chem2106	0.105866177	0.045867209	0.015968099	0.195764255	2.308101549	0.020993489	0.95	1.111673099	1.01609627	1.216240149	Petroleum Distillates, Refined	1:PWAS Analysis	C
Chem216	0.15841592	0.040620425	0.07880135	0.238030491	3.899907979	9.62e-05	0.95	1.171653408	1.081989363	1.268747877	Dimethoate	1:PWAS Analysis	A
Chem2186	0.231113304	0.073753509	0.086559082	0.375667525	3.133590615	0.001726816	0.95	1.260001994	1.09041579	1.455962983	Fluazifop-Butyl	1:PWAS Analysis	B
Chem229	0.143238463	0.044831834	0.055369683	0.231107243	3.195016816	0.001398227	0.95	1.154004956	1.056931272	1.259994357	Diquat Dibromide	1:PWAS Analysis	B
Chem230	0.109864441	0.041673974	0.028184952	0.19154393	2.636284203	0.00838195	0.95	1.116126759	1.028585905	1.211118036	Disulfoton	1:PWAS Analysis	B
Chem231	0.162613775	0.040933328	0.082385926	0.242841625	3.972649703	7.11e-05	0.95	1.176582177	1.085874796	1.274866701	Diuron	1:PWAS Analysis	A
Chem238	0.116634191	0.041510254	0.035275589	0.197992794	2.809768195	0.004957719	0.95	1.123708292	1.035905153	1.218953609	Dinoseb	1:PWAS Analysis	B
Chem251	0.151130759	0.0534188	0.046431834	0.255829683	2.829167979	0.00466692	0.95	1.16314874	1.047526671	1.291532739	Dsma	1:PWAS Analysis	B
Chem253	0.171745152	0.040065671	0.09321788	0.250272425	4.286591163	1.81e-05	0.95	1.187375195	1.097700876	1.284375265	Chlorpyrifos	1:PWAS Analysis	A
Chem259	0.106835699	0.039807803	0.028813839	0.184857559	2.68378789	0.007279327	0.95	1.112751414	1.029232974	1.203047065	Endosulfan	1:PWAS Analysis	B
Chem271	0.101318792	0.044430752	0.014236118	0.188401466	2.28037535	0.022585436	0.95	1.10662937	1.014337934	1.207318116	Ethylene Dibromide	1:PWAS Analysis	C
Chem294	0.124173844	0.049788669	0.026589846	0.221757842	2.494018144	0.012630609	0.95	1.132212682	1.02694651	1.248269063	Folpet	1:PWAS Analysis	C
Chem314	0.107772153	0.039386246	0.030576529	0.184967777	2.736289022	0.006213642	0.95	1.113793942	1.031048792	1.203179669	Azinphos-Methyl	1:PWAS Analysis	B
Chem34	0.151945078	0.045080101	0.063589704	0.240300453	3.370557624	0.000750162	0.95	1.1640963	1.065655075	1.271631158	Msma	1:PWAS Analysis	A
Chem346	0.209623478	0.040882929	0.12949441	0.289752545	5.127408543	2.94e-07	0.95	1.23321364	1.138252749	1.336096824	Dicofol	1:PWAS Analysis	A
Chem367	0.160514233	0.040765533	0.080615258	0.240413209	3.937498733	8.23e-05	0.95	1.174114485	1.083953773	1.271774551	Malathion	1:PWAS Analysis	A
Chem382	0.141064583	0.041630071	0.059471144	0.222658022	3.388526154	0.000702693	0.95	1.151499013	1.061275136	1.249393236	Oxydemeton-Methyl	1:PWAS Analysis	A
Chem383	0.185892927	0.040832339	0.105863012	0.265922841	4.552590659	5.3e-06	0.95	1.204293306	1.111669581	1.304634391	Methomyl	1:PWAS Analysis	A
Chem401	0.105291225	0.039838838	0.027208538	0.183373912	2.642929142	0.008219223	0.95	1.111034124	1.02758207	1.201263492	Mineral Oil	1:PWAS Analysis	B
Chem418	0.104316009	0.039793224	0.026322723	0.182309295	2.621451544	0.008755621	0.95	1.109951154	1.026672225	1.199985285	Naled	1:PWAS Analysis	B
Chem445	0.123119902	0.039482679	0.045735274	0.20050453	3.11832697	0.001818809	0.95	1.131020024	1.046797259	1.222019148	Propargite	1:PWAS Analysis	B
Chem459	0.136792878	0.040155029	0.058090467	0.215495289	3.406618824	0.000657729	0.95	1.14659064	1.059810869	1.240476139	Parathion	1:PWAS Analysis	A
Chem473	0.139590237	0.039520749	0.062130993	0.217049482	3.532074698	0.000412313	0.95	1.149802556	1.064101725	1.242405577	Petroleum Hydrocarbons	1:PWAS Analysis	A
Chem478	0.172320204	0.041721427	0.09054771	0.254092698	4.130256722	3.62e-05	0.95	1.188058193	1.094773738	1.289291313	Phorate	1:PWAS Analysis	A
Chem480	0.176620169	0.043358986	0.091638118	0.261602219	4.07343866	4.63e-05	0.95	1.193177801	1.09596814	1.299009719	Mevinphos	1:PWAS Analysis	A
Chem502	0.212196116	0.042581429	0.128738049	0.295654183	4.983301928	6.25e-07	0.95	1.236390338	1.137392145	1.344005297	Prometryn	1:PWAS Analysis	A
Chem531	0.094350719	0.039895176	0.016157611	0.172543826	2.364965609	0.018031745	0.95	1.098945099	1.016288851	1.188323899	Simazine	1:PWAS Analysis	C
Chem536	0.212283836	0.040245357	0.133404387	0.291163286	5.274741087	1.33e-07	0.95	1.236498798	1.142712002	1.337983039	Sodium Chlorate	1:PWAS Analysis	A
Chem560	0.10113851	0.039592113	0.023539395	0.178737625	2.554511561	0.01063369	0.95	1.106429883	1.023818633	1.19570698	Sulfur	1:PWAS Analysis	C
Chem573	0.170501806	0.039941027	0.092218831	0.248784781	4.268838777	1.96e-05	0.95	1.185899794	1.096604767	1.282465992	1,3-Dichloropropene	1:PWAS Analysis	A
Chem575	0.090365261	0.039642893	0.012666619	0.168063903	2.279482009	0.022638428	0.95	1.094574016	1.01274718	1.183012206	Aldicarb	1:PWAS Analysis	C
Chem597	0.141798415	0.040419363	0.062577919	0.221018911	3.508180351	0.000451183	0.95	1.15234433	1.064577407	1.247347018	Trifluralin	1:PWAS Analysis	A
Chem622	0.093162826	0.040050362	0.014665559	0.171660094	2.326141908	0.020010981	0.95	1.097640445	1.014773625	1.187274203	Xylene	1:PWAS Analysis	C
Chem694	0.109347682	0.044008252	0.023093094	0.195602271	2.484708618	0.012965751	0.95	1.11555014	1.023361804	1.216043153	Propyzamide	1:PWAS Analysis	C
Chem752	0.116873971	0.040539027	0.037418938	0.196329005	2.882998914	0.003939088	0.95	1.123977767	1.038127841	1.216927214	Chem752	1:PWAS Analysis	B
Chem763	0.124389427	0.041353654	0.043337756	0.205441099	3.007942875	0.002630226	0.95	1.132456795	1.044290551	1.228066644	Petroleum Distillates	1:PWAS Analysis	B
Chem786	0.145674392	0.043700343	0.060023294	0.23132549	3.333483976	0.000857656	0.95	1.156819457	1.061861282	1.260269378	Mcpa, Dimethylamine Salt	1:PWAS Analysis	A
Chem806	0.11149474	0.043570168	0.02609878	0.1968907	2.558969704	0.010498289	0.95	1.117947864	1.026442335	1.217610949	2,4-D, Dimethylamine Salt	1:PWAS Analysis	C
Chem81	0.139660959	0.04103902	0.059225958	0.220095961	3.403126069	0.000666195	0.95	1.149883875	1.061014958	1.246196311	Dicloran	1:PWAS Analysis	A
Chem810	0.120283535	0.045032788	0.032020892	0.208546179	2.671021263	0.007562086	0.95	1.127816582	1.032539077	1.231885816	2,4-D, Isopropyl Ester	1:PWAS Analysis	B
Chem834	0.141557157	0.041035275	0.061129496	0.221984818	3.449645621	0.000561323	0.95	1.152066351	1.063036564	1.248552423	Bromoxynil Octanoate	1:PWAS Analysis	A
Chem849	0.155819007	0.04949607	0.058808493	0.252829521	3.148108677	0.001643306	0.95	1.168614673	1.060572114	1.287663738	Dicamba, Dimethylamine Salt	1:PWAS Analysis	B
Chem862	0.181076114	0.041688702	0.099367759	0.262784469	4.343529643	1.4e-05	0.95	1.198506399	1.104472405	1.300546381	Xylene Range Aromatic Solvent	1:PWAS Analysis	A
Chem90480	0.168719902	0.043879698	0.082717274	0.254722531	3.845056126	0.000120525	0.95	1.183788516	1.086234659	1.290103607	Mevinphos, Other Related	1:PWAS Analysis	A
Chem90849	0.125086243	0.048033303	0.030942699	0.219229788	2.604156584	0.009210067	0.95	1.133246184	1.0314264	1.245117357	Dicamba, Dimethylamine Salt, Other Related	1:PWAS Analysis	B
Chem99	0.120996015	0.045228075	0.032350617	0.209641412	2.675241323	0.007467548	0.95	1.128620414	1.032879587	1.233235758	Calcium Hydroxide	1:PWAS Analysis	B
