# Supplementary material for: A pesticide and iPSC dopaminergic neuron screen identifies and classifies Parkinson-relevant pesticides
Source: Nat Commun. 2023 May 16;14:2803. doi: 10.1038/s41467-023-38215-z (PMC10188516; doi:10.1038/s41467-023-38215-z)
Supplement: Supplementary file 6 — Source Data [file 41467_2023_38215_MOESM6_ESM.zip › Source_dat_FigS7.xlsx]

## Sheet: Sheet1
Supp Figure 7A					Supp Figure 7A individual values							Supp Figure 7B			Supp Figure 7C			Supp Figure 7D				Supp Figure 7E
toxicant	concentration	Average Total Neurite Length	Standard deviation - Total Neurite Length		toxicant	concentration	Nuclei Selected - Total Neurite Length - Sum per Well					toxicant	day 0 cell count		toxicant	day 7 cell count		toxicant	concentration	Nucleus Area [µm²] - Mean per Well		toxicant	concentration	THtdT Pixel intensity - Mean per Well
Azinphos-Methyl	0.2	86897	12829.7		Azinphos-Methyl	0.2	94615					DMSO	240		DMSO	77		DMSO	0.001	111.875		DMSO	0.001	2670.08
Azinphos-Methyl	1	98224.3	35266.6		Azinphos-Methyl	0.2	93989					DMSO	276		DMSO	83		DMSO	0.001	104.391		DMSO	0.001	2773.85
Azinphos-Methyl	6	59789	21855.4		Azinphos-Methyl	0.2	72087					DMSO	308		DMSO	105		DMSO	0.001	103.269		DMSO	0.001	2585.9
Azinphos-Methyl	30	66389.3	21630.9		Azinphos-Methyl	1	138672					DMSO	265		DMSO	92		DMSO	0.001	101.657		DMSO	0.001	2597.44
Copper Sulfate (Basic)	0.2	68435.5	10960.9		Azinphos-Methyl	1	82090					DMSO	270		DMSO	96		DMSO	0.001	107.257		DMSO	0.001	3096.69
Copper Sulfate (Basic)	1	85423	11308.1		Azinphos-Methyl	1	73911					DMSO	294		DMSO	94		DMSO	0.001	107.57		DMSO	0.001	2871
Copper Sulfate (Basic)	6	61686	36394.8		Azinphos-Methyl	6	38692					DMSO	311		DMSO	102		DMSO	0.001	109.295		DMSO	0.001	2701.94
Copper Sulfate (Basic)	30	1660	261.63		Azinphos-Methyl	6	82331					DMSO	308		DMSO	107		DMSO	0.001	104.073		DMSO	0.001	2888.88
Copper Sulfate (Pent)	0.2	82655.5	25499		Azinphos-Methyl	6	58344					DMSO	307		DMSO	91		DMSO	0.001	106.483		DMSO	0.001	2938.87
Copper Sulfate (Pent)	1	37945.5	3838.88		Azinphos-Methyl	30	47946					DMSO	358		DMSO	119		DMSO	0.001	105.381		DMSO	0.001	2765.26
Copper Sulfate (Pent)	6	48807.5	17805.7		Azinphos-Methyl	30	90198					DMSO	330		DMSO	93		DMSO	0.001	104.211		DMSO	0.001	3007.25
Copper Sulfate (Pent)	30	1329	560.029		Azinphos-Methyl	30	61024					DMSO	328		DMSO	120		DMSO	0.001	112.024		DMSO	0.001	2877.92
Dicofol	0.2	79424.3	15255.9		Copper Sulfate (Basic)	0.2	76186					DMSO	328		DMSO	100		DMSO	0.001	98.6333		DMSO	0.001	2767.64
Dicofol	1	82412.3	23930.8		Copper Sulfate (Basic)	0.2	60685					DMSO	287		DMSO	94		DMSO	0.001	102.482		DMSO	0.001	2913.67
Dicofol	6	62798	24383		Copper Sulfate (Basic)	1	77427					DMSO	312		DMSO	104		DMSO	0.001	103.647		DMSO	0.001	2689.45
Dicofol	30	7595	9737.93		Copper Sulfate (Basic)	1	93419					DMSO	288		DMSO	101		DMSO	0.001	101.701		DMSO	0.001	2745.03
Diquat Dibromide	0.2	86554	33482.9		Copper Sulfate (Basic)	6	87421					DMSO	346		DMSO	123		DMSO	0.001	107.481		DMSO	0.001	2797.39
Diquat Dibromide	1	46165	13534		Copper Sulfate (Basic)	6	35951					DMSO	322		DMSO	102		DMSO	0.001	107.449		DMSO	0.001	2887.67
Diquat Dibromide	6	419.5	245.366		Copper Sulfate (Basic)	30	1475					DMSO	309		DMSO	115		DMSO	0.001	103.689		DMSO	0.001	2948.01
Diquat Dibromide	30	263.5	61.5183		Copper Sulfate (Basic)	30	1845					DMSO	294		DMSO	123		DMSO	0.001	104.141		DMSO	0.001	2644.9
Endosulfan	0.2	47192.3	6317.19		Copper Sulfate (Pent)	0.2	100686					DMSO	348		DMSO	103		DMSO	0.001	107.276		DMSO	0.001	2217.22
Endosulfan	1	52491.3	17063.8		Copper Sulfate (Pent)	0.2	64625					DMSO	297		DMSO	109		DMSO	0.001	104.101		DMSO	0.001	2818.03
Endosulfan	6	36103	5539.86		Copper Sulfate (Pent)	1	40660					DMSO	302		DMSO	106		DMSO	0.001	102.081		DMSO	0.001	2868.25
Endosulfan	30	376.333	113.094		Copper Sulfate (Pent)	1	35231					DMSO	320		DMSO	112		DMSO	0.001	109.623		DMSO	0.001	3066.34
Endothall	0.2	86934	20957.2		Copper Sulfate (Pent)	6	36217					DMSO	286		DMSO	103		DMSO	0.001	107.455		DMSO	0.001	2763.35
Endothall	1	69333	21522.9		Copper Sulfate (Pent)	6	61398					DMSO	295		DMSO	104		DMSO	0.001	104.908		DMSO	0.001	3105.74
Endothall	6	28478	3331.89		Copper Sulfate (Pent)	30	1725					DMSO	340		DMSO	122		DMSO	0.001	101.494		DMSO	0.001	2717.45
Endothall	30	4733.5	5592.51		Copper Sulfate (Pent)	30	933					DMSO	250		DMSO	94		DMSO	0.001	105.318		DMSO	0.001	2515.45
Folpet	0.2	62714	10347.5		Dicofol	0.2	67211					DMSO	278		DMSO	93		DMSO	0.001	106.657		DMSO	0.001	2533.05
Folpet	1	70397.7	1646.2		Dicofol	0.2	74537					DMSO	340		DMSO	90		DMSO	0.001	107.548		DMSO	0.001	2488.88
Folpet	6	1746	1156.14		Dicofol	0.2	96525					DMSO	318		DMSO	120		DMSO	0.001	106.48		DMSO	0.001	2679.29
Folpet	30	267	81.074		Dicofol	1	95530					DMSO	312		DMSO	102		DMSO	0.001	104.728		DMSO	0.001	2760.63
Naled	0.2	63526.7	23262.9		Dicofol	1	54791					water	352		water	127		water		106.818		water		2776.6
Naled	1	59885.7	12864.6		Dicofol	1	96916					water	349		water	145		water		104.667		water		2673.83
Naled	6	1781.67	363.291		Dicofol	6	62796					water	306		water	103		water		109.831		water		2714.95
Naled	30	463.333	281.152		Dicofol	6	38416					water	326		water	127		water		109.917		water		2771.02
Propargite	0.2	4045.67	5292.16		Dicofol	6	87182					water	297		water	122		water		106.356		water		2818.43
Propargite	1	459	302.782		Dicofol	30	18736					water	370		water	156		water		103.17		water		2635.55
Propargite	6	652	52.0288		Dicofol	30	3342					water	332		water	134		water		109.698		water		2775.92
Propargite	30	541	534.648		Dicofol	30	707					water	303		water	100		water		104.139		water		3016.76
Trifluralin	0.2	68812	15657.2		Diquat Dibromide	0.2	110230					water	307		water	96		Rotenone	0.2	63.8097		Rotenone	0.2	1247.92
Trifluralin	1	90497.3	12643.9		Diquat Dibromide	0.2	62878					water	270		water	99		Rotenone	0.2	65.9797		Rotenone	0.2	1339.01
Trifluralin	6	28509.3	25913.5		Diquat Dibromide	1	55735					water	296		water	109		Rotenone	0.2	65.3662		Rotenone	0.2	1581.06
Trifluralin	30	417.333	465.64		Diquat Dibromide	1	36595					water	284		water	107		Rotenone	0.2	68.539		Rotenone	0.2	1402.12
					Diquat Dibromide	6	593					water	274		water	84		Rotenone	0.2	68.8289		Rotenone	0.2	1564.87
					Diquat Dibromide	6	246					water	238		water	77		Rotenone	0.2	66.3882		Rotenone	0.2	1426.28
					Diquat Dibromide	30	307					water	304		water	123		Rotenone	0.2	64.9302		Rotenone	0.2	1569.64
					Diquat Dibromide	30	220					water	281		water	130		Rotenone	0.2	64.4573		Rotenone	0.2	1478.49
					Endosulfan	0.2	47249											Rotenone	0.2	65.9805		Rotenone	0.2	1259.2
					Endosulfan	0.2	40847					Rotenone	316		Rotenone	136		Rotenone	0.2	62.5197		Rotenone	0.2	1338.37
					Endosulfan	0.2	53481					Rotenone	334		Rotenone	129		Rotenone	0.2	68.4012		Rotenone	0.2	1395.36
					Endosulfan	1	33800					Rotenone	283		Rotenone	102		Rotenone	0.2	66.7372		Rotenone	0.2	1422.6
					Endosulfan	1	67236					Rotenone	326		Rotenone	137		rotenone	0.2	66.9191		rotenone	0.2	1299.47
					Endosulfan	1	56438					Rotenone	329		Rotenone	120		rotenone	0.2	67.2814		rotenone	0.2	1434.77
					Endosulfan	6	39967					Rotenone	295		Rotenone	123		rotenone	0.2	71.7732		rotenone	0.2	1375.57
					Endosulfan	6	38586					Rotenone	341		Rotenone	147		rotenone	0.2	74.2727		rotenone	0.2	1912.99
					Endosulfan	6	29756					Rotenone	322		Rotenone	134		Rotenone	0.2	66.3085		Rotenone	0.2	1515.51
					Endosulfan	30	371					Rotenone	321		Rotenone	122		Rotenone	0.2	67.9523		Rotenone	0.2	1350.54
					Endosulfan	30	266					Rotenone	306		Rotenone	122		Rotenone	0.2	68.7414		Rotenone	0.2	1613.5
					Endosulfan	30	492					Rotenone	317		Rotenone	121		Rotenone	0.2	64.5163		Rotenone	0.2	1378.29
					Endothall	0.2	101753					Rotenone	314		Rotenone	111		Rotenone	0.2	64.2071		Rotenone	0.2	1357.14
					Endothall	0.2	72115					Rotenone	333		Rotenone	152		Rotenone	0.2	64.863		Rotenone	0.2	1389.59
					Endothall	1	54114					Rotenone	326		Rotenone	135		Rotenone	0.2	72.0906		Rotenone	0.2	1662.81
					Endothall	1	84552					Rotenone	338		Rotenone	147		Rotenone	0.2	66.4487		Rotenone	0.2	1374.71
					Endothall	6	26122					Rotenone	339		Rotenone	174		Rotenone	0.2	63.5873		Rotenone	0.2	1377.24
					Endothall	6	30834					Rotenone	354		Rotenone	147		Rotenone	0.2	65.1579		Rotenone	0.2	1346.71
					Endothall	30	8688					Rotenone	361		Rotenone	163		Rotenone	0.2	67.1686		Rotenone	0.2	1453.29
					Endothall	30	779					Rotenone	321		Rotenone	150		Rotenone	0.2	68.5726		Rotenone	0.2	1351.44
					Folpet	0.2	64721					Rotenone	332		Rotenone	149		Rotenone	0.2	69.1628		Rotenone	0.2	1320.18
					Folpet	0.2	51510					Rotenone	299		Rotenone	140		Rotenone	0.2	61.0984		Rotenone	0.2	1347.3
					Folpet	0.2	71911					Rotenone	301		Rotenone	152		Rotenone	0.2	65.4562		Rotenone	0.2	1437.54
					Folpet	1	71702					Rotenone	314		Rotenone	146		Rotenone	0.2	67.7739		Rotenone	0.2	1274.77
					Folpet	1	70943					Rotenone	302		Rotenone	144		Ziram	0.3	58.0434		Ziram	0.3	1554.05
					Folpet	1	68548					Rotenone	312		Rotenone	127		Ziram	0.3	59.7638		Ziram	0.3	1297.58
					Folpet	6	1078					Rotenone	328		Rotenone	142		Ziram	0.3	59.3802		Ziram	0.3	1224.08
					Folpet	6	3081					Rotenone	343		Rotenone	160		Ziram	0.06	62.7696		Ziram	0.06	1179.28
					Folpet	6	1079					Rotenone	342		Rotenone	173		Ziram	0.06	56.5713		Ziram	0.06	1214.32
					Folpet	30	206					Rotenone	303		Rotenone	126		Ziram	0.06	58.7493		Ziram	0.06	1346.77
					Folpet	30	236					Rotenone	283		Rotenone	137		Ethephon	60	105.818		Ethephon	60	3065.54
					Folpet	30	359					Rotenone	297		Rotenone	158		Ethephon	60	107.176		Ethephon	60	3269.29
					Naled	0.2	59707					Rotenone	319		Rotenone	125		1,2-Dichloropropane	30	113.518		1,2-Dichloropropane	30	2652.19
					Naled	0.2	42410											1,2-Dichloropropane	30	112.056		1,2-Dichloropropane	30	2843.28
					Naled	0.2	88463					Ziram	345		Ziram	17		1,3-Dichloropropene	30	104.785		1,3-Dichloropropene	30	2822.65
					Naled	1	46889					Ziram	339		Ziram	15		1,3-Dichloropropene	30	109.743		1,3-Dichloropropene	30	3101.61
					Naled	1	72614					Ziram	290		Ziram	10		2,4-D, Isopropyl Ester	30	104.878		2,4-D, Isopropyl Ester	30	2537.53
					Naled	1	60154					Ziram	323		Ziram	8		2,4-D, Isopropyl Ester	30	106.377		2,4-D, Isopropyl Ester	30	2909.69
					Naled	6	2198					Ziram	289		Ziram	10		2,4-D, Isopropyl Ester	30	102.163		2,4-D, Isopropyl Ester	30	2571.18
					Naled	6	1618					Ziram	340		Ziram	23		Acephate	30	101.973		Acephate	30	2510.86
					Naled	6	1529					Ziram	327		Ziram	20		Acephate	30	104.068		Acephate	30	2617.91
					Naled	30	474					Ziram	331		Ziram	13		Azinphos-Methyl	30	101.194		Azinphos-Methyl	30	2437.4
					Naled	30	739					Ziram	359		Ziram	17		Azinphos-Methyl	30	109.184		Azinphos-Methyl	30	2512.61
					Naled	30	177											Azinphos-Methyl	30	104.788		Azinphos-Methyl	30	2975.77
					Propargite	0.2	645					Ethephon	333		Ethephon	142		Bromoxynil Octanoate	30	100.701		Bromoxynil Octanoate	30	2853.41
					Propargite	0.2	1349					Ethephon	336		Ethephon	125		Bromoxynil Octanoate	30	101.759		Bromoxynil Octanoate	30	2583.87
					Propargite	0.2	10143					1,2-Dichloropropane	343		1,2-Dichloropropane	166		Bromoxynil Octanoate	30	97.4971		Bromoxynil Octanoate	30	2346.2
					Propargite	1	196					1,2-Dichloropropane	329		1,2-Dichloropropane	158		Carbaryl	30	101.375		Carbaryl	30	2293.13
					Propargite	1	391					1,3-Dichloropropene	285		1,3-Dichloropropene	110		Carbaryl	30	97.3409		Carbaryl	30	2235.36
					Propargite	1	790					1,3-Dichloropropene	327		1,3-Dichloropropene	120		Carbaryl	30	97.1523		Carbaryl	30	2465.25
					Propargite	6	703					2,4-D, Isopropyl Ester	255		2,4-D, Isopropyl Ester	84		Carbofuran	30	105.281		Carbofuran	30	2548.22
					Propargite	6	599					2,4-D, Isopropyl Ester	343		2,4-D, Isopropyl Ester	114		Carbofuran	30	104.596		Carbofuran	30	2407.76
					Propargite	6	654					2,4-D, Isopropyl Ester	294		2,4-D, Isopropyl Ester	90		Carbofuran	30	107.635		Carbofuran	30	2342.82
					Propargite	30	46					Acephate	345		Acephate	102		Chlorpyrifos	30	102.839		Chlorpyrifos	30	3119.71
					Propargite	30	1108					Acephate	298		Acephate	115		Chlorpyrifos	30	104.552		Chlorpyrifos	30	2614.01
					Propargite	30	469					Azinphos-Methyl	326		Azinphos-Methyl	109		Chlorpyrifos	30	107.124		Chlorpyrifos	30	2722.35
					Trifluralin	0.2	54309					Azinphos-Methyl	355		Azinphos-Methyl	125		Chlorthal-Dimethyl	30	104.858		Chlorthal-Dimethyl	30	2744.81
					Trifluralin	0.2	85412					Azinphos-Methyl	324		Azinphos-Methyl	118		Chlorthal-Dimethyl	30	106.978		Chlorthal-Dimethyl	30	2672.57
					Trifluralin	0.2	66715					Bromoxynil Octanoate	346		Bromoxynil Octanoate	91		Chlorthal-Dimethyl	30	103.66		Chlorthal-Dimethyl	30	2882.05
					Trifluralin	1	75898					Bromoxynil Octanoate	318		Bromoxynil Octanoate	94		Copper Sulfate (Basic)	30	92.6355		Copper Sulfate (Basic)	30	2128.45
					Trifluralin	1	97689					Bromoxynil Octanoate	338		Bromoxynil Octanoate	78		Copper Sulfate (Basic)	30	77.1443		Copper Sulfate (Basic)	30	1734.8
					Trifluralin	1	97905					Carbaryl	343		Carbaryl	117		Copper Sulfate (Pent)	30	84.4563		Copper Sulfate (Pent)	30	2156.8
					Trifluralin	6	54925					Carbaryl	302		Carbaryl	105		Copper Sulfate (Pent)	30	81.5629		Copper Sulfate (Pent)	30	2113.29
					Trifluralin	6	27474					Carbaryl	290		Carbaryl	103		Dicloran	30	103.196		Dicloran	30	3138.04
					Trifluralin	6	3129					Carbofuran	314		Carbofuran	115		Dicloran	30	107.739		Dicloran	30	2633.5
					Trifluralin	30	151					Carbofuran	308		Carbofuran	106		Dicloran	30	104.273		Dicloran	30	2828.23
					Trifluralin	30	955					Carbofuran	301		Carbofuran	127		Dicofol	30	93.8919		Dicofol	30	2802.29
					Trifluralin	30	146					Chlorpyrifos	365		Chlorpyrifos	149		Dicofol	30	75.72		Dicofol	30	2204.46
												Chlorpyrifos	362		Chlorpyrifos	137		Dicofol	30	62.0891		Dicofol	30	1249.26
												Chlorpyrifos	335		Chlorpyrifos	136		Dimethoate	30	106.628		Dimethoate	30	2646.7
												Chlorthal-Dimethyl	306		Chlorthal-Dimethyl	97		Dimethoate	30	110.478		Dimethoate	30	2957.77
												Chlorthal-Dimethyl	304		Chlorthal-Dimethyl	91		Dinoseb	30	102.414		Dinoseb	30	2907.49
												Chlorthal-Dimethyl	384		Chlorthal-Dimethyl	129		Dinoseb	30	106.124		Dinoseb	30	2535.08
												Copper Sulfate (Basic)	347		Copper Sulfate (Basic)	65		Dinoseb	30	102.697		Dinoseb	30	2680.18
												Copper Sulfate (Basic)	319		Copper Sulfate (Basic)	45		Diquat Dibromide	30	69.8821		Diquat Dibromide	30	1393.62
												Copper Sulfate (Pent)	339		Copper Sulfate (Pent)	59		Diquat Dibromide	30	60.0164		Diquat Dibromide	30	1540.96
												Copper Sulfate (Pent)	312		Copper Sulfate (Pent)	32		Diuron	30	102.768		Diuron	30	2857.78
												Dicloran	334		Dicloran	117		Diuron	30	103.438		Diuron	30	2735.18
												Dicloran	328		Dicloran	122		Diuron	30	98.6726		Diuron	30	2463.41
												Dicloran	287		Dicloran	99		Endosulfan	30	66.0296		Endosulfan	30	1302.88
												Dicofol	379		Dicofol	102		Endosulfan	30	65.4537		Endosulfan	30	1345.09
												Dicofol	359		Dicofol	78		Endosulfan	30	67.5504		Endosulfan	30	1414.39
												Dicofol	352		Dicofol	21		Endothall	30	73.7506		Endothall	30	2023.99
												Dimethoate	365		Dimethoate	131		Endothall	30	65.5471		Endothall	30	1610.87
												Dimethoate	397		Dimethoate	158		Fluazifop-Butyl	30	106.774		Fluazifop-Butyl	30	2774.58
												Dinoseb	328		Dinoseb	98		Fluazifop-Butyl	30	104.141		Fluazifop-Butyl	30	2820.55
												Dinoseb	334		Dinoseb	92		Fluazifop-Butyl	30	108.481		Fluazifop-Butyl	30	3036.67
												Dinoseb	357		Dinoseb	102		Folpet	30	59.0504		Folpet	30	1202.14
												Diquat Dibromide	308		Diquat Dibromide	16		Folpet	30	58.7273		Folpet	30	1105.94
												Diquat Dibromide	341		Diquat Dibromide	25		Folpet	30	58.1426		Folpet	30	1291.58
												Diuron	344		Diuron	123		Glyphosate	30	110.405		Glyphosate	30	2929.62
												Diuron	319		Diuron	125		Glyphosate	30	107.726		Glyphosate	30	2846.15
												Diuron	334		Diuron	127		Iprodione	30	108.342		Iprodione	30	2898.2
												Endosulfan	341		Endosulfan	159		Iprodione	30	110.744		Iprodione	30	2898.33
												Endosulfan	322		Endosulfan	124		Iprodione	30	106.861		Iprodione	30	2854.77
												Endosulfan	328		Endosulfan	134		Malathion	30	108.113		Malathion	30	2699.18
												Endothall	366		Endothall	67		Malathion	30	104.311		Malathion	30	2510.84
												Endothall	319		Endothall	56		Malathion	30	109.39		Malathion	30	2649.11
												Fluazifop-Butyl	354		Fluazifop-Butyl	133		Methamidophos	30	103.291		Methamidophos	30	2627.56
												Fluazifop-Butyl	364		Fluazifop-Butyl	129		Methamidophos	30	97.7833		Methamidophos	30	2058.16
												Fluazifop-Butyl	351		Fluazifop-Butyl	132		Methidathion	30	98.3104		Methidathion	30	2564.55
												Folpet	322		Folpet	13		Methidathion	30	102.396		Methidathion	30	2894.34
												Folpet	341		Folpet	11		Methidathion	30	98.4904		Methidathion	30	2999.39
												Folpet	355		Folpet	12		Methomyl	30	112.713		Methomyl	30	2964.79
												Glyphosate	368		Glyphosate	128		Methomyl	30	111.831		Methomyl	30	2753.52
												Glyphosate	304		Glyphosate	117		Msma	30	107.942		Msma	30	3227.44
												Iprodione	365		Iprodione	126		Msma	30	111.435		Msma	30	3188.03
												Iprodione	311		Iprodione	117		Naled	30	62.4375		Naled	30	1203.72
												Iprodione	309		Iprodione	122		Naled	30	59.3696		Naled	30	1221.69
												Malathion	254		Malathion	97		Naled	30	61.7301		Naled	30	1228.48
												Malathion	316		Malathion	114		Oryzalin	30	108.889		Oryzalin	30	2967.76
												Malathion	318		Malathion	131		Oryzalin	30	69.8176		Oryzalin	30	1449.87
												Methamidophos	307		Methamidophos	99		Oryzalin	30	102.072		Oryzalin	30	2934.72
												Methamidophos	257		Methamidophos	62		Oxydemeton-Methyl	30	107.916		Oxydemeton-Methyl	30	2529.08
												Methidathion	283		Methidathion	87		Oxydemeton-Methyl	30	112.766		Oxydemeton-Methyl	30	2726.57
												Methidathion	334		Methidathion	126		phorate	30	105.565		phorate	30	2619.76
												Methidathion	306		Methidathion	101		phorate	30	110.925		phorate	30	2825.02
												Methomyl	368		Methomyl	142		phorate	30	107.18		phorate	30	2571.89
												Methomyl	364		Methomyl	137		Prometryn	30	101.842		Prometryn	30	2724.93
												Msma	344		Msma	134		Prometryn	30	99.6952		Prometryn	30	2747.01
												Msma	320		Msma	113		Prometryn	30	103.733		Prometryn	30	3164.41
												Naled	355		Naled	17		Propargite	30	59.969		Propargite	30	1282.19
												Naled	329		Naled	44		Propargite	30	57.8261		Propargite	30	1306.01
												Naled	355		Naled	30		Propargite	30	62.2462		Propargite	30	1211.47
												Oryzalin	336		Oryzalin	144		Propyzamide	30	102.463		Propyzamide	30	2850.57
												Oryzalin	373		Oryzalin	149		Propyzamide	30	108.813		Propyzamide	30	2830.75
												Oryzalin	333		Oryzalin	146		Propyzamide	30	110.014		Propyzamide	30	2653.68
												Oxydemeton-Methyl	306		Oxydemeton-Methyl	114		S,S,S-Tributyl Phosphorotrithioate (aka Tribufos)	30	98.2202		S,S,S-Tributyl Phosphorotrithioate (aka Tribufos)	30	2521.84
												Oxydemeton-Methyl	305		Oxydemeton-Methyl	116		S,S,S-Tributyl Phosphorotrithioate (aka Tribufos)	30	99.7478		S,S,S-Tributyl Phosphorotrithioate (aka Tribufos)	30	2724.38
												phorate	334		phorate	116		S,S,S-Tributyl Phosphorotrithioate (aka Tribufos)	30	98.5808		S,S,S-Tributyl Phosphorotrithioate (aka Tribufos)	30	2983.23
												phorate	331		phorate	132		Trifluralin	30	60.5176		Trifluralin	30	1214.23
												phorate	294		phorate	105		Trifluralin	30	72.9013		Trifluralin	30	1364.36
												Prometryn	335		Prometryn	115		Trifluralin	30	64.835		Trifluralin	30	1169.51
												Prometryn	318		Prometryn	83
												Prometryn	324		Prometryn	110
												Propargite	301		Propargite	16
												Propargite	375		Propargite	19
												Propargite	284		Propargite	17
												Propyzamide	341		Propyzamide	119
												Propyzamide	331		Propyzamide	132
												Propyzamide	321		Propyzamide	89
												S,S,S-Tributyl Phosphorotrithioate (aka Tribufos)	356		S,S,S-Tributyl Phosphorotrithioate (aka Tribufos)	133
												S,S,S-Tributyl Phosphorotrithioate (aka Tribufos)	330		S,S,S-Tributyl Phosphorotrithioate (aka Tribufos)	115
												S,S,S-Tributyl Phosphorotrithioate (aka Tribufos)	338		S,S,S-Tributyl Phosphorotrithioate (aka Tribufos)	108
												Trifluralin	346		Trifluralin	13
												Trifluralin	315		Trifluralin	70
												Trifluralin	320		Trifluralin	7
												Dicamba, Dimethylamine Salt	293		Dicamba, Dimethylamine Salt	121
												Dicamba, Dimethylamine Salt	311		Dicamba, Dimethylamine Salt	117
												Sodium Cacodylate	361		Sodium Cacodylate	145
												Sodium Cacodylate	323		Sodium Cacodylate	155
												Sodium Chlorate	292		Sodium Chlorate	97
												Sodium Chlorate	312		Sodium Chlorate	148
