# Supplementary material for: A pesticide and iPSC dopaminergic neuron screen identifies and classifies Parkinson-relevant pesticides
Source: Nat Commun. 2023 May 16;14:2803. doi: 10.1038/s41467-023-38215-z (PMC10188516; doi:10.1038/s41467-023-38215-z)
Supplement: Supplementary file 6 — Source Data [file 41467_2023_38215_MOESM6_ESM.zip › Source_dat_FigS7A.xlsx]

## Sheet: FS7A Indiv
toxicant	concentration	Nuclei Selected - Total Neurite Length - Sum per Well
Azinphos-Methyl	0.2	94615
Azinphos-Methyl	0.2	93989
Azinphos-Methyl	0.2	72087
Azinphos-Methyl	1	138672
Azinphos-Methyl	1	82090
Azinphos-Methyl	1	73911
Azinphos-Methyl	6	38692
Azinphos-Methyl	6	82331
Azinphos-Methyl	6	58344
Azinphos-Methyl	30	47946
Azinphos-Methyl	30	90198
Azinphos-Methyl	30	61024
Copper Sulfate (Basic)	0.2	76186
Copper Sulfate (Basic)	0.2	60685
Copper Sulfate (Basic)	1	77427
Copper Sulfate (Basic)	1	93419
Copper Sulfate (Basic)	6	87421
Copper Sulfate (Basic)	6	35951
Copper Sulfate (Basic)	30	1475
Copper Sulfate (Basic)	30	1845
Copper Sulfate (Pent)	0.2	100686
Copper Sulfate (Pent)	0.2	64625
Copper Sulfate (Pent)	1	40660
Copper Sulfate (Pent)	1	35231
Copper Sulfate (Pent)	6	36217
Copper Sulfate (Pent)	6	61398
Copper Sulfate (Pent)	30	1725
Copper Sulfate (Pent)	30	933
Dicofol	0.2	67211
Dicofol	0.2	74537
Dicofol	0.2	96525
Dicofol	1	95530
Dicofol	1	54791
Dicofol	1	96916
Dicofol	6	62796
Dicofol	6	38416
Dicofol	6	87182
Dicofol	30	18736
Dicofol	30	3342
Dicofol	30	707
Diquat Dibromide	0.2	110230
Diquat Dibromide	0.2	62878
Diquat Dibromide	1	55735
Diquat Dibromide	1	36595
Diquat Dibromide	6	593
Diquat Dibromide	6	246
Diquat Dibromide	30	307
Diquat Dibromide	30	220
Endosulfan	0.2	47249
Endosulfan	0.2	40847
Endosulfan	0.2	53481
Endosulfan	1	33800
Endosulfan	1	67236
Endosulfan	1	56438
Endosulfan	6	39967
Endosulfan	6	38586
Endosulfan	6	29756
Endosulfan	30	371
Endosulfan	30	266
Endosulfan	30	492
Endothall	0.2	101753
Endothall	0.2	72115
Endothall	1	54114
Endothall	1	84552
Endothall	6	26122
Endothall	6	30834
Endothall	30	8688
Endothall	30	779
Folpet	0.2	64721
Folpet	0.2	51510
Folpet	0.2	71911
Folpet	1	71702
Folpet	1	70943
Folpet	1	68548
Folpet	6	1078
Folpet	6	3081
Folpet	6	1079
Folpet	30	206
Folpet	30	236
Folpet	30	359
Naled	0.2	59707
Naled	0.2	42410
Naled	0.2	88463
Naled	1	46889
Naled	1	72614
Naled	1	60154
Naled	6	2198
Naled	6	1618
Naled	6	1529
Naled	30	474
Naled	30	739
Naled	30	177
Propargite	0.2	645
Propargite	0.2	1349
Propargite	0.2	10143
Propargite	1	196
Propargite	1	391
Propargite	1	790
Propargite	6	703
Propargite	6	599
Propargite	6	654
Propargite	30	46
Propargite	30	1108
Propargite	30	469
Trifluralin	0.2	54309
Trifluralin	0.2	85412
Trifluralin	0.2	66715
Trifluralin	1	75898
Trifluralin	1	97689
Trifluralin	1	97905
Trifluralin	6	54925
Trifluralin	6	27474
Trifluralin	6	3129
Trifluralin	30	151
Trifluralin	30	955
Trifluralin	30	146

## Sheet: FS7A Avg
toxicant	concentration	Average Total Neurite Length
Azinphos-Methyl	0.2	86897
Azinphos-Methyl	1	98224.3
Azinphos-Methyl	6	59789
Azinphos-Methyl	30	66389.3
Copper Sulfate (Basic)	0.2	68435.5
Copper Sulfate (Basic)	1	85423
Copper Sulfate (Basic)	6	61686
Copper Sulfate (Basic)	30	1660
Copper Sulfate (Pent)	0.2	82655.5
Copper Sulfate (Pent)	1	37945.5
Copper Sulfate (Pent)	6	48807.5
Copper Sulfate (Pent)	30	1329
Dicofol	0.2	79424.3
Dicofol	1	82412.3
Dicofol	6	62798
Dicofol	30	7595
Diquat Dibromide	0.2	86554
Diquat Dibromide	1	46165
Diquat Dibromide	6	419.5
Diquat Dibromide	30	263.5
Endosulfan	0.2	47192.3
Endosulfan	1	52491.3
Endosulfan	6	36103
Endosulfan	30	376.333
Endothall	0.2	86934
Endothall	1	69333
Endothall	6	28478
Endothall	30	4733.5
Folpet	0.2	62714
Folpet	1	70397.7
Folpet	6	1746
Folpet	30	267
Naled	0.2	63526.7
Naled	1	59885.7
Naled	6	1781.67
Naled	30	463.333
Propargite	0.2	4045.67
Propargite	1	459
Propargite	6	652
Propargite	30	541
Trifluralin	0.2	68812
Trifluralin	1	90497.3
Trifluralin	6	28509.3
Trifluralin	30	417.333
