# Supplementary material for: A pesticide and iPSC dopaminergic neuron screen identifies and classifies Parkinson-relevant pesticides
Source: Nat Commun. 2023 May 16;14:2803. doi: 10.1038/s41467-023-38215-z (PMC10188516; doi:10.1038/s41467-023-38215-z)
Supplement: Supplementary file 6 — Source Data [file 41467_2023_38215_MOESM6_ESM.zip › Source_dat_FigS7BC.xlsx]

## Sheet: Sheet1
toxicant	day	value
DMSO	0	240
DMSO	0	276
DMSO	0	308
DMSO	0	265
DMSO	0	270
DMSO	0	294
DMSO	0	311
DMSO	0	308
DMSO	0	307
DMSO	0	358
DMSO	0	330
DMSO	0	328
DMSO	0	328
DMSO	0	287
DMSO	0	312
DMSO	0	288
DMSO	0	346
DMSO	0	322
DMSO	0	309
DMSO	0	294
DMSO	0	348
DMSO	0	297
DMSO	0	302
DMSO	0	320
DMSO	0	286
DMSO	0	295
DMSO	0	340
DMSO	0	250
DMSO	0	278
DMSO	0	340
DMSO	0	318
DMSO	0	312
water	0	352
water	0	349
water	0	306
water	0	326
water	0	297
water	0	370
water	0	332
water	0	303
water	0	307
water	0	270
water	0	296
water	0	284
water	0	274
water	0	238
water	0	304
water	0	281
Rotenone	0	316
Rotenone	0	334
Rotenone	0	283
Rotenone	0	326
Rotenone	0	329
Rotenone	0	295
Rotenone	0	341
Rotenone	0	322
Rotenone	0	321
Rotenone	0	306
Rotenone	0	317
Rotenone	0	314
Rotenone	0	333
Rotenone	0	326
Rotenone	0	338
Rotenone	0	339
Rotenone	0	354
Rotenone	0	361
Rotenone	0	321
Rotenone	0	332
Rotenone	0	299
Rotenone	0	301
Rotenone	0	314
Rotenone	0	302
Rotenone	0	312
Rotenone	0	328
Rotenone	0	343
Rotenone	0	342
Rotenone	0	303
Rotenone	0	283
Rotenone	0	297
Rotenone	0	319
Ziram	0	345
Ziram	0	339
Ziram	0	290
Ziram	0	323
Ziram	0	289
Ziram	0	340
Ziram	0	327
Ziram	0	331
Ziram	0	359
Ethephon	0	333
Ethephon	0	336
1,2-Dichloropropane	0	343
1,2-Dichloropropane	0	329
1,3-Dichloropropene	0	285
1,3-Dichloropropene	0	327
2,4-D, Isopropyl Ester	0	255
2,4-D, Isopropyl Ester	0	343
2,4-D, Isopropyl Ester	0	294
Acephate	0	345
Acephate	0	298
Azinphos-Methyl	0	326
Azinphos-Methyl	0	355
Azinphos-Methyl	0	324
Bromoxynil Octanoate	0	346
Bromoxynil Octanoate	0	318
Bromoxynil Octanoate	0	338
Carbaryl	0	343
Carbaryl	0	302
Carbaryl	0	290
Carbofuran	0	314
Carbofuran	0	308
Carbofuran	0	301
Chlorpyrifos	0	365
Chlorpyrifos	0	362
Chlorpyrifos	0	335
Chlorthal-Dimethyl	0	306
Chlorthal-Dimethyl	0	304
Chlorthal-Dimethyl	0	384
Copper Sulfate (Basic)	0	347
Copper Sulfate (Basic)	0	319
Copper Sulfate (Pent)	0	339
Copper Sulfate (Pent)	0	312
Dicloran	0	334
Dicloran	0	328
Dicloran	0	287
Dicofol	0	379
Dicofol	0	359
Dicofol	0	352
Dimethoate	0	365
Dimethoate	0	397
Dinoseb	0	328
Dinoseb	0	334
Dinoseb	0	357
Diquat Dibromide	0	308
Diquat Dibromide	0	341
Diuron	0	344
Diuron	0	319
Diuron	0	334
Endosulfan	0	341
Endosulfan	0	322
Endosulfan	0	328
Endothall	0	366
Endothall	0	319
Fluazifop-Butyl	0	354
Fluazifop-Butyl	0	364
Fluazifop-Butyl	0	351
Folpet	0	322
Folpet	0	341
Folpet	0	355
Glyphosate	0	368
Glyphosate	0	304
Iprodione	0	365
Iprodione	0	311
Iprodione	0	309
Malathion	0	254
Malathion	0	316
Malathion	0	318
Methamidophos	0	307
Methamidophos	0	257
Methidathion	0	283
Methidathion	0	334
Methidathion	0	306
Methomyl	0	368
Methomyl	0	364
Msma	0	344
Msma	0	320
Naled	0	355
Naled	0	329
Naled	0	355
Oryzalin	0	336
Oryzalin	0	373
Oryzalin	0	333
Oxydemeton-Methyl	0	306
Oxydemeton-Methyl	0	305
phorate	0	334
phorate	0	331
phorate	0	294
Prometryn	0	335
Prometryn	0	318
Prometryn	0	324
Propargite	0	301
Propargite	0	375
Propargite	0	284
Propyzamide	0	341
Propyzamide	0	331
Propyzamide	0	321
S,S,S-Tributyl Phosphorotrithioate (aka Tribufos)	0	356
S,S,S-Tributyl Phosphorotrithioate (aka Tribufos)	0	330
S,S,S-Tributyl Phosphorotrithioate (aka Tribufos)	0	338
Trifluralin	0	346
Trifluralin	0	315
Trifluralin	0	320
Dicamba, Dimethylamine Salt	0	293
Dicamba, Dimethylamine Salt	0	311
Sodium Cacodylate	0	361
Sodium Cacodylate	0	323
Sodium Chlorate	0	292
Sodium Chlorate	0	312
2,4-D, Dimethylamine Salt	0	362
2,4-D, Dimethylamine Salt	0	379
Calcium hydroxide	0	295
Calcium hydroxide	0	294
Mcpa, Dimethylamine Salt	0	346
Mcpa, Dimethylamine Salt	0	324
DMSO	7	77
DMSO	7	83
DMSO	7	105
DMSO	7	92
DMSO	7	96
DMSO	7	94
DMSO	7	102
DMSO	7	107
DMSO	7	91
DMSO	7	119
DMSO	7	93
DMSO	7	120
DMSO	7	100
DMSO	7	94
DMSO	7	104
DMSO	7	101
DMSO	7	123
DMSO	7	102
DMSO	7	115
DMSO	7	123
DMSO	7	103
DMSO	7	109
DMSO	7	106
DMSO	7	112
DMSO	7	103
DMSO	7	104
DMSO	7	122
DMSO	7	94
DMSO	7	93
DMSO	7	90
DMSO	7	120
DMSO	7	102
water	7	127
water	7	145
water	7	103
water	7	127
water	7	122
water	7	156
water	7	134
water	7	100
water	7	96
water	7	99
water	7	109
water	7	107
water	7	84
water	7	77
water	7	123
water	7	130
Rotenone	7	136
Rotenone	7	129
Rotenone	7	102
Rotenone	7	137
Rotenone	7	120
Rotenone	7	123
Rotenone	7	147
Rotenone	7	134
Rotenone	7	122
Rotenone	7	122
Rotenone	7	121
Rotenone	7	111
Rotenone	7	152
Rotenone	7	135
Rotenone	7	147
Rotenone	7	174
Rotenone	7	147
Rotenone	7	163
Rotenone	7	150
Rotenone	7	149
Rotenone	7	140
Rotenone	7	152
Rotenone	7	146
Rotenone	7	144
Rotenone	7	127
Rotenone	7	142
Rotenone	7	160
Rotenone	7	173
Rotenone	7	126
Rotenone	7	137
Rotenone	7	158
Rotenone	7	125
Ziram	7	17
Ziram	7	15
Ziram	7	10
Ziram	7	8
Ziram	7	10
Ziram	7	23
Ziram	7	20
Ziram	7	13
Ziram	7	17
Ethephon	7	142
Ethephon	7	125
1,2-Dichloropropane	7	166
1,2-Dichloropropane	7	158
1,3-Dichloropropene	7	110
1,3-Dichloropropene	7	120
2,4-D, Isopropyl Ester	7	84
2,4-D, Isopropyl Ester	7	114
2,4-D, Isopropyl Ester	7	90
Acephate	7	102
Acephate	7	115
Azinphos-Methyl	7	109
Azinphos-Methyl	7	125
Azinphos-Methyl	7	118
Bromoxynil Octanoate	7	91
Bromoxynil Octanoate	7	94
Bromoxynil Octanoate	7	78
Carbaryl	7	117
Carbaryl	7	105
Carbaryl	7	103
Carbofuran	7	115
Carbofuran	7	106
Carbofuran	7	127
Chlorpyrifos	7	149
Chlorpyrifos	7	137
Chlorpyrifos	7	136
Chlorthal-Dimethyl	7	97
Chlorthal-Dimethyl	7	91
Chlorthal-Dimethyl	7	129
Copper Sulfate (Basic)	7	65
Copper Sulfate (Basic)	7	45
Copper Sulfate (Pent)	7	59
Copper Sulfate (Pent)	7	32
Dicloran	7	117
Dicloran	7	122
Dicloran	7	99
Dicofol	7	102
Dicofol	7	78
Dicofol	7	21
Dimethoate	7	131
Dimethoate	7	158
Dinoseb	7	98
Dinoseb	7	92
Dinoseb	7	102
Diquat Dibromide	7	16
Diquat Dibromide	7	25
Diuron	7	123
Diuron	7	125
Diuron	7	127
Endosulfan	7	159
Endosulfan	7	124
Endosulfan	7	134
Endothall	7	67
Endothall	7	56
Fluazifop-Butyl	7	133
Fluazifop-Butyl	7	129
Fluazifop-Butyl	7	132
Folpet	7	13
Folpet	7	11
Folpet	7	12
Glyphosate	7	128
Glyphosate	7	117
Iprodione	7	126
Iprodione	7	117
Iprodione	7	122
Malathion	7	97
Malathion	7	114
Malathion	7	131
Methamidophos	7	99
Methamidophos	7	62
Methidathion	7	87
Methidathion	7	126
Methidathion	7	101
Methomyl	7	142
Methomyl	7	137
Msma	7	134
Msma	7	113
Naled	7	17
Naled	7	44
Naled	7	30
Oryzalin	7	144
Oryzalin	7	149
Oryzalin	7	146
Oxydemeton-Methyl	7	114
Oxydemeton-Methyl	7	116
phorate	7	116
phorate	7	132
phorate	7	105
Prometryn	7	115
Prometryn	7	83
Prometryn	7	110
Propargite	7	16
Propargite	7	19
Propargite	7	17
Propyzamide	7	119
Propyzamide	7	132
Propyzamide	7	89
S,S,S-Tributyl Phosphorotrithioate (aka Tribufos)	7	133
S,S,S-Tributyl Phosphorotrithioate (aka Tribufos)	7	115
S,S,S-Tributyl Phosphorotrithioate (aka Tribufos)	7	108
Trifluralin	7	13
Trifluralin	7	70
Trifluralin	7	7
Dicamba, Dimethylamine Salt	7	121
Dicamba, Dimethylamine Salt	7	117
Sodium Cacodylate	7	145
Sodium Cacodylate	7	155
Sodium Chlorate	7	97
Sodium Chlorate	7	148
2,4-D, Dimethylamine Salt	7	146
2,4-D, Dimethylamine Salt	7	145
Calcium hydroxide	7	114
Calcium hydroxide	7	129
Mcpa, Dimethylamine Salt	7	119
Mcpa, Dimethylamine Salt	7	108
