# Supplementary material for: A pesticide and iPSC dopaminergic neuron screen identifies and classifies Parkinson-relevant pesticides
Source: Nat Commun. 2023 May 16;14:2803. doi: 10.1038/s41467-023-38215-z (PMC10188516; doi:10.1038/s41467-023-38215-z)
Supplement: Supplementary file 6 — Source Data [file 41467_2023_38215_MOESM6_ESM.zip › Source_dat_FigS7DE.xlsx]

## Sheet: Sheet1
toxicant	concentration	Nucleus Area [µm²] - Mean per Well	THtdT Pixel intensity - Mean per Well
DMSO	0.001	111.875	2670.08
DMSO	0.001	104.391	2773.85
DMSO	0.001	103.269	2585.9
DMSO	0.001	101.657	2597.44
DMSO	0.001	107.257	3096.69
DMSO	0.001	107.57	2871
DMSO	0.001	109.295	2701.94
DMSO	0.001	104.073	2888.88
DMSO	0.001	106.483	2938.87
DMSO	0.001	105.381	2765.26
DMSO	0.001	104.211	3007.25
DMSO	0.001	112.024	2877.92
DMSO	0.001	98.6333	2767.64
DMSO	0.001	102.482	2913.67
DMSO	0.001	103.647	2689.45
DMSO	0.001	101.701	2745.03
DMSO	0.001	107.481	2797.39
DMSO	0.001	107.449	2887.67
DMSO	0.001	103.689	2948.01
DMSO	0.001	104.141	2644.9
DMSO	0.001	107.276	2217.22
DMSO	0.001	104.101	2818.03
DMSO	0.001	102.081	2868.25
DMSO	0.001	109.623	3066.34
DMSO	0.001	107.455	2763.35
DMSO	0.001	104.908	3105.74
DMSO	0.001	101.494	2717.45
DMSO	0.001	105.318	2515.45
DMSO	0.001	106.657	2533.05
DMSO	0.001	107.548	2488.88
DMSO	0.001	106.48	2679.29
DMSO	0.001	104.728	2760.63
water		106.818	2776.6
water		104.667	2673.83
water		109.831	2714.95
water		109.917	2771.02
water		106.356	2818.43
water		103.17	2635.55
water		109.698	2775.92
water		104.139	3016.76
Rotenone	0.2	63.8097	1247.92
Rotenone	0.2	65.9797	1339.01
Rotenone	0.2	65.3662	1581.06
Rotenone	0.2	68.539	1402.12
Rotenone	0.2	68.8289	1564.87
Rotenone	0.2	66.3882	1426.28
Rotenone	0.2	64.9302	1569.64
Rotenone	0.2	64.4573	1478.49
Rotenone	0.2	65.9805	1259.2
Rotenone	0.2	62.5197	1338.37
Rotenone	0.2	68.4012	1395.36
Rotenone	0.2	66.7372	1422.6
rotenone	0.2	66.9191	1299.47
rotenone	0.2	67.2814	1434.77
rotenone	0.2	71.7732	1375.57
rotenone	0.2	74.2727	1912.99
Rotenone	0.2	66.3085	1515.51
Rotenone	0.2	67.9523	1350.54
Rotenone	0.2	68.7414	1613.5
Rotenone	0.2	64.5163	1378.29
Rotenone	0.2	64.2071	1357.14
Rotenone	0.2	64.863	1389.59
Rotenone	0.2	72.0906	1662.81
Rotenone	0.2	66.4487	1374.71
Rotenone	0.2	63.5873	1377.24
Rotenone	0.2	65.1579	1346.71
Rotenone	0.2	67.1686	1453.29
Rotenone	0.2	68.5726	1351.44
Rotenone	0.2	69.1628	1320.18
Rotenone	0.2	61.0984	1347.3
Rotenone	0.2	65.4562	1437.54
Rotenone	0.2	67.7739	1274.77
Ziram	0.3	58.0434	1554.05
Ziram	0.3	59.7638	1297.58
Ziram	0.3	59.3802	1224.08
Ziram	0.06	62.7696	1179.28
Ziram	0.06	56.5713	1214.32
Ziram	0.06	58.7493	1346.77
Ethephon	60	105.818	3065.54
Ethephon	60	107.176	3269.29
1,2-Dichloropropane	30	113.518	2652.19
1,2-Dichloropropane	30	112.056	2843.28
1,3-Dichloropropene	30	104.785	2822.65
1,3-Dichloropropene	30	109.743	3101.61
2,4-D, Isopropyl Ester	30	104.878	2537.53
2,4-D, Isopropyl Ester	30	106.377	2909.69
2,4-D, Isopropyl Ester	30	102.163	2571.18
Acephate	30	101.973	2510.86
Acephate	30	104.068	2617.91
Azinphos-Methyl	30	101.194	2437.4
Azinphos-Methyl	30	109.184	2512.61
Azinphos-Methyl	30	104.788	2975.77
Bromoxynil Octanoate	30	100.701	2853.41
Bromoxynil Octanoate	30	101.759	2583.87
Bromoxynil Octanoate	30	97.4971	2346.2
Carbaryl	30	101.375	2293.13
Carbaryl	30	97.3409	2235.36
Carbaryl	30	97.1523	2465.25
Carbofuran	30	105.281	2548.22
Carbofuran	30	104.596	2407.76
Carbofuran	30	107.635	2342.82
Chlorpyrifos	30	102.839	3119.71
Chlorpyrifos	30	104.552	2614.01
Chlorpyrifos	30	107.124	2722.35
Chlorthal-Dimethyl	30	104.858	2744.81
Chlorthal-Dimethyl	30	106.978	2672.57
Chlorthal-Dimethyl	30	103.66	2882.05
Copper Sulfate (Basic)	30	92.6355	2128.45
Copper Sulfate (Basic)	30	77.1443	1734.8
Copper Sulfate (Pent)	30	84.4563	2156.8
Copper Sulfate (Pent)	30	81.5629	2113.29
Dicloran	30	103.196	3138.04
Dicloran	30	107.739	2633.5
Dicloran	30	104.273	2828.23
Dicofol	30	93.8919	2802.29
Dicofol	30	75.72	2204.46
Dicofol	30	62.0891	1249.26
Dimethoate	30	106.628	2646.7
Dimethoate	30	110.478	2957.77
Dinoseb	30	102.414	2907.49
Dinoseb	30	106.124	2535.08
Dinoseb	30	102.697	2680.18
Diquat Dibromide	30	69.8821	1393.62
Diquat Dibromide	30	60.0164	1540.96
Diuron	30	102.768	2857.78
Diuron	30	103.438	2735.18
Diuron	30	98.6726	2463.41
Endosulfan	30	66.0296	1302.88
Endosulfan	30	65.4537	1345.09
Endosulfan	30	67.5504	1414.39
Endothall	30	73.7506	2023.99
Endothall	30	65.5471	1610.87
Fluazifop-Butyl	30	106.774	2774.58
Fluazifop-Butyl	30	104.141	2820.55
Fluazifop-Butyl	30	108.481	3036.67
Folpet	30	59.0504	1202.14
Folpet	30	58.7273	1105.94
Folpet	30	58.1426	1291.58
Glyphosate	30	110.405	2929.62
Glyphosate	30	107.726	2846.15
Iprodione	30	108.342	2898.2
Iprodione	30	110.744	2898.33
Iprodione	30	106.861	2854.77
Malathion	30	108.113	2699.18
Malathion	30	104.311	2510.84
Malathion	30	109.39	2649.11
Methamidophos	30	103.291	2627.56
Methamidophos	30	97.7833	2058.16
Methidathion	30	98.3104	2564.55
Methidathion	30	102.396	2894.34
Methidathion	30	98.4904	2999.39
Methomyl	30	112.713	2964.79
Methomyl	30	111.831	2753.52
Msma	30	107.942	3227.44
Msma	30	111.435	3188.03
Naled	30	62.4375	1203.72
Naled	30	59.3696	1221.69
Naled	30	61.7301	1228.48
Oryzalin	30	108.889	2967.76
Oryzalin	30	69.8176	1449.87
Oryzalin	30	102.072	2934.72
Oxydemeton-Methyl	30	107.916	2529.08
Oxydemeton-Methyl	30	112.766	2726.57
phorate	30	105.565	2619.76
phorate	30	110.925	2825.02
phorate	30	107.18	2571.89
Prometryn	30	101.842	2724.93
Prometryn	30	99.6952	2747.01
Prometryn	30	103.733	3164.41
Propargite	30	59.969	1282.19
Propargite	30	57.8261	1306.01
Propargite	30	62.2462	1211.47
Propyzamide	30	102.463	2850.57
Propyzamide	30	108.813	2830.75
Propyzamide	30	110.014	2653.68
S,S,S-Tributyl Phosphorotrithioate (aka Tribufos)	30	98.2202	2521.84
S,S,S-Tributyl Phosphorotrithioate (aka Tribufos)	30	99.7478	2724.38
S,S,S-Tributyl Phosphorotrithioate (aka Tribufos)	30	98.5808	2983.23
Trifluralin	30	60.5176	1214.23
Trifluralin	30	72.9013	1364.36
Trifluralin	30	64.835	1169.51
