# Supplementary material for: A pesticide and iPSC dopaminergic neuron screen identifies and classifies Parkinson-relevant pesticides
Source: Nat Commun. 2023 May 16;14:2803. doi: 10.1038/s41467-023-38215-z (PMC10188516; doi:10.1038/s41467-023-38215-z)
Supplement: Supplementary file 6 — Source Data [file 41467_2023_38215_MOESM6_ESM.zip › Source_dat_FigS8.xlsx]

## Sheet: Sheet1
Supp Figure 8
toxicant	concentration in micromolar	TH+ cells
Dicofol	0.2997	246
Dicofol	0.2997	217
Dicofol	0.2997	238
Dicofol	0.94572	220
Dicofol	0.94572	242
Dicofol	0.94572	257
Dicofol	3.0636	220
Dicofol	3.0636	204
Dicofol	3.0636	222
Dicofol	9.4572	10
Dicofol	9.4572	36
Dicofol	9.4572	7
Dicofol	29.97	0
Dicofol	29.97	0
Dicofol	29.97	0
Dicofol	60.0131	0
Dicofol	60.0131	0
Dicofol	60.0131	0
