# Supplementary material for: A pesticide and iPSC dopaminergic neuron screen identifies and classifies Parkinson-relevant pesticides
Source: Nat Commun. 2023 May 16;14:2803. doi: 10.1038/s41467-023-38215-z (PMC10188516; doi:10.1038/s41467-023-38215-z)
Supplement: Supplementary file 6 — Source Data [file 41467_2023_38215_MOESM6_ESM.zip › Source_dat_FigS9.xlsx]

## Sheet: Sheet1
Supp Figure 9
treatment	concentration	avg luminesence	stdev	technical replicates
DMSO	0.001	42564.3	888.739	3
Folpet	9.45µM	627	43.715	3
Naled	9.45µM	14742.3	12643	3
Dicofol	9.45µM	514.667	319.516	3
Trifluralin	9.45µM	18516.7	6398.33	3
		technical repliate 1	technical replicate 2	technical replicate 3
DMSO	0.001	43589	42003	42101
Folpet	9.45µM	596	608	677
Naled	9.45µM	23559	20411	257
Dicofol	9.45µM	197	511	836
Trifluralin	9.45µM	25859	15557	14134
