# Supplementary material for: A pesticide and iPSC dopaminergic neuron screen identifies and classifies Parkinson-relevant pesticides
Source: Nat Commun. 2023 May 16;14:2803. doi: 10.1038/s41467-023-38215-z (PMC10188516; doi:10.1038/s41467-023-38215-z)
Supplement: Supplementary file 6 — Source Data [file 41467_2023_38215_MOESM6_ESM.zip › Source_dat_FigS10.xlsx]

## Sheet: Sheet1
Supp Figure 10
day	toxicant	concentration in micromolar	THtdTomato+
11	DMSO	0.001	136
11	DMSO	0.001	155
11	DMSO	0.001	139
11	DMSO	0.001	133
11	DMSO	0.001	140
11	DMSO	0.001	126
11	DMSO	0.001	146
11	DMSO	0.001	176
11	DMSO	0.001	142
11	DMSO	0.001	160
11	DMSO	0.001	169
11	DMSO	0.001	116
11	DMSO	0.001	192
11	DMSO	0.001	167
11	DMSO	0.001	194
11	DMSO	0.001	161
11	DMSO	0.001	194
11	DMSO	0.001	177
11	DMSO	0.001	130
11	DMSO	0.001	171
11	DMSO	0.001	137
11	DMSO	0.001	145
11	DMSO	0.001	129
11	DMSO	0.001	128
11	DMSO	0.001	129
11	DMSO	0.001	123
11	DMSO	0.001	145
11	DMSO	0.001	139
11	DMSO	0.001	93
11	DMSO	0.001	146
11	DMSO	0.001	112
11	DMSO	0.001	131
11	water	0.001	158
11	water	0.001	142
11	water	0.001	173
11	water	0.001	186
11	water	0.001	173
11	water	0.001	185
11	water	0.001	178
11	water	0.001	176
11	Rotenone	0.2	35
11	Rotenone	0.2	44
11	Rotenone	0.2	51
11	Rotenone	0.2	52
11	Rotenone	0.2	52
11	Rotenone	0.2	52
11	Rotenone	0.2	42
11	Rotenone	0.2	55
11	Rotenone	0.2	53
11	Rotenone	0.2	34
11	Rotenone	0.2	46
11	Rotenone	0.2	42
11	Rotenone	0.2	45
11	Rotenone	0.2	49
11	Rotenone	0.2	42
11	Rotenone	0.2	58
11	Rotenone	0.2	45
11	Rotenone	0.2	42
11	Rotenone	0.2	69
11	Rotenone	0.2	48
11	Rotenone	0.2	30
11	Rotenone	0.2	34
11	Rotenone	0.2	30
11	Rotenone	0.2	38
11	Rotenone	0.2	36
11	Rotenone	0.2	27
11	Rotenone	0.2	36
11	Rotenone	0.2	28
11	Rotenone	0.2	22
11	Rotenone	0.2	26
11	Rotenone	0.2	19
11	Rotenone	0.2	19
11	Ziram	0.3	6
11	Ziram	0.3	13
11	Ziram	0.3	11
11	Copper Sulfate (Basic)	30	6
11	Copper Sulfate (Basic)	30	16
11	Copper Sulfate (Pent)	30	10
11	Copper Sulfate (Pent)	30	12
11	Dicofol	30	0
11	Dicofol	30	2
11	Dicofol	30	2
11	Diquat Dibromide	30	9
11	Diquat Dibromide	30	13
11	Endosulfan	30	21
11	Endosulfan	30	43
11	Endosulfan	30	48
11	Endothall	30	59
11	Endothall	30	60
11	Folpet	30	5
11	Folpet	30	6
11	Folpet	30	9
11	Naled	30	9
11	Naled	30	10
11	Naled	30	11
11	Propargite	30	4
11	Propargite	30	4
11	Propargite	30	7
11	Trifluralin	30	0
11	Trifluralin	30	3
11	Trifluralin	30	4
