# Supplementary material for: A pesticide and iPSC dopaminergic neuron screen identifies and classifies Parkinson-relevant pesticides
Source: Nat Commun. 2023 May 16;14:2803. doi: 10.1038/s41467-023-38215-z (PMC10188516; doi:10.1038/s41467-023-38215-z)
Supplement: Supplementary file 6 — Source Data [file 41467_2023_38215_MOESM6_ESM.zip › Source_dat_FigS11.xlsx]

## Sheet: Sheet1
Supp Figure 11
toxicant (30micromolar unless otherwise specified)	cell count (average of technical replicates from biological replicate 1)	cell count (average of technical replicates from biological replicate 2)
DMSO	3032.25	3417.43
Copper Sulfate (basic)	3217	2939.67
Copper Sulfate (pentahydrate)	3218.33	2520.67
Dicofol	223.5	1206
Diquat Dibromide	2477.67	935
Endosulfan	2910.67
Endothall	3586.5	2669.33
Folpet	43	96
Naled	110.5
Propargite 3.15	2587	734
Trifluralin	3492	3061
